# Supplementary material for: Integrating Solvent Effects into the Prediction of Kinetic Constants Using a COSMO-Based Equation of State
Source: J Chem Theory Comput. 2025 Mar 25;21(7):3625–48. doi: 10.1021/acs.jctc.5c00133 (PMC11984481; doi:10.1021/acs.jctc.5c00133)
Supplement: Supplementary file 1 — ct5c00133_si_001.xlsx [file ct5c00133_si_001.xlsx]

## Sheet: PR_GC
Group contribution parameters for calculating the parameters of the Peng-Robinson equation of state
The parameters are used to calculate the co-volume (b in L/mol), the attractive parameters at the critical point (ac in bar.L2/mol2) and at 0 K (a0 in bar.L2/mol2), based on Soave's alpha function.
ID	GROUP	Ac	B	A0
1	[CH3]	77.1336	2.07332	26.6348
2	[CH2]	65.8807	1.32384	21.357
3	[CH]	40.9178	0.346258	8.29998
4	[C]	15.8067	-0.70105	-8.00904
5	[CH2=CH]	134.126	3.1586	42.8499
6	[CH=CH]	119.825	2.36427	39.0592
7	[CH2=C]	119.426	2.28434	32.9106
8	[CH=C]	110.166	1.68955	29.037
9	[C=C]	100.47	0.837904	14.9552
10	[ACH]	58.5929	1.18172	18.0925
11	[AC]	56.2661	0.389221	15.3708
12	[ACCH3]	125.471	2.43305	40.0573
13	[ACCH2]	110.489	1.66337	33.2745
14	[ACCH]	86.1435	0.71401	17.9096
15	[OH]	73.259	1.20758	59.0248
16	[CH3OH]	219.369	4.38182	101.599
17	[H2O]	153.286	2.36498	68.4716
18	[ACOH]	79.8303	0.825548	48.841
19	[CH3CO]	198.598	3.9344	70.4372
20	[CH2CO]	189.022	3.18637	61.5551
21	[CH=O]	133.902	2.76991	53.5669
22	[CH3COO]	207.482	4.2506	77.8323
23	[CH2COO]	194.121	3.38672	72.0679
24	[HCOO]	150.909	3.03198	58.6122
25	[CH3O]	124.448	2.86728	46.5109
26	[CH2O]	90.6179	1.74025	39.0032
27	[CHO]	69.9073	0.972831	-22.3389
28	[THF]	121.721	2.43883	41.728
29	[CH3NH2]	183.175	4.06092	74.365
30	[CH2NH2]	149.584	2.88287	60.7953
31	[CHNH2]	131.666	2.08543	48.6329
32	[CH3NH]	154.087	3.22049	57.5467
33	[CH2NH]	111.821	1.96211	50.7521
34	[CHNH]	71.7447	1.00649	26.5744
35	[CH3N]	114.277	2.20052	36.4379
36	[CH2N]	70.7527	0.79855	24.2889
37	[ACNH2]	152.017	2.13988	60.229
38	[C5H5N]	359.863	6.8152	117.027
39	[C5H4N]	342.15	6.04778	109.378
40	[C5H3N]	311.9	4.67966	95.9077
41	[CH3CN]	335.144	6.93174	120.013
42	[CH2CN]	309.331	5.65148	108.105
43	[COOH]	212.109	3.35304	94.2136
44	[HCOOH]	328.387	6.37032	115.827
45	[CH2CL]	181.896	3.60101	57.6863
46	[CHCL]	133.64	2.41041	41.751
47	[CCL]	120.133	1.56318	30.8609
48	[CH2CL2]	263.527	5.48193	90.5484
49	[CHCL2]	230.789	4.49615	72.1416
50	[CCL2]	160.995	3.71896	63.5092
51	[CHCL3]	302.381	6.20975	101.884
52	[CCL3]	280.748	5.47982	81.61
53	[CCL4]	358.499	7.39787	112.444
54	[ACCL]	137.298	2.46296	42.0957
55	[CH3NO2]	310.908	5.9644	114.182
56	[CH2NO2]	272.684	4.84168	99.272
57	[CHNO2]	243.359	3.80289	86.3667
58	[ACNO2]	209.924	3.28764	81.7898
59	[CS2]	245.943	4.73641	79.7952
60	[CH3SH]	210.528	4.47024	74.4407
61	[CH2SH]	201.631	3.72567	63.4885
62	[FURFURAL]	397.819	7.22245	138.213
63	[DOH]	341.901	5.68611	135.248
64	[I]	182.318	3.31643	53.0031
65	[BR]	115.756	2.17727	36.7303
66	[CH=-C]	112.179	2.50069	39.6242
67	[C=-C]	128.556	2.1145	36.1924
68	[DMSO]	445.592	7.73648	140.948
69	[ACRY]	339.574	7.09915	118.496
70	[CL-(C=C)]	84.3188	1.91176	29.0517
71	[ACF]	69.4888	1.55038	23.4026
72	[DMF]	450.035	8.58577	145.871
73	[CF3]	99.7196	3.06534	39.882
74	[CF2]	80.0848	1.89017	24.3865
75	[CF]	24.8419	0.70418	16.7272
76	[COO]	125.857	2.09222	50.6711
77	[SIH3]	117.428	2.78747	38.7929
78	[SIH2]	119.891	2.80714	34.5437
79	[SIH]	93.276	1.82186	23.2747
80	[SI]	42.964	-0.0570736	8.59633
81	[SIO]	59.1353	0.996508	11.1747
82	[NMP]	510.078	9.17332	165.911
83	[CCL3F]	293.841	6.65535	97.1837
84	[CCL2F]	217.978	4.69052	69.1331
85	[HCCL2F]	249.193	5.6501	87.42
86	[HCCLF]	167.275	3.691	56.3403
87	[CCLF2]	155.819	3.94875	53.8496
88	[HCCLF2]	195.979	4.97449	74.4002
89	[CCLF3]	177.093	5.17412	66.4924
90	[CCL2F2]	234.561	5.97014	81.9635
91	[AMH2]	313.37	4.5443	116.662
92	[AMHCH3]	394.355	6.21264	139.055
93	[AMHCH2]	338.101	4.90239	111.444
94	[AM(CH3)2]	409.757	7.26646	132.757
95	[AMCH3CH2]	377.089	6.36695	118.646
96	[AM(CH2)2]	327.796	4.87564	106.455
97	[C2H5O2]	234.783	4.48048	106.466
98	[C2H4O2]	211.022	3.37181	97.9588
99	[CH3S]	193.779	3.68068	61.4428
100	[CH2S]	169.549	2.70721	53.5196
101	[CHS]	139.028	2.17215	42.3468
102	[MORPH]	371.214	7.09182	130.615
103	[C4H4S]	326.472	6.40122	105.503
104	[C4H3S]	296.503	5.15725	93.0212
105	[C4H2S]	297.718	4.58349	89.8518
106	[H2]	19.1646	2.09988	8.6157
107	[O2]	60.7778	2.45003	26.7403
108	[N2]	60.3152	2.85538	27.0233
109	[CO]	63.41	2.90882	28.3123
110	[CO2]	116.254	3.10422	51.2626
111	[H2S]	134.318	3.13257	50.8317
112	[CH4]	85.4304	3.11819	33.7892
113	[C2H2]	133.848	3.63712	55.2551
114	[C2H4]	135.733	3.9683	50.8333
115	[C2H6]	154.123	4.34149	56.405
116	[C3H6]	203.071	5.24186	71.2315
117	[C3H8]	218.045	5.64747	75.9548
118	[C3H4]	202.242	4.82303	75.6318
119	[C4H10]	283.007	6.90794	95.4407
120	[Ar]	59.991	2.45949	25.8752
121	[Cl2]	172.063	3.86003	59.2931
122	[NH3]	128.626	2.78403	56.4052
123	[SO2]	176.929	3.89026	70.5638
124	[C(=O)OOH]	205.874	3.53209	107.388
125	[CH2OOH]	194.039	3.26597	89.0809
126	[C-O-OH]	111.6	1.86339	73.8526
127	[CHOOH]	166.604	2.53244	98.2368
128	[CHOOCH2]	71.706	-1.05559	-17.6225
129	[CH3OOC]	140.51	2.15772	47.9541
130	[CH2ONO2]	309.671	4.63796	100.042
131	[CHONO2]	0	2.86663	77.1113
132	[HCH=O]	192.786	4.40039	70.4562
133	[CH3OOH]	229.061	4.26213	99.9345
134	[CH2CCO]	177.073	4.39765	63.8532
135	[H2O2]	182.072	2.63974	78.2217
136	[C2H5OH]	264.635	5.47527	121.171
137	[CH3C=OCH3]	311.353	6.71546	110.987
138	[CH3COOH]	332.247	6.42577	129.346
139	[CH3CH=O]	247.711	5.47047	91.1044
140	[H(.)]	0.00962	-0.00022	0.04121
141	[C(.)=-C]	123.136	3.16013	36.8234
142	[C2H(.)]	124.214	3.74252	46.3624
143	[O(.)]	76.9088	1.11004	19.0343
144	[HO(.)]	87.2295	1.52593	28.0174
145	[CH3O(.)]	185.238	4.20072	63.7786
146	[C2H5O(.)]	228.4	5.20754	77.9467
147	[ACO(.)]	164.189	1.32968	30.3276
148	[ACO(.)-phenol]	505.506	7.59311	123.6
149	[ACCH2(.)]	109.168	1.88408	28.7916
150	[ACCH(.)]	105.961	1.23643	24.232
151	[C(.)=O]	125.596	2.39802	33.4673
152	[COO(.)]	221.918	4.03259	57.0854
153	[(.)COO]	209.54	4.34109	56.7998
154	[HC(.)=O]	97.5616	2.42726	37.5581
155	[CH3C(.)=O]	192.371	4.12042	67.1757
156	[CH3COO(.)]	265.555	5.06077	81.6501
157	[HCOO(.)]	217.254	2.74324	29.5321
158	[(.)COOH]	187.453	2.49332	10.1927
159	[H(.)O2]	164.969	2.24905	31.471
160	[C(=O)OO(.)]	235.794	3.32704	62.8406
161	[CHOO(.)]	218.218	3.55827	42.2783
162	[CH3OO(.)]	183.078	3.93238	82.2524
163	[C2H5OO(.)]	313.099	6.67374	97.1877
164	[CH2OO(.)]	148.824	2.78456	67.5178
165	[C-O-O(.)]	174.596	2.41598	44.5283
166	[AC(.)]	34.6164	0.32873	2.18814
167	[CH2(.)]	24.4439	0.67324	-1.12087
168	[C4H9(.)-primary]	304.812	8.44033	120.925
169	[C2H5(.)]	105.559	2.8084	50.1027
170	[CH3(.)]	66.7066	2.10963	36.4689
171	[CH(.)OH]	164.512	2.68973	45.6176
172	[C3H7(.)-primary]	268.609	8.1315	129.234
173	[C3H5(.)-primary]	153.261	3.76673	63.0971
174	[CH(.)]	23.3616	0.32248	3.03391
175	[C4H9(.)-secondary]	430.584	13.8747	218.363
176	[CH(.)-resonance]	97.6277	0.48513	7.69059
177	[C3H7(.)-secondary]	270.116	8.10358	132.766
178	[C(.)]	-1.46029	-0.43112	-3.61944
179	[C(.)=C]	122.453	2.50217	30.5353
180	[CH(.)=CH]	74.2855	1.51345	20.0704
181	[C2H3(.)-vinyl]	127.176	3.46416	54.9438
182	[CH(.)CCO]	142.42	3.57846	51.3586
183	[C(.)=CH]	87.8535	1.6667	30.9174
184	[CH2=C(.)]	106.264	2.74361	37.4567
185	[C3H5(.)-vinyl]	180.714	4.4899	71.3043
186	[CH3O(.) --H--CH2]	211.947	4.82489	68.2451
187	[CH2O(.) --H--CH2]	273.477	5.99401	89.2219
188	[CHO(.) --H--CH2]	331.146	7.01363	99.9591
189	[CO(.) --H--CH2]	375.13	8.09024	117.8
190	[CH3O(.) --H--CH]	204.435	3.96002	65.2084
191	[CH2O(.) --H--CH]	269.494	5.40228	90.377
192	[CHO(.) --H--CH]	308.623	5.98388	96.424
193	[CO(.) --H--CH]	366.334	7.2823	115.57
194	[CH3OO(.) --H--CH2]	275.084	5.55014	92.8612
195	[CH2OO(.) --H--CH2]	352.773	6.70213	102.502
196	[CHOO(.) --H--CH2]	403.272	7.89587	122.276
197	[COO(.) --H--CH2]	422.571	8.48163	140.973
198	[CH3OO(.) --H--C]	223.809	3.53964	74.5366
199	[CH2OO(.) --H--C]	299.753	4.57786	77.1249
200	[CHOO(.) --H--C]	341.27	5.75541	103.663
201	[COO(.) --H--C]	381.166	6.84211	121.755
202	[CH3OO(.) --H--CH]	268.144	4.8293	82.9082
203	[CH2OO(.) --H--CH]	322.137	5.71108	99.585
204	[CHOO(.) --H--CH]	375.813	6.97494	118.077
205	[COO(.) --H--CH]	423.811	7.91716	127.095

## Sheet: psigma_GC
Group contribution parameters for calculating sigma profiles.
In total there are 61 sets of parameters for each discrete profile value from -3 to +3 e/nm2 with a step of 0.1 e/nm2.
ID	GROUP	-3	-2.9	-2.8	-2.7	-2.6	-2.5	-2.4	-2.3	-2.2	-2.1	-2	-1.9	-1.8	-1.7	-1.6	-1.5	-1.4	-1.3	-1.2	-1.1	-1	-0.9	-0.8	-0.7	-0.6	-0.5	-0.4	-0.3	-0.2	-0.1	0	0.1	0.2	0.3	0.4	0.5	0.6	0.7	0.8	0.9	1	1.1	1.2	1.3	1.4	1.5	1.6	1.7
1	[CH3]	0	0	0	0	0	0	6.13073e-09	3.07261e-06	1.5603e-05	2.95939e-05	1.19616e-05	-6.57049e-05	-0.000144857	-0.000129028	-3.73267e-05	9.09358e-06	-2.14715e-05	-1.9006e-05	1.04051e-05	-8.51204e-05	-0.000367276	-0.00084412	-0.00126157	-0.000496686	0.00359721	0.0147093	0.0300901	0.0379398	0.0381677	0.0379344	0.0373314	0.0404117	0.0447373	0.0361512	0.0168324	0.00418294	0.00168306	0.00188794	0.00154934	0.000731058	0.00014055	-2.64836e-05	0.000167451	0.000389806	0.000310296	0.00027854	0.000449708	0.000526896
2	[CH2]	0	0	0	0	0	0	-2.20714e-09	-1.71571e-06	-1.12397e-05	-3.13148e-05	-3.02636e-05	1.88521e-06	2.98741e-05	5.69119e-05	7.35931e-05	5.07807e-05	2.21593e-05	2.1535e-05	9.21287e-06	-5.67206e-05	-0.000150432	-0.000300411	-0.00044882	-0.000463359	-0.000389207	0.00183373	0.0114309	0.0236098	0.0287803	0.0297669	0.0299551	0.0268278	0.0217487	0.017636	0.0108717	0.00302794	0.000209664	0.000221913	0.000136572	8.1362e-05	7.50434e-05	8.08817e-05	0.00014757	0.000169588	0.000144856	0.000152557	0.00015081	0.00010201
3	[CH]	0	0	0	0	0	0	-7.85917e-09	-4.87035e-06	-3.28664e-05	-6.4495e-05	-2.34151e-05	9.68751e-05	0.000174902	0.000177223	0.000151921	0.000123889	0.000163118	0.000156034	4.1308e-05	6.06066e-06	-5.38035e-05	-0.000445711	-0.00103542	-0.00176151	-0.00306429	-0.00239608	0.00189637	0.00598167	0.0073688	0.00704943	0.00598227	0.00868538	0.0144346	0.011298	0.00254252	-0.000352522	-0.000552516	-0.00132643	-0.00109244	-0.000412656	-9.53385e-05	-0.000112624	-0.000212826	-7.94455e-05	-5.53124e-05	-0.000399359	-0.000813032	-0.000848035
4	[C]	0	0	0	0	0	0	-2.0423e-08	-1.89417e-05	-0.000108669	-0.000274125	-0.00025941	6.7998e-05	0.000253766	8.22197e-05	-0.000161355	-0.000258357	-0.000212125	-0.000208724	-0.000167818	6.93402e-05	0.0002466	2.00245e-05	-0.0011592	-0.00316287	-0.00348857	-0.0033722	-0.00888101	-0.0165806	-0.0213319	-0.0263918	-0.0303973	-0.0264182	-0.0178161	-0.0138675	-0.0101633	-0.00368185	0.000160167	0.000494324	-0.000691502	-0.00118012	-0.00085255	-0.000846779	-0.00107773	-0.000967726	-0.000589106	-0.000546737	-0.000565649	-0.000197518
5	[CH2=CH]	0	0	0	0	0	0	6.01692e-10	1.55866e-06	6.62666e-06	2.40627e-05	5.20102e-05	5.13379e-05	3.64463e-05	4.95226e-05	4.89482e-05	1.78092e-06	-5.7035e-06	3.04983e-05	-3.73803e-05	-2.1878e-05	0.000989509	0.00491457	0.0124638	0.023474	0.0336089	0.0359662	0.0344244	0.0339189	0.0333818	0.0349323	0.0383183	0.0378071	0.034071	0.0346684	0.0377115	0.0358121	0.0282666	0.0195168	0.0130729	0.00762864	0.00304642	0.000876065	0.000289183	0.000248565	0.00022131	-0.000106418	-0.000443736	-0.000440878
6	[CH=CH]	0	0	0	0	0	0	-1.11911e-08	-5.63284e-06	-2.72237e-05	-5.2353e-05	-2.08643e-05	8.80593e-05	0.000160198	0.000100297	-5.65125e-06	-2.06328e-05	1.27795e-05	-2.48311e-05	9.02123e-05	0.000596933	0.000989434	0.00108832	0.00390507	0.0123327	0.0264438	0.0416925	0.0419614	0.0291395	0.0226745	0.0218915	0.0218376	0.022476	0.0193901	0.01317	0.0152815	0.0234117	0.0242679	0.0197812	0.0148145	0.0100404	0.00561214	0.00205768	0.000446165	-2.0476e-05	-0.000150457	-0.000100681	-0.000188413	-0.000292171
7	[CH2=C]	0	0	0	0	0	0	-1.03642e-08	-3.47795e-06	1.81884e-05	7.97715e-05	7.091e-05	-1.5411e-05	-6.74504e-05	-9.73551e-07	0.000109555	0.000148005	0.000129209	-4.9959e-05	-0.000334701	8.23412e-05	0.00132052	0.00283082	0.00582438	0.0137985	0.0290309	0.0405611	0.0338081	0.0200836	0.0143899	0.0161037	0.0258382	0.0308444	0.0181068	0.00805852	0.0186419	0.0301719	0.0269042	0.0181772	0.0111992	0.00632097	0.00263859	-4.09343e-05	-0.000528226	0.000414996	0.00106031	0.00102564	0.000499665	-0.000115535
8	[CH=C]	0	0	0	0	0	0	-1.72729e-08	-7.18573e-06	6.34679e-06	-3.78155e-05	-0.000164021	-0.000198446	-0.00011713	8.84322e-05	0.000305987	0.000288108	0.00013936	0.000191879	0.000247499	-0.000129304	-0.000551073	-0.000686241	0.000494387	0.00576085	0.0206725	0.0404144	0.0382485	0.0165807	0.0042993	0.00219623	0.0119521	0.0234761	0.0093157	-0.00968876	-0.00117406	0.0169272	0.0210638	0.0170115	0.0127676	0.00735873	0.00200573	-0.000105914	0.000133244	0.000315801	0.000338471	0.000791809	0.0011333	0.000733953
9	[C=C]	0	0	0	0	0	0	-3.23211e-08	-2.4607e-05	-0.000177305	-0.000144599	0.000879959	0.00223557	0.00240542	0.00150269	0.000338488	-0.000314406	-0.000431342	-0.00129402	-0.00299218	-0.00379258	-0.00404829	-0.00593354	-0.00725064	-0.00425129	0.0051552	0.0184505	0.0166477	0.00126943	-0.00613351	-0.0131094	-0.00739343	0.0172621	0.00867717	-0.0307066	-0.0379168	-0.00915477	0.0147139	0.0191973	0.0150848	0.0102833	0.00548989	0.00247531	0.00131554	0.000391068	-0.000658088	-0.00280781	-0.00500818	-0.00475015
10	[ACH]	0	0	0	0	0	0	5.66737e-09	-9.7458e-06	-4.28127e-05	-5.15657e-05	3.73552e-05	0.000144687	0.000140982	9.83116e-05	0.000112202	0.000119539	8.656e-05	7.39024e-05	8.80374e-05	0.000115764	0.000226115	0.000997781	0.00491615	0.0113097	0.0139743	0.0120963	0.0107317	0.0110534	0.0110621	0.0112345	0.0117496	0.0108093	0.0112475	0.0147416	0.0175843	0.0182448	0.0142951	0.00607975	0.000593796	-0.000298623	0.00012023	0.000317211	0.000308444	0.000326688	0.000308966	0.000266152	0.000216526	0.000123051
11	[AC]	0	0	0	0	0	0	-3.12969e-08	3.94054e-05	0.000169172	0.000235169	-5.94837e-05	-0.000517911	-0.000567095	-0.000374688	-0.000388167	-0.00038926	-0.000265482	-0.000300883	-0.000567187	-0.000841026	-0.000631544	0.000831066	0.00196049	-0.00093453	-0.00543488	-0.00480601	-0.00087311	0.000750163	0.00139808	0.00198517	0.0026103	0.00701912	0.0145699	0.0183698	0.0131704	0.000844689	-0.00864751	-0.0071588	-0.00132392	-4.21207e-05	-0.00141389	-0.0014871	-0.000779016	-0.000944224	-0.00139822	-0.00148384	-0.00119308	-0.000644729
12	[ACCH3]	0	0	0	0	0	0	-3.11823e-09	4.13002e-06	1.07158e-05	-3.45339e-05	-9.91434e-05	-7.25987e-05	-1.40713e-05	-2.04388e-05	-5.80072e-05	-5.1823e-05	-4.0429e-05	-6.31163e-05	-0.000100568	-0.00018646	-0.00038607	-0.00098028	-0.00255821	-0.000796937	0.0137172	0.0334545	0.0379534	0.0336926	0.0311887	0.0296756	0.0387754	0.0509777	0.0434492	0.0216286	0.0102807	0.00929161	0.0105362	0.0125352	0.00925566	0.00317157	0.000168721	-0.00022033	4.56463e-06	0.000147447	7.29755e-05	-8.5674e-06	-7.11722e-06	1.13629e-05
13	[ACCH2]	0	0	0	0	0	0	-1.18674e-08	1.05887e-05	4.19479e-05	5.06562e-05	-1.93641e-06	-3.86074e-05	2.38255e-05	6.75555e-05	-7.35105e-06	-7.05615e-05	-5.38708e-05	-7.82004e-05	-0.000115877	-2.55947e-06	5.1108e-05	-0.000779729	-0.0026273	-0.00269051	0.00428882	0.0187819	0.029002	0.0257417	0.0199902	0.0196829	0.022681	0.0268376	0.0206885	0.00688869	0.00197967	0.00614537	0.011961	0.0133597	0.00812366	0.00256178	0.000293584	-0.000360538	-0.000606751	-0.000849708	-0.00067756	-0.000414779	-0.000443217	-0.000494721
14	[ACCH]	0	0	0	0	0	0	-2.30971e-08	1.60722e-05	5.51213e-05	-1.38239e-05	-0.000208557	-0.000273812	-0.00012975	-5.22688e-05	-0.000172481	-0.000188648	1.2962e-05	9.81391e-05	-9.38829e-05	-0.000314355	-0.000417212	-0.00142564	-0.00370121	-0.0043995	0.00201499	0.0138665	0.0181648	0.00933533	0.00153871	-0.000378774	-0.00135666	0.00191287	0.0014775	-0.00686499	-0.0101995	-0.000679418	0.0113796	0.0138449	0.0081963	0.00212471	-0.000305154	-0.000583396	-0.000882354	-0.00140405	-0.000996403	-0.000431815	-0.000533162	-0.000820936
15	[OH]	0	0	0	0	0	0	5.67736e-09	6.12042e-06	3.97275e-05	0.000113111	0.000210717	0.000701569	0.00228733	0.00454242	0.00585638	0.00564786	0.00523269	0.00534799	0.00518373	0.00474866	0.00504161	0.0070701	0.0109965	0.0172396	0.0258433	0.0306756	0.0231568	0.00903126	0.000453018	-0.00238332	-0.00321981	-0.00556055	-0.00976079	-0.00932561	-0.0018841	0.00539004	0.00726417	0.00678432	0.00677728	0.00687381	0.00739613	0.0088821	0.0100027	0.00977114	0.00979889	0.0111085	0.0114386	0.00874316
16	[CH3OH]	0	0	0	0	0	0	-2.11768e-27	-2.46213e-23	-1.16155e-22	-3.61203e-23	4.47319e-22	6e-05	0.00282	0.00855	0.01198	0.01039	0.00753	0.00858	0.00917	0.00571	0.00389	0.00468	0.00567	0.01068	0.02799	0.05215	0.06187	0.05228	0.04785	0.05737	0.05564	0.03684	0.01961	0.01092	0.0086	0.00987	0.01103	0.01047	0.00878	0.00666	0.00628	0.01082	0.01543	0.01278	0.01113	0.01765	0.02129	0.01475
17	[H2O]	0	0	0	0	0	0	0	0	0	0	0	0.00012	0.00467	0.01439	0.02155	0.02354	0.02209	0.01958	0.0175	0.01387	0.01024	0.00911	0.0082	0.00739	0.00802	0.00813	0.00699	0.00584	0.00452	0.00452	0.00693	0.00862	0.00827	0.00758	0.0086	0.00904	0.00723	0.00644	0.00694	0.00844	0.01032	0.01146	0.01263	0.01558	0.0201	0.02165	0.02027	0.01776
18	[ACOH]	0	0	0	0	0	0	1.18121e-10	8.85516e-06	9.68796e-05	0.000888278	0.00343475	0.00693513	0.0084919	0.00778039	0.00724356	0.00659643	0.00502183	0.00440485	0.00528831	0.00616838	0.00654646	0.00872398	0.00960886	0.00391583	-0.00152023	-0.00128448	0.00113611	0.00267241	0.00296373	0.00299485	0.00521262	0.0109898	0.0148206	0.01515	0.0141637	0.0126905	0.016794	0.0212995	0.0170846	0.0117983	0.0111646	0.0124148	0.0129646	0.00985316	0.00365011	-0.000311658	-0.000956239	-0.000801226
19	[CH3CO]	0	0	0	0	0	0	-1.26736e-08	-1.3003e-05	-6.84565e-05	-0.000210719	-0.000522204	-0.000840126	-0.000861049	-0.000806793	-0.000893058	-0.000809091	-0.00055178	-0.000391123	-6.13893e-05	0.00124898	0.00588302	0.019563	0.0414502	0.0586846	0.0639564	0.0581371	0.0451432	0.0380355	0.0411832	0.042732	0.0338601	0.0173364	0.00429267	0.000670836	0.00190338	0.00213702	0.00268691	0.00606015	0.0100775	0.0137431	0.0174398	0.0209277	0.0233238	0.0223627	0.0180134	0.0127837	0.00799447	0.00445251
20	[CH2CO]	0	0	0	0	0	0	3.11415e-09	5.58301e-06	4.00893e-05	0.000123012	0.000129691	1.10804e-05	-0.000145658	-0.000445235	-0.00075378	-0.000724774	-0.000555343	-0.000566393	-0.000446487	0.000124999	0.00129233	0.00458223	0.0184267	0.0454993	0.0710784	0.0853806	0.0770146	0.0494741	0.0321299	0.0238813	0.0111601	-0.000371339	-0.0113464	-0.0233226	-0.0206059	-0.00523062	0.00255182	0.00492237	0.00648228	0.00774592	0.0125511	0.0175023	0.0220236	0.0248591	0.0224711	0.0180866	0.0131689	0.00762042
21	[CH=O]	0	0	0	0	0	0	7.01691e-09	-7.93332e-06	-1.94076e-05	-1.00855e-06	-3.66408e-05	-0.000218537	-0.000380109	-0.000428467	-0.000449987	-0.000398457	-0.000259855	-2.53479e-05	0.000528833	0.00165238	0.00530979	0.014776	0.0300372	0.0461572	0.0568438	0.0576822	0.045173	0.0277452	0.0176438	0.0117527	0.00754033	0.00430704	-0.00395808	-0.0144885	-0.016647	-0.0101432	-0.00265417	0.00341173	0.00921831	0.0150135	0.0199143	0.023646	0.0239723	0.0204422	0.016927	0.0131682	0.00761918	0.00282013
22	[CH3COO]	0	0	0	0	0	0	-3.28062e-09	-2.96693e-06	-1.10832e-05	5.85248e-05	0.000150908	0.000126912	9.42884e-05	6.4932e-06	-0.000131378	-8.30943e-05	3.94801e-05	1.83252e-05	-1.16729e-05	0.000311072	0.00284418	0.0164808	0.0437299	0.0655002	0.0743119	0.0763171	0.0643222	0.0524185	0.0552424	0.0502044	0.027771	0.00600752	-0.00487247	-0.00726918	-0.000553176	0.00870607	0.0124932	0.0149154	0.0177644	0.019634	0.0212649	0.0263553	0.0330346	0.0312216	0.0216485	0.0124603	0.0052363	0.000811612
23	[CH2COO]	0	0	0	0	0	0	7.33726e-09	8.45862e-06	5.67276e-05	0.000165659	0.000187252	9.84578e-05	2.7773e-05	-0.000145303	-0.00033788	-0.000256559	-3.37237e-05	-2.03656e-05	-7.13455e-05	0.000804666	0.00332628	0.0100774	0.02942	0.0574971	0.0770587	0.0854052	0.0784772	0.0574012	0.0371638	0.0174774	-0.00275317	-0.0179048	-0.0270114	-0.0297476	-0.0164847	0.00603011	0.015716	0.016573	0.0183217	0.0198202	0.0219369	0.0265811	0.0330121	0.0329792	0.0233442	0.0126337	0.00456976	-0.000201003
24	[HCOO]	0	0	0	0	0	0	1.53576e-09	8.04123e-06	4.91358e-05	0.000118709	8.66463e-05	-2.70444e-05	-6.26373e-05	-0.00013522	-0.000261206	-0.000226797	-0.00010953	-6.62675e-05	0.000664959	0.00691031	0.017919	0.0253915	0.0332586	0.0448683	0.0594138	0.0763848	0.0718174	0.0437371	0.0211413	0.00800846	-0.00259919	-0.0102003	-0.0167949	-0.0199869	-0.00624759	0.0111663	0.0115983	0.00896022	0.0144423	0.0225553	0.0285041	0.034656	0.0365643	0.0284429	0.0181259	0.00943351	0.00244781	-0.000297118
25	[CH3O]	0	0	0	0	0	0	-1.93473e-08	-1.37673e-05	-7.89041e-05	-0.00023837	-0.000373009	-0.000331737	-0.00016788	-4.26594e-06	2.06865e-05	-8.46373e-05	-0.000140827	-0.000126303	-0.000206415	-0.000280329	0.000292562	0.00242767	0.00789002	0.0216897	0.0475072	0.0670169	0.0622786	0.0484256	0.0416679	0.0354283	0.0216534	0.00988368	0.00537079	0.00388556	0.00658099	0.0103712	0.0110551	0.00982911	0.00792449	0.00702299	0.00827271	0.00927982	0.00864222	0.00789892	0.00840133	0.00968496	0.00974375	0.00659765
26	[CH2O]	0	0	0	0	0	0	6.99363e-10	2.71378e-06	3.9866e-05	0.000104264	6.70716e-05	-6.37069e-05	-0.000146483	-0.000203513	-0.000254835	-0.00021533	-0.000178987	-0.000267654	-0.000313908	-0.000154789	2.5078e-05	0.000319149	0.00178512	0.011053	0.038461	0.0697777	0.0701848	0.0456987	0.0282796	0.0185257	0.00705832	-0.00306008	-0.0124547	-0.0191244	-0.0108027	0.00344256	0.00707905	0.00534238	0.00470601	0.00550289	0.00714046	0.00819165	0.00821193	0.00818243	0.00881721	0.0102788	0.0116685	0.00956926
27	[CHO]	0	0	0	0	0	0	-5.78861e-08	-3.97203e-05	0.000136225	0.000542099	0.000294946	0.000270868	0.00121411	0.0010899	8.48599e-05	-0.00032376	-0.000849367	-0.00189415	-0.00188203	0.000679505	0.00342377	0.00324268	0.00624556	0.0154878	0.0234065	0.0200958	0.00556355	-0.0020414	0.000393986	0.000183457	0.00555974	0.0119089	-0.00248681	-0.015742	-0.00684763	0.00726633	0.0127392	0.00958828	0.00663539	0.0062364	0.00511891	0.00444934	0.00448968	0.00496928	0.00421131	0.000945028	-0.00185938	-0.00178357
28	[THF]	0	0	0	0	0	0	9.01711e-09	6.48348e-06	3.61616e-05	3.80112e-05	-1.03895e-06	-1.37237e-05	-1.61427e-05	-1.30021e-05	-1.13391e-05	-4.23872e-05	-8.12809e-05	-0.000118405	-0.000264887	-0.000446107	0.00112566	0.00621831	0.0163643	0.0324743	0.0485095	0.0535198	0.044625	0.0321684	0.0243311	0.0187478	0.01169	3.13009e-05	-0.0119168	-0.0111699	0.000105652	0.00787088	0.00896969	0.0077415	0.0080744	0.00986973	0.0110496	0.0120834	0.0129585	0.013099	0.0125173	0.0101776	0.00623002	0.00279094
29	[CH3NH2]	0	0	0	0	0	0	5.2414e-26	3.86429e-23	2.37679e-22	4.4722e-22	6.01966e-22	1.51109e-21	2.35918e-21	1.93263e-21	2.1424e-21	2.83369e-21	2.56423e-21	0.00092	0.00852	0.02001	0.02411	0.02218	0.01889	0.01666	0.02279	0.04048	0.05644	0.06322	0.06231	0.05517	0.0602	0.06571	0.04541	0.02056	0.00939	0.00522	0.0047	0.00629	0.00829	0.00883	0.00729	0.00516	0.00368	0.00423	0.00551	0.00624	0.00672	0.00601
30	[CH2NH2]	0	0	0	0	0	0	3.18015e-09	1.43898e-07	-2.64121e-05	-6.48776e-05	0.000157678	0.00050483	0.000468123	0.000312533	0.000313859	0.000319037	0.000488153	0.00192115	0.00824978	0.0170214	0.0201764	0.018498	0.0164957	0.015419	0.0189812	0.0333997	0.0501343	0.0531797	0.0449528	0.034977	0.0254589	0.0183169	0.0140398	0.00969085	0.00664934	0.00624022	0.00651113	0.00631403	0.00566293	0.00502719	0.00498765	0.00519913	0.00461746	0.00430945	0.00486832	0.00541649	0.00574481	0.00598078
31	[CHNH2]	0	0	0	0	0	0	-9.26282e-08	-6.27733e-05	0.000322506	0.00347922	0.00758716	0.00766794	0.00628382	0.00642684	0.00600542	0.00522172	0.00566053	0.00728043	0.0109175	0.0152885	0.0160917	0.0148105	0.017208	0.0198603	0.0219833	0.0287269	0.0272396	0.0149185	0.00673494	0.00263827	0.000522116	0.00327159	0.00569972	0.0031102	0.00360692	0.00556891	-5.02374e-06	-0.00454621	-0.00292489	-0.00169379	-0.00318426	-0.00467518	-0.00214267	0.00478429	0.0102576	0.0132404	0.0178078	0.0205252
32	[CH3NH]	0	0	0	0	0	0	1.04261e-08	5.64926e-06	2.35378e-05	3.05165e-05	-1.97308e-05	-9.92205e-05	0.000107223	0.000962815	0.00254017	0.00437559	0.00530234	0.0053815	0.00681901	0.00873265	0.00756392	0.0047281	0.0027456	0.00492475	0.0172995	0.0351793	0.0467035	0.0503281	0.0517904	0.0532822	0.0536874	0.0476802	0.028266	0.0064112	0.000751686	0.00665914	0.0132318	0.0184322	0.0164175	0.0083723	0.00303898	0.00107233	0.000995204	0.00195073	0.00246988	0.0040279	0.00773524	0.00995946
33	[CH2NH]	0	0	0	0	0	0	2.50341e-09	3.83483e-06	3.43262e-05	7.86369e-05	-1.18764e-05	-0.000216746	-0.0003709	-0.000562824	-0.00072538	-0.000614817	-0.000205482	0.00101562	0.00391712	0.00673393	0.0076471	0.00782988	0.00811751	0.00951322	0.0171788	0.0316128	0.0404403	0.0409357	0.0413224	0.0378123	0.0292221	0.0227056	0.0141538	0.00113927	-0.00324644	0.00233509	0.00558102	0.0055679	0.00548555	0.0049902	0.0044665	0.00452279	0.00480377	0.00436531	0.00365949	0.00360206	0.00423934	0.00450093
34	[CHNH]	0	0	0	0	0	0	6.63342e-09	7.30366e-06	5.78588e-05	0.000161881	0.00015081	2.51086e-05	-3.45575e-05	-0.000203727	-0.000445233	-0.000395979	-0.000230971	-0.000215697	0.00136182	0.00551778	0.00892052	0.011586	0.0141927	0.0124467	0.0148759	0.0306788	0.041604	0.0262448	0.00754453	0.00267726	0.00592463	0.0239672	0.0271373	-0.00418028	-0.0235457	-0.00730807	0.00620307	0.00399099	0.00233591	0.00327873	0.00447902	0.00362618	0.00280507	0.00254689	0.00158544	0.00167949	0.00408957	0.00530419
35	[CH3N]	0	0	0	0	0	0	-1.8327e-09	-3.69713e-06	-1.36903e-05	-2.08896e-05	-3.40661e-05	-9.68593e-05	-0.000393609	-0.00096391	-0.00123471	-0.000845071	-0.000516439	-0.000703724	-0.0005769	2.87922e-05	0.000525347	0.000873753	0.00176292	0.0103843	0.0335103	0.052038	0.0423705	0.0318252	0.0391683	0.0452321	0.0500783	0.0406022	0.00392218	-0.0267093	-0.0205453	-0.000489428	0.00715244	0.00941682	0.00954045	0.00624373	0.00319736	0.00189517	0.00168922	0.00284144	0.00450122	0.00550791	0.00608752	0.00512289
36	[CH2N]	0	0	0	0	0	0	-4.90916e-08	-4.00462e-05	-0.000198265	-0.000136081	-0.000259529	-0.000906173	-0.00134778	-0.00218697	-0.00304929	-0.0025133	-0.00182056	-0.00210346	-0.00130834	0.00162355	0.00421755	0.00444017	0.00299448	0.00803505	0.026221	0.0439066	0.0421306	0.0303041	0.0224663	0.0120157	-0.00125961	-0.00803836	-0.00935422	-0.0145992	-0.013097	-0.000534225	0.00491314	0.00429269	0.00481165	0.00405891	0.00213888	0.00040727	0.000302675	0.00150082	0.002488	0.00402188	0.00558591	0.00575076
37	[ACNH2]	0	0	0	0	0	0	-5.0388e-09	1.86518e-05	8.36635e-05	0.000103517	-6.66151e-05	-0.000256214	-5.53939e-05	0.000561802	0.0019158	0.00711268	0.015718	0.0209157	0.0197271	0.0163076	0.0158644	0.0170979	0.0142231	0.00843665	0.00621839	0.00524571	0.00268504	0.00168762	0.001047	-0.000621983	0.00106437	0.00740769	0.00796642	0.00271539	0.00340047	0.00968338	0.021971	0.0363115	0.0366663	0.0229638	0.0103882	0.00594767	0.00572995	0.00575701	0.00567944	0.00540014	0.00445974	0.00304463
38	[C5H5N]	0	0	0	0	0	0	0	0	0	0	0	0	0	0	0	0	0	0	0	0	0.00224	0.02192	0.05947	0.07811	0.07466	0.07213	0.06594	0.0602	0.06269	0.06253	0.06785	0.10084	0.13254	0.11268	0.05715	0.02211	0.01337	0.00741	0.00514	0.00887	0.01203	0.01115	0.0084	0.00596	0.00684	0.00966	0.00784	0.00513
39	[C5H4N]	0	0	0	0	0	0	-5.08172e-08	-4.1186e-05	-0.000252719	-7.1287e-06	0.000800974	0.000839031	0.000710312	0.000709362	-0.000120176	-0.00048869	0.000207897	0.000599449	-1.1578e-05	-0.000773329	0.00167272	0.0152691	0.039681	0.0623363	0.0749961	0.0702334	0.0560646	0.0485363	0.0538634	0.0744576	0.0912985	0.0881359	0.0774719	0.0682417	0.048948	0.0260728	0.0138572	0.00791346	0.007133	0.0088121	0.0084328	0.00865466	0.00921765	0.00753891	0.00642013	0.00684624	0.00616793	0.00532875
40	[C5H3N]	0	0	0	0	0	0	-1.77209e-08	2.34622e-05	9.21151e-05	-3.82023e-05	-0.0007765	-0.00175135	-0.00203237	-0.00172965	-0.00125634	-0.000637268	-0.000310059	-0.000431672	-0.000382215	-0.000196474	0.00121571	0.0177271	0.0478953	0.0599497	0.0554438	0.0528145	0.0441933	0.0331757	0.0319146	0.0418095	0.0661731	0.101694	0.114744	0.0906294	0.0533462	0.0106629	-0.0177414	-0.0124834	0.00364558	0.0105978	0.00914847	0.0074515	0.00778555	0.00644323	0.00563416	0.0055394	0.00402452	0.00332067
41	[CH3CN]	0	0	0	0	0	0	0	0	0	0	0	0	0	0	0	0	0	0	0	0.01064	0.03825	0.05431	0.04958	0.04259	0.04376	0.06556	0.07915	0.05269	0.02714	0.02646	0.01828	0.00736	0.01444	0.01992	0.01642	0.01503	0.01371	0.0204	0.0328	0.03608	0.03477	0.03312	0.02773	0.02219	0.01819	0.01023	0.00239	2e-05
42	[CH2CN]	0	0	0	0	0	0	4.22305e-10	1.69655e-06	7.86697e-06	2.98322e-05	0.000124212	0.000352311	0.000547301	0.000447548	0.0002141	0.000177335	0.000257782	0.00129719	0.0060137	0.0183036	0.0338882	0.0409193	0.0432446	0.0497328	0.0535576	0.0472593	0.0304097	0.0151188	0.0129547	0.0109023	0.00256926	0.00204475	0.00736481	0.00920538	0.0114754	0.0131305	0.0157033	0.0242191	0.0322952	0.036319	0.0352321	0.0302402	0.0255161	0.0208179	0.0139048	0.00501093	-0.000602969	-0.00136114
43	[COOH]	0	0	0	0	0	0	1.84876e-07	0.000155526	0.00105406	0.00327973	0.00692022	0.00958099	0.00900333	0.00753964	0.00635268	0.00471748	0.00411283	0.00500922	0.0062851	0.00813868	0.011771	0.0171561	0.0225308	0.0261148	0.0285039	0.0310583	0.0281812	0.0196054	0.0135731	0.00849641	0.00309167	0.00126127	-0.000309452	-0.00393045	-0.00276895	0.00374014	0.0118321	0.0193623	0.02166	0.0220884	0.0257971	0.0303908	0.030637	0.024605	0.0169486	0.0101194	0.00417916	0.00105433
44	[HCOOH]	0	0	0	0	0	0	0	0	6e-05	0.00346	0.01055	0.0139	0.01217	0.00898	0.00567	0.0058	0.00764	0.00542	0.0055	0.0168	0.02792	0.02403	0.01721	0.02108	0.03108	0.03767	0.03263	0.02465	0.0221	0.01893	0.01549	0.01743	0.02337	0.02349	0.01627	0.0138	0.019	0.02216	0.02416	0.03278	0.04063	0.03865	0.03152	0.0255	0.01787	0.00753	0.00121	0
45	[CH2CL]	0	0	0	0	0	0	-3.90584e-09	-5.24952e-06	-2.30096e-05	7.60333e-06	6.36692e-05	1.52413e-05	-1.8975e-05	6.17366e-05	7.30889e-05	-7.17611e-06	-4.55951e-05	0.00026752	0.00209544	0.00625327	0.0143584	0.0262818	0.0357952	0.0381268	0.0342492	0.0277328	0.0236092	0.0222775	0.019378	0.015925	0.0154856	0.0163319	0.0192458	0.0296369	0.0412025	0.046959	0.0551335	0.0564637	0.0344261	0.00948206	0.00154169	0.00120154	0.000553173	0.000431099	0.000426188	-0.00051434	-0.00162178	-0.00171395
46	[CHCL]	0	0	0	0	0	0	-5.77624e-08	-9.34598e-06	-2.62359e-05	-5.64481e-05	-7.83511e-05	-4.27298e-05	1.77968e-05	0.000104851	0.000320495	0.00129525	0.00216856	0.00118787	-0.000260909	0.00249319	0.00994825	0.0134073	0.0134013	0.0181931	0.0282534	0.0366437	0.0274433	0.0103556	0.00877413	0.0170455	0.020463	0.0178024	0.0195657	0.0170773	0.0123943	0.0285592	0.0425612	0.0327119	0.0203372	0.011766	0.00289331	-0.000741934	-0.00060769	-0.000232614	0.000239985	0.000471437	0.000245457	-2.95251e-05
47	[CCL]	0	0	0	0	0	0	-1.83922e-08	-9.21783e-06	-4.68091e-05	-8.87816e-05	-3.58848e-05	0.000197115	0.000434572	0.000387083	0.00011198	-2.72807e-05	6.44145e-05	5.70181e-05	-3.12153e-05	0.000255361	0.00110183	0.00253236	0.0065247	0.0344701	0.0832784	0.0800921	0.0248998	-0.0136693	-0.0270231	-0.00955315	0.0282659	0.00888492	-0.0646319	-0.0751636	-0.0152771	0.0256712	0.0283308	0.0408462	0.066962	0.0542668	0.0164484	0.000249451	-0.000502352	-0.00116942	-0.000930887	-0.00083562	-0.00134912	-0.00158069
48	[CH2CL2]	0	0	0	0	0	0	0	0	0	0	0	0	0	0	0	0	0	0.00294	0.01898	0.03652	0.03418	0.02485	0.02335	0.0281	0.03123	0.02915	0.02838	0.03432	0.0459	0.04358	0.03847	0.05974	0.06906	0.06779	0.11544	0.14868	0.09154	0.02086	0	0	0	0	0	0	0	0	0	0
49	[CHCL2]	0	0	0	0	0	0	-5.66442e-08	4.0721e-06	0.000295256	0.000709369	0.000614428	0.000229721	-0.000122469	-0.000273027	0.000220321	0.002515	0.00786905	0.012571	0.0138579	0.0146288	0.0132384	0.0099565	0.00904884	0.0102051	0.0156704	0.0232178	0.0283563	0.0313259	0.0325474	0.0390572	0.0453559	0.0502517	0.0740756	0.106915	0.111466	0.0808516	0.0393196	0.00933051	0.00024779	0.00152317	0.00108251	-0.000481855	-0.0017186	-0.00251194	-0.00252975	-0.00173615	-0.000783702	-0.000200054
50	[CCL2]	0	0	0	0	0	0	2.95912e-08	2.5189e-05	0.000208725	0.000177926	-0.00105144	-0.00268098	-0.00287625	-0.00174363	-0.000302202	0.000464712	0.000473558	0.000261198	-0.00137032	-0.00489061	-0.00798532	-0.00774872	-0.00252659	0.0132455	0.0325702	0.0429243	0.055195	0.0657285	0.0732028	0.0755101	0.0568545	0.0674902	0.127149	0.132493	0.0531451	-0.0105379	-0.0220462	-0.0155159	-0.00867046	-0.00554181	-0.00348035	-0.00218764	-0.00142884	-0.000171355	0.00120051	0.00367477	0.00602169	0.00544587
51	[CHCL3]	0	0	0	0	0	0	0	0	0	0	0	0	0	0	0	0.00529	0.01642	0.02021	0.01426	0.00918	0.00883	0.01069	0.01028	0.01104	0.02343	0.03881	0.05026	0.05535	0.05446	0.07063	0.08436	0.0899	0.14429	0.21717	0.18174	0.06116	0.00108	0	0	0	0	0	0	0	0	0	0	0
52	[CCL3]	0	0	0	0	0	0	-4.13487e-08	0.000163268	0.000626669	0.000823893	0.000442115	-3.22571e-05	-0.000263607	-9.91995e-05	0.000170882	0.000399813	0.000383187	0.000615984	0.0017961	0.00184274	0.000636494	0.00110855	0.0053685	0.014318	0.0260641	0.0369793	0.0385868	0.0423053	0.0595456	0.0652824	0.0809556	0.146222	0.191706	0.145336	0.061077	0.0102537	-0.00402641	-0.00347166	-0.000663853	0.000903015	0.000382559	-0.00130842	-0.0027913	-0.00297356	-0.00228636	-0.00147306	-0.000642569	-0.000132004
53	[CCL4]	0	0	0	0	0	0	0	0	0	0	0	0	0	0	0	0	0	0	0	0	0	0.00087	0.01153	0.02811	0.04139	0.05792	0.05699	0.06215	0.09945	0.10402	0.11809	0.23724	0.30702	0.1825	0.03834	0	0	0	0	0	0	0	0	0	0	0	0	0
54	[ACCL]	0	0	0	0	0	0	-2.47196e-08	3.27042e-06	1.63071e-05	4.77055e-05	3.57767e-05	-5.77094e-05	-0.000108535	-9.21726e-05	2.38353e-05	0.000220982	0.000223466	-2.87758e-05	0.000211868	0.00226012	0.00615557	0.00947486	0.0077203	0.00243004	0.00120257	0.00713814	0.0174234	0.0227624	0.0253588	0.0343218	0.0421002	0.0471752	0.0534555	0.0552974	0.0448992	0.020291	-0.000839381	-0.00475678	-0.00162687	-0.000324915	-0.000149882	-1.42416e-05	-2.8988e-06	-0.000232627	-0.000344102	-0.000311504	-0.000280337	-0.000193303
55	[CH3NO2]	0	0	0	0	0	0	0	0	0	0	0	0	0	0	0	0	0	0.00063	0.00763	0.02979	0.05257	0.05737	0.05291	0.04897	0.05043	0.0553	0.04863	0.02957	0.01622	0.01235	0.00976	0.01173	0.01775	0.01812	0.01537	0.02422	0.05144	0.07122	0.06099	0.04293	0.03652	0.03183	0.02165	0.01147	0.00368	8e-05	0	0
56	[CH2NO2]	0	0	0	0	0	0	-3.92359e-09	-1.3569e-06	-4.36335e-06	1.72089e-06	1.8302e-05	6.38197e-05	0.000114983	7.21156e-05	-3.62664e-05	-5.98743e-05	-6.87762e-07	-2.52891e-06	0.000663715	0.0107118	0.0314277	0.0432412	0.0427337	0.0504534	0.072742	0.0853903	0.062119	0.0255938	0.00973871	0.00565871	0.00114355	-0.00366284	-0.013316	-0.0208438	-0.00940406	0.0161358	0.0457239	0.0658768	0.0614208	0.0457109	0.0350144	0.0293923	0.022945	0.0134673	0.00437485	-3.44307e-05	-0.000600517	-0.000628906
57	[CHNO2]	0	0	0	0	0	0	-1.22615e-08	-6.14522e-06	-3.12061e-05	-5.91877e-05	-2.39232e-05	0.00013141	0.000289715	0.000258055	7.46535e-05	-1.81872e-05	4.2943e-05	3.80121e-05	-2.08102e-05	0.000170241	0.00285455	0.0124982	0.0409731	0.0859034	0.108456	0.0837414	0.0337098	-8.95384e-05	0.00152461	0.0237012	0.0210172	-0.0274134	-0.0663546	-0.0561324	-0.0185348	0.0149741	0.0441839	0.0656641	0.0590513	0.0417279	0.0334989	0.028353	0.0215151	0.0125504	0.00398941	-0.00013708	-0.000899416	-0.00105379
58	[ACNO2]	0	0	0	0	0	0	-1.95773e-08	1.07464e-05	5.17274e-05	5.10292e-05	-0.000136764	-0.000390807	-0.000340409	2.91087e-05	0.000301714	0.000235861	0.000290508	0.00153388	0.00600669	0.0144059	0.0232053	0.0288131	0.0282895	0.022735	0.0195229	0.0203883	0.023257	0.0288733	0.0329036	0.0270483	0.0132706	0.00329342	-0.000936354	-0.00646915	-0.00784938	0.00810288	0.0329558	0.0431618	0.0365871	0.0278395	0.0224668	0.0172418	0.0102318	0.00388613	0.000780852	-9.0218e-05	-0.000347703	-0.000297785
59	[CS2]	0	0	0	0	0	0	0	0	0	0	0	0	0	0	0	0	0	0	0	0	0	0	0	0.00014	0.00734	0.02574	0.04019	0.05015	0.0719	0.12457	0.2049	0.24469	0.1743	0.05333	0	0	0	0	0	0	0	0	0	0	0	0	0	0
60	[CH3SH]	0	0	0	0	0	0	0	0	0	0	0	0	0	0	0	0	0	0	0.00043	0.00481	0.01235	0.01743	0.02684	0.04559	0.05417	0.05017	0.0494	0.05175	0.06183	0.07312	0.06426	0.04262	0.03075	0.02781	0.03026	0.03352	0.03145	0.02659	0.0218	0.02243	0.02252	0.02042	0.01678	0.00783	0.00124	0	0	0
61	[CH2SH]	0	0	0	0	0	0	-1.19798e-08	-9.11235e-06	-6.23585e-05	-0.0001343	-0.00020396	-0.000270094	-0.000297092	-0.000356477	-0.000408469	-0.000289449	-4.39405e-05	0.000331734	0.0014413	0.00564755	0.0122262	0.0183317	0.0265175	0.0364136	0.0417358	0.043356	0.0446443	0.0432099	0.0410948	0.0370591	0.0268335	0.0216491	0.0263114	0.0271835	0.0254173	0.0282868	0.0291624	0.0250894	0.0210883	0.0212324	0.021235	0.0183867	0.013378	0.00562551	0.000355679	-0.000735128	-0.00109127	-0.0011767
62	[FURFURAL]	0	0	0	0	0	0	0	0	0	0	0	0	0	0	0	0	0	0.00196	0.01052	0.02668	0.04022	0.04827	0.05657	0.05879	0.05619	0.05896	0.06735	0.07666	0.08461	0.08979	0.08686	0.07918	0.07483	0.05995	0.03132	0.01467	0.01693	0.02027	0.01767	0.01916	0.02422	0.02913	0.03299	0.03061	0.02482	0.01987	0.01449	0.00684
63	[DOH]	0	0	0	0	0	0	0	0	0	0	0	0.00068	0.00466	0.01069	0.01492	0.01561	0.01342	0.01291	0.01426	0.01307	0.01045	0.01	0.0139	0.03725	0.07353	0.08862	0.08089	0.06482	0.05023	0.04363	0.04028	0.03365	0.02353	0.01676	0.01539	0.01669	0.01772	0.01764	0.01696	0.01412	0.01305	0.02008	0.02683	0.02441	0.02533	0.03357	0.03208	0.01783
64	[I]	0	0	0	0	0	0	-3.30875e-08	-5.96421e-06	-1.43055e-05	-7.81518e-06	-1.29555e-06	1.32007e-06	1.9943e-06	-3.23529e-05	-7.79932e-05	-9.04442e-05	-8.89103e-05	-0.000106256	0.00115415	0.00474579	0.00725885	0.0113532	0.0204086	0.0256496	0.0282621	0.0343782	0.0333868	0.0237316	0.018705	0.0218461	0.0272278	0.0323884	0.040141	0.0420422	0.0460697	0.049912	0.0395688	0.028101	0.0122019	0.000227254	-6.45064e-05	-3.7365e-05	-0.000205454	-0.000321449	-0.000217252	-0.000147356	-0.000194729	-0.00021142
65	[BR]	0	0	0	0	0	0	-8.10618e-09	-7.19535e-06	-1.94142e-05	-1.39383e-05	4.20967e-06	1.7455e-05	9.03727e-06	-3.40477e-05	-4.08059e-05	0.000304417	0.00154671	0.00275881	0.0032264	0.00407279	0.00645155	0.0103683	0.0132538	0.0151	0.0190097	0.0221472	0.0202284	0.0162185	0.0145654	0.016396	0.0230217	0.0357071	0.0448028	0.0453126	0.0443899	0.0369119	0.0224954	0.012057	0.00597403	0.00161699	9.31107e-05	0.000116414	-1.33239e-05	-7.84355e-05	1.26356e-05	0.00012226	0.000161294	0.000123895
66	[CH=-C]	0	0	0	0	0	0	1.6511e-09	2.45919e-06	1.50542e-05	3.4432e-05	2.60785e-05	0.00013743	0.000398988	0.000470471	0.000225271	0.000670791	0.00416747	0.00920949	0.0113625	0.0104856	0.0102801	0.0134805	0.0187415	0.024583	0.0303715	0.0379481	0.037072	0.0226107	0.0136588	0.00979584	0.00458022	0.0126177	0.0222379	0.0133483	0.0156377	0.0362236	0.0403728	0.0387872	0.0444285	0.0342759	0.0135516	0.00241694	-0.000397002	-0.000521417	-3.12815e-05	4.52842e-06	-0.000541209	-0.000788119
67	[C=-C]	0	0	0	0	0	0	-6.53757e-09	-1.54228e-06	-8.29271e-06	-3.60152e-05	-8.91196e-05	0.00029466	0.00130255	0.00186497	0.00148334	0.000936904	0.000430545	0.000116652	0.000342256	0.000643156	0.000862531	0.00642646	0.0236052	0.0441061	0.0511145	0.0447059	0.0241592	0.00089545	0.00569631	0.0195273	0.0104282	-0.00588388	-0.00893015	0.000624996	0.0152	0.0185083	0.0225692	0.0364757	0.0346932	0.0277722	0.0221509	0.00852486	-0.000211584	-0.00022352	0.00203158	0.00208442	-0.000379379	-0.00209323
68	[DMSO]	0	0	0	0	0	0	0	0	0	0	0	0	0	0	0	0	0	0	0	0.00087	0.01815	0.06133	0.09324	0.08958	0.07543	0.06605	0.07441	0.09406	0.09784	0.07795	0.03891	0.01774	0.02511	0.02799	0.02153	0.01769	0.01402	0.00842	0.00516	0.00293	0.00303	0.00699	0.00951	0.0111	0.01798	0.02548	0.02828	0.03426
69	[ACRY]	0	0	0	0	0	0	6.98639e-26	5.62656e-23	3.51514e-22	6.08813e-22	-1.38142e-22	-2.3582e-21	-5.43227e-21	-7.07479e-21	-5.39696e-21	-3.423e-21	-4.00756e-21	-4.64875e-21	0.00331	0.01658	0.03667	0.04749	0.04612	0.04018	0.03698	0.04434	0.05326	0.06078	0.07107	0.07118	0.05944	0.05005	0.04264	0.03342	0.02267	0.01404	0.0201	0.03104	0.03248	0.03385	0.03405	0.02731	0.02245	0.02033	0.01313	0.00394	0.00015	-7.5422e-21
70	[CL-(C=C)]	0	0	0	0	0	0	8.76276e-09	6.00627e-06	3.64715e-05	2.78181e-05	-0.00017712	-0.000447538	-0.000483649	-0.000315438	-9.36935e-05	4.10252e-05	9.72812e-05	0.000581712	0.00183867	0.00311894	0.00402047	0.00491645	0.00570197	0.00647426	0.00529485	0.0037687	0.00855239	0.0184606	0.0291411	0.0361922	0.0374356	0.0442764	0.0588392	0.05965	0.0379671	0.0122969	-0.00184542	-0.00571969	-0.00537479	-0.00375621	-0.00187486	-0.000690745	-0.000300557	-0.000152695	2.89174e-05	0.000485211	0.000998669	0.00101361
71	[ACF]	0	0	0	0	0	0	-4.66572e-10	3.63621e-05	0.000215801	0.00048091	0.000419185	0.000101628	-1.23294e-05	-8.94117e-05	-0.000201271	-8.43525e-05	7.99687e-05	3.3261e-06	-0.000173899	-0.000237431	-4.40103e-06	0.000328084	0.00052637	0.00236407	0.00882177	0.0185624	0.0232187	0.0200444	0.0164532	0.0143351	0.0129274	0.0228122	0.0470666	0.0533536	0.0278029	0.00550537	-7.18312e-06	-0.0006172	-1.35823e-05	0.000524222	0.000196382	-0.000646132	-0.00106395	-0.000820956	-0.00031928	3.66984e-06	5.96543e-05	5.46915e-05
72	[DMF]	0	0	0	0	0	0	0	0	0	0	0	0	0	0	0	0	0	0	0	0	0.00103	0.01112	0.03743	0.0772	0.10501	0.10238	0.09231	0.10464	0.13387	0.12687	0.07635	0.03613	0.02119	0.01456	0.00812	0.00671	0.01042	0.00972	0.00568	0.00463	0.00783	0.01031	0.00988	0.0147	0.02774	0.03753	0.03394	0.02389
73	[CF3]	0	0	0	0	0	0	5.25997e-07	0.000110417	0.00034354	0.000412133	0.000226548	0.000111906	0.000281013	0.000386892	0.000227706	0.000390981	0.00095436	0.00192853	0.00323666	0.00403664	0.00506973	0.00687831	0.00763303	0.00596466	0.00398274	0.00495581	0.0106077	0.0197594	0.0288562	0.0464442	0.0874898	0.122751	0.114268	0.0790826	0.0381614	0.00578835	-0.00400369	-0.00247987	-0.0011243	-0.000263278	-1.92312e-05	-0.000254569	-0.000353676	-0.000399871	-0.000670451	-0.00102289	-0.00106934	-0.000754179
74	[CF2]	0	0	0	0	0	0	1.38956e-08	2.13044e-05	6.07976e-05	6.93005e-05	3.35564e-05	-3.8403e-05	-0.000106129	-9.37003e-05	-4.06726e-05	-0.000101764	-0.000253153	-0.000446082	-0.000681801	-0.00084488	-0.00102085	-0.00115039	-0.000879203	-0.000336413	0.000201322	0.00166117	0.00490628	0.00986295	0.0185498	0.051114	0.097345	0.0871411	0.0259323	-0.00868535	-0.0073956	-0.000874325	0.00111655	0.000661768	0.000292431	0.000112125	-4.13862e-05	-0.000177934	-0.000295983	-0.000282806	-0.00014059	1.32458e-05	9.62856e-05	9.34826e-05
75	[CF]	0	0	0	0	0	0	-5.81579e-07	-0.000195635	-0.00058673	-0.000689334	-0.000360773	4.17056e-05	0.000143503	-1.20904e-05	-6.50153e-05	1.6076e-05	0.000118253	0.000275802	0.00093054	0.00227288	0.00321367	0.00422324	0.00653379	0.012021	0.022742	0.0273595	0.0156472	-0.00269117	-0.0174052	-0.03068	0.0103401	0.109105	0.113953	0.0279788	-0.00819897	-0.00229105	-0.000462502	-0.000167202	-4.54201e-05	-0.00018522	0.000184776	0.000966306	0.00153761	0.0015311	0.00123281	0.000969911	0.000684197	0.000380248
76	[COO]	0	0	0	0	0	0	1.09995e-08	-1.17129e-05	-4.08631e-05	2.95136e-06	0.000130443	0.000215383	0.000145712	-0.000104335	-0.000293615	-0.000226645	-2.26362e-05	0.000309091	0.000967866	0.00215108	0.00547052	0.0153652	0.0303017	0.0405705	0.0468737	0.0512308	0.0423811	0.0256319	0.0124012	0.000535018	-0.00422852	-0.00175634	-0.00932514	-0.0272757	-0.0300577	-0.015396	-0.000910434	0.00901792	0.0137668	0.0159355	0.0195086	0.0262446	0.0314625	0.026812	0.0163093	0.00749637	0.00184938	-0.000521762
77	[SIH3]	0	0	0	0	0	0	-1.22615e-09	-6.14522e-07	-3.12061e-06	-5.91877e-06	-2.39232e-06	1.3141e-05	2.89715e-05	2.58055e-05	7.46535e-06	-1.81872e-06	4.2943e-06	3.80121e-06	-2.08102e-06	1.70241e-05	7.34553e-05	0.000168824	0.000336314	0.00224134	0.00901056	0.0212541	0.030712	0.03383	0.0354025	0.0433491	0.0808997	0.124134	0.107509	0.0490058	0.0114195	0.00121141	-0.000336613	-0.000377587	-0.000309867	-0.000146212	-2.81099e-05	5.29672e-06	-3.34902e-05	-7.79611e-05	-6.20591e-05	-5.5708e-05	-8.99416e-05	-0.000105379
78	[SIH2]	0	0	0	0	0	0	-1.22615e-08	-6.14522e-06	-3.12061e-05	-5.91877e-05	-2.39232e-05	0.00013141	0.000289715	0.000258055	7.46535e-05	-1.81872e-05	4.2943e-05	3.80121e-05	-2.08102e-05	0.000170241	0.000734553	0.00168824	0.00252314	0.0109434	0.0332556	0.0510514	0.0408898	0.0197305	0.00965461	0.00105124	0.00561724	0.0278866	0.0389154	0.0567076	0.0822852	0.0591741	0.0130339	-0.00344587	-0.00309867	-0.00146212	-0.000281099	5.29672e-05	-0.000334902	-0.000779611	-0.000620591	-0.00055708	-0.000899416	-0.00105379
79	[SIH]	0	0	0	0	0	0	-1.83922e-08	-9.21783e-06	-4.68091e-05	-8.87816e-05	-3.58848e-05	0.000197115	0.000434572	0.000387083	0.00011198	-2.72807e-05	6.44145e-05	5.70181e-05	-3.12153e-05	0.000255361	0.00110183	0.00253236	0.0037847	0.00597006	0.0266684	0.0489521	0.0321698	0.0101307	0.00875691	-0.00266315	-0.0177241	-0.0107351	0.0106981	0.0288364	0.0479529	0.0616812	0.0410208	0.00665619	-0.00452801	-0.00219317	-0.000421649	7.94509e-05	-0.000502352	-0.00116942	-0.000930887	-0.00083562	-0.00134912	-0.00158069
80	[SI]	0	0	0	0	0	0	-2.30345e-08	-1.11605e-05	-5.50821e-05	-9.81748e-05	-2.85895e-05	0.000254513	0.000503513	0.000344353	-7.20621e-05	-0.000221228	-2.04135e-05	-1.93014e-05	-0.000165768	0.000252673	0.00146138	0.00348278	0.0049363	0.000370695	0.0101001	0.030184	0.0162073	-0.0117724	-0.0108414	-0.00849093	-0.0376981	-0.0465045	-0.00948665	0.0228237	0.0421508	0.0439355	0.0166338	-0.00377613	-0.00589119	-0.00595289	-0.00323314	0.00123998	0.000553359	-0.000902036	0.00224876	0.00257445	-0.000878028	-0.00244093
81	[SIO]	0	0	0	0	0	0	-1.24297e-08	-6.26846e-06	-3.19934e-05	-6.13196e-05	-2.59097e-05	0.000133508	0.000307483	0.000299442	0.000127968	2.75189e-05	7.00085e-05	6.20986e-05	1.26515e-05	0.000200934	0.000753413	0.00169209	0.00286105	0.0120643	0.030388	0.0326801	0.00903261	-0.0077372	-0.00815248	-0.0163636	-0.0172226	-0.00771461	-0.0121668	-0.00869848	0.0108061	0.0166548	0.00811001	0.00235652	0.00244389	0.00511403	0.00707277	0.0064248	0.00501755	0.00449566	0.00335333	0.000959967	-0.000662229	-0.000971698
82	[NMP]	0	0	0	0	0	0	0	0	0	0	0	0	0	0	0	0	0	0	0	0	0	0	0.00694	0.04851	0.11618	0.15264	0.15372	0.15654	0.16211	0.14758	0.10867	0.06282	0.03137	0.01934	0.01403	0.00965	0.00949	0.00912	0.00474	0.00205	0.0044	0.01028	0.0143	0.01251	0.01548	0.02926	0.03698	0.03118
83	[CCL3F]	0	0	0	0	0	0	0	0	0	0	0	0	0	0	0	0	0	0	0	0	0	0.0005	0.00702	0.02003	0.03348	0.04929	0.05346	0.05814	0.08417	0.09905	0.14299	0.25495	0.2751	0.13653	0.02226	0	0	0	0	0	0	0	0	0	0	0	0	0
84	[CCL2F]	0	0	0	0	0	0	-5.96079e-08	-3.25166e-05	-0.000115815	-0.000148614	-7.99042e-05	-2.70661e-06	1.16767e-05	-2.24131e-05	-4.29137e-05	-8.61046e-05	-0.000135446	-0.000280341	-0.00058201	-0.00062438	0.000647506	0.00350854	0.00906107	0.016836	0.024581	0.0320135	0.0304046	0.0336312	0.0493256	0.0609523	0.106657	0.176618	0.16158	0.0718595	0.0199136	0.00973235	0.00319012	0.000610518	9.44513e-05	-0.000141701	-5.86777e-05	0.000184637	0.000343838	0.000344404	0.000309796	0.000265214	0.000155757	4.84022e-05
85	[HCCL2F]	0	0	0	0	0	0	0	0	0	0	0	0	0	0	0	0.00316	0.01447	0.02328	0.01843	0.0114	0.01016	0.01102	0.01195	0.01148	0.01575	0.02687	0.03845	0.04363	0.04066	0.05396	0.0737	0.08439	0.1387	0.20706	0.16652	0.05371	0.00117	0	0	0	0	0	0	0	0	0	0	0
86	[HCCLF]	0	0	0	0	0	0	-2.56041e-07	-4.68958e-05	-0.000142125	-0.000167711	-9.25787e-05	-5.98074e-05	-0.000157525	-0.000203766	0.000355123	0.00745003	0.0197741	0.0211171	0.0129452	0.00903629	0.00730963	0.00411639	0.00177274	0.00300459	0.0101796	0.0172484	0.0194319	0.0129125	0.00785901	0.0141226	0.0101348	0.048557	0.149965	0.170707	0.083719	0.0163427	0.00215382	0.00165021	0.000820547	0.000250231	2.68435e-05	7.10991e-05	6.34252e-05	8.5738e-05	0.00025115	0.000463595	0.000526599	0.000391055
87	[CCLF2]	0	0	0	0	0	0	-1.39154e-08	-1.66257e-05	-5.92894e-05	-7.67113e-05	-4.13903e-05	7.70862e-06	3.40372e-05	2.06402e-05	-1.79513e-05	-0.00011105	-0.000232508	-0.000282781	-0.000387083	-0.000459229	0.000321005	0.00210891	0.00515149	0.00994616	0.0153181	0.0196874	0.0212084	0.0298155	0.0463358	0.0666807	0.122671	0.178415	0.137312	0.0463937	0.00747057	0.00332619	-0.00011396	-0.00082055	-0.000516791	-0.000237183	-3.44558e-05	0.000112371	0.000226825	0.000228395	0.000168151	9.57038e-05	1.61413e-05	-2.79307e-05
88	[HCCLF2]	0	0	0	0	0	0	0	0	0	0	0	0	0	0	0	0.00123	0.01296	0.0267	0.02204	0.01325	0.01295	0.01163	0.0113	0.01395	0.01363	0.01431	0.02038	0.03004	0.03419	0.0382	0.05225	0.07367	0.13002	0.19154	0.15503	0.05308	0.00288	0	0	0	0	0	0	0	0	0	0	0
89	[CCLF3]	0	0	0	0	0	0	0	0	0	0	0	0	0	0	0	0	0	0	0	0	0	0.0001	0.00453	0.01479	0.02237	0.02759	0.03484	0.0473	0.06119	0.08768	0.16764	0.24726	0.20206	0.07491	0.00701	0	0	0	0	0	0	0	0	0	0	0	0	0
90	[CCL2F2]	0	0	0	0	0	0	0	0	0	0	0	0	0	0	0	0	0	0	0	0	0	0.00018	0.00409	0.01499	0.02792	0.04071	0.04538	0.05126	0.07326	0.09624	0.15967	0.25577	0.23645	0.10146	0.01384	0	0	0	0	0	0	0	0	0	0	0	0	0
91	[AMH2]	0	0	0	0	0	0	-5.72602e-08	-1.02398e-05	-2.46817e-05	-1.88983e-05	5.61621e-05	0.000749158	0.00354642	0.0100948	0.0190712	0.0240519	0.0218871	0.0179517	0.0160999	0.0153875	0.0154145	0.0169369	0.0219916	0.0294367	0.031495	0.0281415	0.0215446	0.0121338	0.0103973	0.0151835	0.0118947	0.00787069	0.0146631	0.0173233	0.0131029	0.0114804	0.00932876	0.00609368	0.00345727	0.00315059	0.00740373	0.0131125	0.0143491	0.0132501	0.0200344	0.0312323	0.0315811	0.0222752
92	[AMHCH3]	0	0	0	0	0	0	-8.27843e-09	-4.36094e-06	-1.95704e-05	-3.00552e-05	3.88463e-06	0.000422463	0.00271882	0.00794811	0.0136686	0.0160627	0.0129796	0.00858875	0.00732529	0.00666124	0.00682168	0.010063	0.020973	0.043771	0.0632667	0.0613107	0.0449232	0.0361661	0.0504759	0.0716817	0.0625056	0.0279141	0.00716335	0.0077638	0.012238	0.010664	0.00693256	0.00617993	0.00472657	0.00407332	0.00766524	0.0113871	0.0120387	0.00975473	0.0107049	0.0215518	0.0308725	0.0285618
93	[AMHCH2]	0	0	0	0	0	0	6.62143e-09	5.14712e-06	3.37191e-05	9.39443e-05	9.07909e-05	-5.65562e-06	-8.96224e-05	0.00134926	0.00648422	0.0119577	0.0122035	0.0095654	0.00805236	0.00733516	0.0069263	0.00813123	0.0162965	0.0403401	0.0782076	0.109589	0.102987	0.0691956	0.0488742	0.0346343	0.0141098	-0.00341345	-0.0188561	-0.0280629	-0.016505	0.00385117	0.012271	0.0110793	0.00609029	0.00194091	0.00379487	0.00991235	0.0122373	0.0105762	0.0166054	0.0308623	0.0369076	0.030734
94	[AM(CH3)2]	0	0	0	0	0	0	-6.13073e-09	-3.07261e-06	-1.5603e-05	-2.95939e-05	-1.19616e-05	6.57049e-05	0.000144857	0.000129028	3.73267e-05	-9.09358e-06	2.14715e-05	1.9006e-05	-1.04051e-05	8.51204e-05	0.000537276	0.00479412	0.0242316	0.0699067	0.112263	0.111371	0.0860099	0.0774202	0.0987223	0.113376	0.0871786	0.0377583	-0.00606729	-0.0203812	-0.00781238	0.00478706	0.00891694	0.00716206	0.00210066	0.000148942	0.00480945	0.0133865	0.0152125	0.00923019	0.0108397	0.0251715	0.0374703	0.0326931
95	[AMCH3CH2]	0	0	0	0	0	0	4.03985e-09	5.41284e-06	2.493e-05	5.22044e-05	6.43297e-05	9.49741e-05	0.000363735	0.000906999	0.00116111	0.000794291	0.00049428	0.000682189	0.000567687	2.79283e-05	-0.000374915	-0.000543342	0.0096559	0.0429891	0.0858589	0.116778	0.131209	0.117865	0.0941114	0.070491	0.0205267	-0.01011	0.0139091	0.0387234	0.0334236	0.0205915	0.0147479	0.00985127	0.00514298	0.00465491	0.0068176	0.00979395	0.0120532	0.00837897	0.00825393	0.0216295	0.0330417	0.0298951
96	[AM(CH2)2]	0	0	0	0	0	0	-1.71644e-09	3.58802e-07	6.87635e-06	3.30356e-05	4.85657e-05	6.19345e-05	8.51091e-05	1.52038e-05	-0.000109859	-0.000110655	-2.2847e-05	-2.40639e-05	-2.88308e-05	0.000198562	0.000668141	0.00144494	0.00726921	0.0408634	0.107361	0.148003	0.123978	0.0929206	0.0818518	0.0607218	0.0362085	0.0127827	-0.0188947	-0.0422732	-0.0282857	0.000141174	0.00966761	0.00860824	0.00482752	0.00199622	0.00370936	0.00850472	0.0111074	0.011651	0.01803	0.0302363	0.0346487	0.0288291
97	[C2H5O2]	0	0	0	0	0	0	5.49463e-09	3.69147e-06	1.08071e-05	3.09627e-05	6.55577e-05	8.64868e-05	0.000123047	0.00115642	0.00363632	0.00545218	0.0057112	0.00585556	0.00554666	0.00429084	0.00349722	0.00370718	0.0073614	0.026429	0.0705476	0.113667	0.116424	0.0858751	0.0581955	0.0413291	0.0177316	-0.0035932	-0.004693	0.00168186	0.00778875	0.0136223	0.0138941	0.0123649	0.0122458	0.0125279	0.0138823	0.0165707	0.0172026	0.0152453	0.0169121	0.0230199	0.0252421	0.017464
98	[C2H4O2]	0	0	0	0	0	0	3.45772e-09	6.51252e-06	6.94729e-06	-7.84952e-06	0.00016713	0.0009445	0.00203043	0.00242714	0.00242026	0.00293968	0.0035595	0.00363447	0.0032193	0.00306665	0.00384998	0.00587946	0.0114748	0.0280932	0.060933	0.0861361	0.0729461	0.0484696	0.0393056	0.0326349	0.031702	0.0260347	-0.00366419	-0.0241263	-0.00750578	0.0101611	0.010369	0.0094134	0.0108901	0.0128151	0.0137324	0.0147508	0.0161428	0.015938	0.0151002	0.0156915	0.0156593	0.011897
99	[CH3S]	0	0	0	0	0	0	-1.00395e-09	2.16024e-06	1.37536e-05	4.14589e-05	5.54956e-05	6.37763e-05	0.000105504	0.000112992	6.12777e-05	3.74928e-05	5.03666e-05	2.20508e-05	-3.6508e-05	-7.13451e-06	0.000170078	0.00364264	0.0180271	0.0412484	0.0586548	0.0623529	0.0505602	0.0363617	0.03839	0.0493371	0.0508747	0.0374134	0.0186579	0.00798755	0.0126327	0.0236666	0.0277253	0.0245066	0.0206019	0.0192551	0.0172917	0.013713	0.0109943	0.00892796	0.00537095	0.00131795	-0.000602681	-0.000683687
100	[CH2S]	0	0	0	0	0	0	-1.39384e-09	-2.68637e-07	4.73489e-06	2.61051e-05	2.79014e-05	-1.18419e-05	-0.000139747	-0.000428552	-0.000671248	-0.000521075	-0.000171615	-3.58183e-05	1.11682e-05	0.000231819	0.000757211	0.0032358	0.0126341	0.0297293	0.048609	0.0609384	0.0527465	0.034836	0.0307003	0.0315709	0.0268411	0.0198115	0.00774947	-0.00314474	0.00486805	0.0211021	0.0264032	0.0232071	0.0186642	0.0170561	0.0151588	0.0116973	0.00915243	0.00679925	0.00422589	0.00185055	0.000346257	-0.000358123
101	[CHS]	0	0	0	0	0	0	2.23445e-08	-1.77075e-05	-6.74646e-05	-5.52411e-05	9.13637e-05	0.00028314	0.000305449	0.000102149	-6.63337e-05	-7.06767e-05	-1.92287e-05	4.13851e-05	0.000289001	0.00124515	0.00336552	0.00690235	0.0118407	0.0249752	0.0476554	0.0573861	0.0433513	0.023782	0.0147085	0.0177929	0.0249656	0.0177747	-0.00889145	-0.0170971	0.0141878	0.0472443	0.0463946	0.0229154	0.00904043	0.00885558	0.00986369	0.00844839	0.00563691	0.00469015	0.00464551	0.00271992	0.0005373	-0.000202871
102	[MORPH]	0	0	0	0	0	0	0	0	0	0	0	0	0	0	0	0	5e-05	0.00346	0.0105	0.01349	0.01203	0.01001	0.0088	0.02736	0.06561	0.09795	0.12778	0.14901	0.14516	0.1244	0.09456	0.06142	0.03373	0.01928	0.01768	0.01827	0.01513	0.01202	0.01063	0.01156	0.01552	0.01635	0.01323	0.01276	0.01581	0.02009	0.02061	0.01443
103	[C4H4S]	0	0	0	0	0	0	0	0	0	0	0	0	0	0	0	0	0	0	0	0.00347	0.0151	0.03403	0.04951	0.05172	0.05094	0.05173	0.04757	0.05379	0.06849	0.06846	0.06328	0.0659	0.0766	0.09809	0.11565	0.10905	0.07971	0.04127	0.01074	7e-05	0	0	0	0	0	0	0	0
104	[C4H3S]	0	0	0	0	0	0	-4.47537e-09	-1.78583e-06	-7.17327e-06	-6.10779e-06	1.07361e-05	6.4291e-05	0.000122452	8.63436e-05	-1.78681e-05	-4.71791e-05	4.85206e-06	2.85483e-06	-1.73148e-05	0.00107516	0.0070726	0.0199394	0.0336982	0.0458967	0.0614397	0.0697429	0.0590067	0.0461529	0.0459721	0.0524479	0.0590598	0.0585699	0.0497137	0.0516243	0.0795864	0.103456	0.0878322	0.0482156	0.0152807	0.00135042	-0.000196832	-3.41777e-05	-0.000278128	-0.000516997	-0.000418938	-0.000392958	-0.000562815	-0.000603404
105	[C4H2S]	0	0	0	0	0	0	-1.48635e-08	5.13689e-06	1.94081e-05	7.17495e-06	-5.52976e-05	-4.61296e-05	7.63042e-05	9.52297e-05	-5.62116e-05	-0.000133179	-5.43527e-05	-4.53933e-05	-9.3645e-05	0.000969417	0.0063798	0.0167384	0.0272262	0.0419528	0.0625924	0.0639847	0.0427432	0.0283795	0.0263414	0.0386989	0.0617734	0.0593782	0.0339165	0.0376691	0.0722621	0.0915733	0.0772828	0.0423333	0.0131422	0.00176454	-0.000313555	-0.000277486	-0.00055962	-0.000911396	-0.00077441	-0.000683962	-0.000891087	-0.000913395
106	[H2]	0	0	0	0	0	0	0	0	0	0	0	0	0	0	0	0	0	0	0	0	0	0	0	0.00082	0.0074	0.01847	0.02384	0.02095	0.02233	0.02622	0.01924	0.02315	0.0353	0.03541	0.02845	0.01156	0	0	0	0	0	0	0	0	0	0	0	0
107	[O2]	0	0	0	0	0	0	0	0	0	0	0	0	0	0	0	0	0	0	0	0	0	0	0	0	0	0	0.0166	0.04022	0.04928	0.06167	0.10265	0.13249	0.08247	0.01661	0	0	0	0	0	0	0	0	0	0	0	0	0	0
108	[N2]	0	0	0	0	0	0	0	0	0	0	0	0	0	0	0	0	0	0	0	0	0	0	0	0	0	0.00127	0.03252	0.07893	0.0886	0.07539	0.05855	0.04885	0.0456	0.04036	0.03725	0.02685	0.01119	0.00205	0	0	0	0	0	0	0	0	0	0
109	[CO]	0	0	0	0	0	0	0	0	0	0	0	0	0	0	0	0	0	0	0	0	0	0	0	0	0	0.01744	0.05857	0.08287	0.06842	0.05067	0.05574	0.05892	0.05384	0.0482	0.03086	0.0176	0.01656	0.01272	0.00508	0.00066	0	0	0	0	0	0	0	0
110	[CO2]	0	0	0	0	0	0	0	0	0	0	0	0	0	0	0	0	0	0	0	0	0	0.0149	0.04759	0.06269	0.04221	0.01773	0.02715	0.0384	0.01744	0.00841	0.02723	0.03159	0.02435	0.03438	0.07058	0.10471	0.0744	0.01813	0	0	0	0	0	0	0	0	0	0
111	[H2S]	0	0	0	0	0	0	0	0	0	0	0	0	0	0	0	0	0	0.00241	0.01327	0.0268	0.02818	0.02279	0.02099	0.02233	0.02192	0.01829	0.02024	0.0251	0.02688	0.02907	0.03247	0.0341	0.03487	0.03402	0.02918	0.02811	0.03034	0.02772	0.02467	0.02636	0.02509	0.01552	0.00487	0.00036	0	0	0	0
112	[CH4]	0	0	0	0	0	0	1.75114e-22	1.39551e-19	7.91653e-19	2.08389e-18	3.76171e-18	4.22023e-18	3.66202e-18	5.82867e-18	9.44712e-18	9.9102e-18	9.13182e-18	1.18439e-17	2.02795e-17	3.17126e-17	3.77748e-17	3.4783e-17	4.20687e-17	0.00028	0.011	0.03437	0.04775	0.04624	0.04698	0.04154	0.04252	0.06714	0.09531	0.09177	0.04009	0.00232	8.79159e-17	9.03767e-17	9.2775e-17	8.15162e-17	7.31156e-17	8.12083e-17	9.19088e-17	8.33222e-17	6.19573e-17	4.74443e-17	4.17307e-17	3.4518e-17
113	[C2H2]	0	0	0	0	0	0	0	0	0	0	0	0	0	0	0.00011	0.00639	0.01969	0.02436	0.01885	0.01848	0.01716	0.00774	0.0085	0.01917	0.02556	0.02403	0.01692	0.0115	0.00936	0.02755	0.04828	0.03181	0.02847	0.05236	0.04117	0.03606	0.05601	0.05845	0.0507	0.02483	0.00195	0	0	0	0	0	0	0
114	[C2H4]	0	0	0	0	0	0	4.05726e-27	1.43255e-23	5.75512e-23	1.92944e-22	4.81251e-22	1.59998e-21	3.53943e-21	4.34408e-21	3.56072e-21	2.77962e-21	2.90067e-21	3.34469e-21	2.78491e-21	1.0089e-21	1.28498e-21	5.02277e-21	0.00913	0.0335	0.05088	0.05016	0.04872	0.04655	0.04477	0.05602	0.06558	0.05981	0.05099	0.04462	0.03931	0.03607	0.03141	0.02602	0.02159	0.01382	0.00423	4e-05	1.30003e-20	-6.59777e-21	-1.92226e-20	-1.79054e-20	-1.10971e-20	-5.70226e-21
115	[C2H6]	0	0	0	0	0	0	-5.6053e-23	6.04597e-20	2.80588e-19	1.20537e-18	3.97302e-18	7.89333e-18	9.80004e-18	8.53663e-18	6.51985e-18	1.95885e-18	-6.86667e-18	-1.38448e-17	-1.69324e-17	-2.10014e-17	-2.44779e-17	-1.32621e-17	1.60482e-17	4.42685e-17	0.00122	0.02161	0.06445	0.08359	0.07697	0.07696	0.07997	0.10352	0.13359	0.10508	0.03796	0.0034	5.32526e-17	-2.79569e-18	-1.58256e-17	-1.16058e-17	-4.3278e-18	7.2907e-18	2.15787e-17	2.19502e-17	8.40873e-18	-1.75954e-18	-3.62986e-18	-2.39708e-18
116	[C3H6]	0	0	0	0	0	0	0	0	0	0	0	0	0	0	0	0	0	0	0	0	0	0	0.00079	0.01419	0.0486	0.07694	0.0789	0.07551	0.07301	0.07373	0.08888	0.0976	0.08101	0.05305	0.03674	0.03455	0.03256	0.0255	0.02156	0.01781	0.00827	0.00145	0	0	0	0	0	0
117	[C3H8]	0	0	0	0	0	0	-1.39631e-22	2.97278e-20	2.846e-19	9.87598e-19	2.30717e-18	4.08913e-18	5.8315e-18	7.31908e-18	7.36364e-18	6.10315e-18	6.30606e-18	7.14259e-18	6.27084e-18	6.39864e-18	9.46891e-18	1.62411e-17	2.40113e-17	4.53579e-17	0.00075	0.02183	0.07345	0.10688	0.10722	0.1089	0.10923	0.12464	0.15233	0.12487	0.05202	0.00789	2.9705e-17	1.19702e-17	1.55288e-17	1.73991e-17	2.5047e-17	3.13359e-17	3.08801e-17	2.9072e-17	2.66507e-17	1.63716e-17	2.58325e-18	-5.62593e-18
118	[C3H4]	0	0	0	0	0	0	4.59255e-26	-5.36676e-23	-2.10243e-22	-1.15899e-22	1.75457e-21	7.09195e-21	1.38016e-20	1.63588e-20	1.34901e-20	5e-05	0.00258	0.00739	0.01123	0.01047	0.00578	0.01305	0.03563	0.04768	0.0477	0.04542	0.04399	0.0551	0.06831	0.06423	0.04286	0.03986	0.04807	0.02823	0.02166	0.04588	0.0453	0.03729	0.056	0.05248	0.02099	0.00296	8.11303e-21	5.21237e-21	8.25055e-21	3.56474e-21	-6.76119e-21	-1.07693e-20
119	[C4H10]	0	0	0	0	0	0	-1.78727e-23	1.17972e-20	1.69625e-21	-6.63179e-20	4.49443e-19	2.72779e-18	6.80518e-18	1.08519e-17	1.20007e-17	1.07359e-17	1.10654e-17	1.19168e-17	9.10511e-18	5.34158e-18	5.98516e-18	8.74384e-18	1.72183e-17	3.6494e-17	0.0008	0.02234	0.08064	0.12819	0.13698	0.13846	0.14059	0.15284	0.1721	0.14293	0.06428	0.01062	3.71743e-17	3.45154e-17	2.7988e-17	2.16948e-17	1.67131e-17	1.57117e-17	1.75476e-17	1.9178e-17	2.26227e-17	2.62243e-17	2.31129e-17	1.36712e-17
120	[Ar]	0	0	0	0	0	0	-7.09823e-26	-7.47549e-23	-4.30763e-22	-1.0496e-21	-8.91369e-22	4.92222e-22	1.40469e-21	8.97732e-22	-1.56444e-22	-5.32192e-22	-5.4146e-23	6.70409e-23	-6.53369e-23	7.056e-22	2.18092e-21	5.36436e-21	2.88393e-20	1.44038e-19	5.12442e-19	9.50535e-19	1.02789e-18	8.62161e-19	0.00022	0.15169	0.30294	0.15169	0.00022	2.41689e-19	4.56512e-20	1.42677e-19	1.41078e-19	9.22826e-20	8.17672e-20	8.62019e-20	1.07546e-19	1.40227e-19	1.55945e-19	1.33004e-19	9.90058e-20	7.35771e-20	4.95809e-20	3.36472e-20
121	[Cl2]	0	0	0	0	0	0	-7.09823e-26	-7.47549e-23	-4.30763e-22	-1.0496e-21	-8.91369e-22	4.92222e-22	1.40469e-21	8.97732e-22	-1.56444e-22	-5.32192e-22	-5.4146e-23	6.70409e-23	-6.53369e-23	0.00042	0.00613	0.0138	0.01505	0.02069	0.0266	0.01667	0.01798	0.03547	0.04026	0.05113	0.09668	0.12525	0.13402	0.12971	0.05642	2e-05	1.41078e-19	9.22826e-20	8.17672e-20	8.62019e-20	1.07546e-19	1.40227e-19	1.55945e-19	1.33004e-19	9.90058e-20	7.35771e-20	4.95809e-20	3.36472e-20
122	[NH3]	0	0	0	0	0	0	2.91151e-26	-1.64909e-24	1.34783e-23	3.96951e-22	8.18512e-22	2.89821e-22	-6.03087e-22	-1.06779e-21	-8.7432e-22	-2.67248e-22	-4.3962e-23	0.00262	0.01381	0.02905	0.0342	0.02982	0.02782	0.02805	0.028	0.028	0.0236	0.02045	0.01799	0.01157	0.01073	0.01459	0.01458	0.01228	0.01004	0.00709	0.00586	0.00665	0.00738	0.00863	0.00834	0.00624	0.00568	0.00603	0.00646	0.00711	0.00744	0.00763
123	[SO2]	0	0	0	0	0	0	7.59928e-27	3.98331e-23	1.93716e-22	1.49782e-22	-3.93961e-22	-8.00996e-22	-3.88428e-22	4.60881e-22	7.97495e-22	4.76251e-22	1.03657e-22	9.53613e-23	0.00292	0.01549	0.03189	0.0393	0.04543	0.0566	0.05715	0.04116	0.0239	0.01531	0.01245	0.01378	0.01737	0.01674	0.01674	0.02488	0.03115	0.04034	0.06825	0.08641	0.06646	0.03135	0.00815	0.00051	3.10287e-20	2.67417e-20	1.05293e-20	4.41876e-21	5.84606e-21	3.81709e-21
124	[C(=O)OOH]	0	0	0	0	0	0	-6.13073e-09	-3.07261e-06	-1.5603e-05	-2.95939e-05	-1.19616e-05	0.000125705	0.00116486	0.00351903	0.00529733	0.00530091	0.00495147	0.00472901	0.00438959	0.00471512	0.0176973	0.0451741	0.0597616	0.0602767	0.0533328	0.0399807	0.0382699	0.0368402	0.0174223	-0.00493438	-0.00991138	-0.0109117	-0.0210173	-0.0151212	0.0140476	0.0399571	0.0497569	0.0433321	0.0357707	0.0445089	0.0497395	0.0376765	0.0229925	0.0108302	0.0023397	-0.00016854	-0.000449708	-0.000526896
125	[CH2OOH]	0	0	0	0	0	0	-6.95073e-09	1.42977e-05	6.57014e-05	8.56029e-05	0.000152205	0.00321474	0.00982183	0.0133328	0.0104159	0.00656483	0.00668818	0.00780471	0.00683569	0.00520687	0.0045737	0.00444959	0.00467572	0.0159291	0.0474991	0.0739374	0.067649	0.0496369	0.0377517	0.0236751	0.0111392	0.000211985	-0.00852387	-0.00823526	-0.00215064	0.00659105	0.0131935	0.0151363	0.0182486	0.0247713	0.0327359	0.0395493	0.0396043	0.030275	0.0165905	0.00540091	0.000392174	-0.000282165
126	[C-O-OH]	0	0	0	0	0	0	-1.42718e-09	-1.12447e-05	-4.00303e-05	-1.33513e-05	0.000863289	0.00389608	0.00782929	0.00918058	0.00757597	0.00609294	0.00640278	0.00708031	0.00654778	0.00542271	0.00506506	0.00631919	0.00926444	0.0161559	0.0334398	0.0449642	0.02357	-0.00761872	-0.0187481	-0.0149906	-0.00123778	0.00109739	-0.0278266	-0.0484698	-0.0259316	0.00323965	0.00905899	0.00848761	0.0160558	0.0251004	0.0294261	0.031206	0.0288736	0.0213395	0.0123755	0.00499141	0.000371645	-0.00102118
127	[CHOOH]	0	0	0	0	0	0	3.9325e-09	7.41473e-06	4.27433e-05	7.482e-05	0.000191032	0.00250038	0.00760384	0.0106338	0.00907826	0.00638928	0.00577668	0.00634135	0.00601027	0.00571047	0.0059252	0.0053381	0.00951222	0.0217997	0.0381862	0.0563482	0.056565	0.0344221	0.0167113	0.0128417	0.0122226	0.00375182	-0.0149492	-0.0301243	-0.0165913	0.00618925	0.00728542	0.00795627	0.0188914	0.0273437	0.0332285	0.0381966	0.0366357	0.0261365	0.0135494	0.00490088	0.000573347	-0.000503736
128	[CHOOCH2]	0	0	0	0	0	0	-2.76937e-08	-6.03949e-06	-3.31241e-05	-0.000125309	-0.0001871	0.000123	0.000586472	0.000528267	1.37921e-05	-0.000253902	-5.99604e-05	2.6401e-05	7.49751e-05	0.00068781	0.00133735	-0.00039937	-0.00293339	0.00993933	0.0462825	0.0591577	0.0181692	-0.0225408	-0.044382	-0.0542546	-0.02508	-0.00558906	-0.057274	-0.107839	-0.0775187	-0.0134185	0.0209519	0.0228004	0.0172633	0.0175599	0.017895	0.0175735	0.0149945	0.00867676	0.00459692	0.00364538	0.00166191	-0.000945007
129	[CH3OOC]	0	0	0	0	0	0	-1.0656e-08	-5.98817e-06	-2.65931e-05	-5.19357e-05	-4.56697e-05	7.81866e-05	0.000223394	0.000151621	-4.78878e-05	-7.07488e-05	2.64872e-05	-1.40212e-05	7.35723e-06	0.000248839	-0.000104524	0.000974083	0.0123781	0.0363427	0.0670559	0.0853814	0.0626245	0.0318518	0.0182726	0.00340204	0.0117038	0.0327117	0.0127857	-0.0316867	-0.034058	-0.00780595	0.00289757	0.00900543	0.0142919	0.0179179	0.0230274	0.023676	0.0206383	0.0190522	0.0174632	0.0113368	0.00352351	-0.000224925
130	[CH2ONO2]	0	0	0	0	0	0	4.08459e-09	3.78834e-06	2.17338e-05	5.48249e-05	5.1882e-05	-1.35996e-05	-5.07532e-05	-1.64439e-05	3.2271e-05	5.16714e-05	4.24249e-05	0.00136474	0.00926656	0.0276711	0.0421217	0.038046	0.0286508	0.0267776	0.0266567	0.0239844	0.0215202	0.0196691	0.0208784	0.0270694	0.0323405	0.0312836	0.0307092	0.0478355	0.0789187	0.0887434	0.068014	0.0461871	0.0296913	0.012354	0.00229651	0.000197356	0.000215545	0.000193545	0.000117821	0.000109347	0.00011313	3.95035e-05
131	[CHONO2]	0	0	0	0	0	0	-8.16919e-09	-7.57667e-06	-4.34676e-05	-0.00010965	-0.000103764	2.71992e-05	0.000101506	3.28879e-05	-6.4542e-05	-0.000103343	0.00026515	0.00903051	0.0395169	0.0579277	0.0335266	0.012308	0.0130783	0.0111149	0.00840657	0.00926112	0.0051696	0.00229177	0.00865325	0.0113413	0.00651908	0.00940272	0.0285016	0.060939	0.0808027	0.0733433	0.0687821	0.0604257	0.0285474	0.00397195	-0.00063302	-0.000394711	-0.000431091	-0.00038709	-0.000235642	-0.000218695	-0.000226259	-7.90071e-05
132	[HCH=O]	0	0	0	0	0	0	-3.34735e-26	-2.46947e-23	-1.49678e-22	-2.59023e-22	-5.43602e-23	4.50205e-22	1.08576e-21	1.34554e-21	8.46136e-22	5.17143e-22	8.95744e-22	1.07318e-21	8.34252e-22	7.65002e-22	8.17333e-22	0.01542	0.04954	0.07714	0.08148	0.05923	0.03187	0.02101	0.01846	0.0136	0.00915	0.00981	0.01253	0.01431	0.01343	0.01032	0.00965	0.01332	0.01896	0.02424	0.02761	0.02653	0.02299	0.01971	0.01399	0.00585	0.00083	9.51385e-22
133	[CH3OOH]	0	0	0	0	0	0	-2.76096e-26	2.62318e-23	9.21554e-23	1.52997e-22	0.00034	0.00422	0.01118	0.01351	0.00973	0.00684	0.00821	0.00844	0.00575	0.00462	0.00529	0.00983	0.01838	0.03264	0.04927	0.05241	0.05133	0.0584	0.05874	0.04674	0.03157	0.02079	0.0172	0.01706	0.01664	0.01492	0.0148	0.01976	0.02442	0.02766	0.03409	0.04101	0.03892	0.02529	0.01178	0.00401	0.0005	-1.73175e-21
134	[CH2CCO]	0	0	0	0	0	0	-6.03389e-26	-4.42423e-24	-7.96157e-23	-1.6737e-22	-8.52002e-22	-3.73685e-21	-7.63463e-21	-9.03907e-21	-7.79222e-21	-6.46503e-21	-6.50974e-21	-7.19572e-21	0.00343	0.01444	0.02449	0.02501	0.02544	0.03144	0.03519	0.03526	0.03403	0.03447	0.0423	0.05062	0.05038	0.04136	0.03207	0.03382	0.04167	0.0486	0.05717	0.06034	0.04217	0.01401	0.00103	-3.14557e-20	-2.14905e-20	-1.95492e-20	-1.5296e-20	-8.08635e-21	-4.19616e-21	-2.13457e-21
135	[H2O2]	0	0	0	0	0	0	0	0	0	0	0.00154	0.01047	0.02507	0.02827	0.01863	0.0152	0.01759	0.01435	0.00988	0.00948	0.01093	0.0112	0.0099	0.00829	0.00675	0.00696	0.00966	0.01115	0.01062	0.01072	0.01172	0.01304	0.01272	0.01196	0.01268	0.01291	0.01469	0.01979	0.02595	0.03369	0.04042	0.04311	0.03915	0.02676	0.01324	0.00393	0.00016	0
136	[C2H5OH]	0	0	0	0	0	0	0	0	0	0	0	0	0.00187	0.00639	0.01012	0.00954	0.00804	0.00872	0.00781	0.00571	0.00376	0.0047	0.00738	0.01018	0.03052	0.06698	0.08324	0.07733	0.07406	0.0712	0.06941	0.06943	0.0556	0.03202	0.01612	0.0099	0.00998	0.01104	0.0093	0.00743	0.00604	0.0074	0.01337	0.0152	0.01131	0.01453	0.02078	0.01726
137	[CH3C=OCH3]	0	0	0	0	0	0	0	0	0	0	0	0	0	0	0	0	0	0	0	0	0	0.00817	0.03667	0.07579	0.09539	0.09118	0.07843	0.06897	0.08215	0.1033	0.09049	0.04767	0.01953	0.01513	0.01195	0.00708	0.00608	0.00727	0.00946	0.01388	0.01685	0.01805	0.02374	0.02903	0.02652	0.02064	0.01483	0.00982
138	[CH3COOH]	0	0	0	0	0	0	0	0	0	0.00074	0.00532	0.01138	0.01236	0.01018	0.00793	0.00534	0.00478	0.00632	0.0062	0.00468	0.00483	0.01542	0.03718	0.04896	0.05141	0.05258	0.0488	0.05518	0.07258	0.07041	0.03881	0.01637	0.01977	0.02344	0.01886	0.01346	0.01491	0.02218	0.02402	0.02463	0.02989	0.03541	0.03766	0.03221	0.02439	0.01642	0.00641	0.00079
139	[CH3CH=O]	0	0	0	0	0	0	0	0	0	0	0	0	0	0	0	0	0	0	0	0	0.00021	0.00885	0.03817	0.07459	0.09112	0.08193	0.06168	0.05449	0.06115	0.05877	0.04039	0.02082	0.01272	0.01086	0.00909	0.00948	0.00979	0.0089	0.01166	0.01804	0.02321	0.02648	0.02707	0.02419	0.02095	0.01649	0.00954	0.00324
140	[H(.)]	0	0	0	0	0	0	0	0	0	0	0	0	0	0	0	0	0	0	0	0	0	0	0	0	0	0	0	0	0.00056	0.05272	0.10432	0.05272	0.00056	0	0	0	0	0	0	0	0	0	0	0	0	0	0	0
141	[C(.)=-C]	0	0	0	0	0	0	-1.71644e-09	3.58802e-07	6.87635e-06	3.30356e-05	4.85657e-05	6.19345e-05	8.51091e-05	1.52038e-05	-0.000109859	-0.000110655	-2.2847e-05	-2.40639e-05	-2.88383e-05	0.00019852	0.000762222	0.0055854	0.0210258	0.0352238	0.041632	0.0485945	0.0413591	0.0312646	0.0358211	0.0298127	0.0203735	0.0190879	0.00347232	-0.00587215	0.0162916	0.0330686	0.0382631	0.0528177	0.0470251	0.0183086	0.0020122	-0.000134557	-0.000462008	-0.000728478	-0.000599583	-0.0005834	-0.000751262	-0.000730918
142	[C2H(.)]	0	0	0	0	0	0	0	0	0	0	0	0	0	0.00106	0.00612	0.01232	0.01121	0.00997	0.01162	0.00662	0.00423	0.00703	0.0092	0.01195	0.01136	0.01006	0.01692	0.03087	0.04212	0.04779	0.0481	0.04917	0.05568	0.05904	0.05898	0.05813	0.05142	0.03223	0.00931	3e-05	0	0	0	0	0	0	0	0
143	[O(.)]	0	0	0	0	0	0	3.16281e-09	5.3784e-06	4.05276e-05	0.000122245	0.000131983	5.95994e-05	4.12536e-05	-4.7438e-05	-0.000206847	-0.000182662	-5.70969e-05	-5.73303e-05	6.61489e-05	0.000918192	0.00776374	0.0210201	0.0308712	0.0356	0.0440349	0.0582853	0.0523374	0.0199014	-0.00382047	-0.0137357	-0.0217454	-0.0229718	-0.0246883	-0.0303325	-0.019654	0.00122144	0.00924849	0.00989848	0.0121119	0.0167504	0.0225845	0.0242465	0.0206737	0.0161836	0.0137566	0.0116657	0.00671641	0.0015649
144	[HO(.)]	0	0	0	0	0	0	0	0	0	0	0.00082	0.0061	0.01494	0.01701	0.01218	0.00963	0.0094	0.00779	0.00507	0.00474	0.00691	0.00843	0.00687	0.00415	0.00395	0.00561	0.00875	0.01112	0.01039	0.01016	0.01149	0.0117	0.01041	0.01018	0.01593	0.02105	0.01751	0.01659	0.02201	0.02411	0.02117	0.01589	0.01366	0.01374	0.00909	0.00301	0.00047	0
145	[CH3O(.)]	0	0	0	0	0	0	0	0	0	0	0	0	0	0	0	0	0	0	0.00018	0.00806	0.02444	0.03375	0.03028	0.02515	0.02608	0.03211	0.04519	0.05836	0.06017	0.04796	0.02755	0.01468	0.01259	0.01276	0.01324	0.01363	0.0131	0.0144	0.0195	0.02409	0.02353	0.01939	0.01641	0.01485	0.01153	0.00676	0.00249	0.00033
146	[C2H5O(.)]	0	0	0	0	0	0	0	0	0	0	0	0	0	0	0	0	0	0	0	0	0	0.0013	0.00934	0.02908	0.05982	0.08852	0.09754	0.08743	0.08091	0.08534	0.06951	0.03332	0.01474	0.01449	0.01397	0.01258	0.01222	0.01303	0.01666	0.02233	0.0245	0.02232	0.01798	0.01409	0.01379	0.00944	0.00249	0.00019
147	[ACO(.)]	0	0	0	0	0	0	-1.86785e-08	3.16761e-05	0.000144923	0.000202535	-8.66669e-05	-0.000495578	-0.000514203	-0.00035913	-0.000395243	-0.000423117	-0.000294173	-0.00022113	-0.000249947	-0.000309522	0.00391831	0.0243403	0.0434338	0.0365748	0.0233728	0.0135479	0.00276355	0.00373105	0.0249699	0.0486391	0.0595573	0.0579079	0.0324552	-0.00981527	-0.0486083	-0.0702532	-0.0620991	-0.0306117	-0.00349995	0.0078425	0.0135719	0.016527	0.0205929	0.0258349	0.0246046	0.0199798	0.0157965	0.0113528
148	[ACO(.)-phenol]	0	0	0	0	0	0	0	0	0	0	0	0	0	0	0	0	0	0	0	0.0001	0.01319	0.04912	0.07694	0.0768	0.06975	0.06529	0.06129	0.0633	0.07528	0.09863	0.12732	0.134	0.10325	0.05562	0.01964	0.00569	0.00572	0.0082	0.00954	0.01253	0.01607	0.01956	0.02464	0.02743	0.02526	0.02132	0.01619	0.01063
149	[ACCH2(.)]	0	0	0	0	0	0	-2.07342e-08	3.31243e-05	0.000147154	0.000169951	-0.000168556	-0.000557435	-0.000530234	-0.000385036	-0.000456422	-0.000477023	-0.000324865	-0.000255439	-0.00031118	-0.000443189	-0.000769055	-0.00169449	0.00537594	0.0209693	0.0289442	0.0322517	0.0326279	0.0226945	0.0159057	0.0198656	0.0275869	0.0298535	0.0258002	0.0289733	0.0529101	0.0684335	0.0334287	-0.00624069	-0.00766845	-0.000901189	-0.000810421	-0.00111657	-0.00104372	-0.00110905	-0.00109401	-0.0010625	-0.000942605	-0.000554671
150	[ACCH(.)]	0	0	0	0	0	0	-2.86105e-08	3.64058e-05	0.000162775	0.00021688	-0.000107739	-0.000512873	-0.000456683	-0.000283363	-0.000410209	-0.000492547	-0.000326669	-0.00025916	-0.000324855	-0.000292216	-0.000355177	-0.00256275	-0.0065196	0.00229917	0.0279628	0.0405735	0.0296969	0.0163773	0.00563079	0.00404232	0.0217269	0.0288696	0.00344397	-0.0118104	0.0117153	0.0417751	0.0421976	0.0169364	-0.000509556	-0.00155141	-0.000774029	-0.00120121	-0.00150708	-0.00190375	-0.0016978	-0.00142616	-0.00138324	-0.00106769
151	[C(.)=O]	0	0	0	0	0	0	3.53926e-10	2.09795e-06	1.98371e-05	6.53751e-05	7.3455e-05	5.16821e-05	5.51864e-05	-3.92177e-05	-0.000195167	-0.000184922	-7.91455e-05	-7.85968e-05	-5.01866e-05	0.000261665	0.00227304	0.0134866	0.0297961	0.036601	0.0470112	0.0657354	0.0605599	0.0320275	0.00802832	-0.00614137	-0.0111662	-0.0119021	-0.0172429	-0.0204329	-0.00653549	0.0183211	0.0343505	0.0405293	0.0482766	0.0487943	0.0298757	0.00855669	0.00015068	-0.000938791	-0.000776328	-0.000658105	-0.000755241	-0.000712027
152	[COO(.)]	0	0	0	0	0	0	4.90701e-10	2.07451e-06	1.81161e-05	6.43504e-05	7.88293e-05	6.00492e-05	5.5235e-05	-4.17081e-05	-0.000183453	-0.000161436	-4.50063e-05	-4.55988e-05	-3.80437e-05	0.000300282	0.00852357	0.0284854	0.043773	0.0483218	0.0605854	0.0801695	0.0694422	0.0265958	-0.00597347	-0.0198551	-0.0267816	-0.0245551	-0.0212134	-0.0246591	-0.0109674	0.0192282	0.0448279	0.0667013	0.0792659	0.0654799	0.0289093	0.00402884	-0.000610161	-0.00089857	-0.000744863	-0.000736212	-0.000902136	-0.000832927
153	[(.)COO]	0	0	0	0	0	0	-2.82002e-09	-4.99051e-07	1.2565e-06	1.73783e-05	3.34339e-05	6.28771e-05	0.000100046	4.36597e-05	-7.30629e-05	-8.52646e-05	-1.17674e-05	-1.32964e-05	-2.42244e-05	0.000200201	0.00569542	0.0233972	0.0414098	0.0470892	0.0565541	0.0708051	0.0613586	0.029873	0.00405442	-0.00534225	-0.00463148	-0.00343842	-0.00593534	-0.00269016	0.0155126	0.0316151	0.0305574	0.0305917	0.0491258	0.0585244	0.0366319	0.0113677	0.00134119	-0.000644188	-0.00052758	-0.000507376	-0.000675922	-0.000679912
154	[HC(.)=O]	0	0	0	0	0	0	0	0	0	0	0	0	0	0	0	0	0	0.00014	0.00718	0.02112	0.0254	0.01879	0.01681	0.02165	0.02477	0.02469	0.02411	0.02336	0.02548	0.02582	0.02287	0.02589	0.03286	0.0384	0.04088	0.04371	0.05107	0.04971	0.02879	0.0074	0.00047	0	0	0	0	0	0	0
155	[CH3C(.)=O]	0	0	0	0	0	0	0	0	0	0	0	0	0	0	0	0	0	0	0	0.00022	0.00828	0.02702	0.0405	0.04563	0.0479	0.04731	0.05573	0.069	0.06607	0.04611	0.02704	0.01912	0.02013	0.02528	0.02736	0.0295	0.03662	0.04564	0.05299	0.047	0.02525	0.00634	0.0003	0	0	0	0	0
156	[CH3COO(.)]	0	0	0	0	0	0	0	0	0	0	0	0	0	0	0	0	0	0	0	0.00419	0.02455	0.04901	0.05566	0.05363	0.0513	0.0534	0.05967	0.05883	0.04508	0.02674	0.01767	0.01413	0.01575	0.02273	0.02588	0.03331	0.05435	0.07454	0.07992	0.06001	0.02269	0.002	0	0	0	0	0	0
157	[HCOO(.)]	0	0	0	0	0	0	0	3e-05	0.00423	0.01385	0.01821	0.01348	0.00884	0.00791	0.00775	0.00623	0.00355	0.00282	0.00365	0.00403	0.0061	0.00787	0.00745	0.0073	0.00877	0.0142	0.02174	0.02606	0.02616	0.02808	0.03699	0.04285	0.04055	0.04073	0.04132	0.03755	0.03647	0.05	0.06421	0.04718	0.01675	0.00257	0	0	0	0	0	0
158	[(.)COOH]	0	0	0	0	0	0	0	0	0	0	0	0	0.00067	0.01089	0.02387	0.02032	0.01176	0.00926	0.00672	0.00614	0.00943	0.01212	0.0135	0.01562	0.02009	0.0243	0.02445	0.02785	0.02797	0.01541	0.01403	0.02815	0.02973	0.02321	0.02576	0.05203	0.08482	0.07976	0.05028	0.02228	0.00423	0	0	0	0	0	0	0
159	[H(.)O2]	0	0	0	0	0	0	0	0	0.00417	0.01474	0.02087	0.01621	0.00918	0.00676	0.00711	0.00564	0.00403	0.00447	0.00475	0.00456	0.00495	0.00622	0.00647	0.00567	0.00546	0.00603	0.0075	0.00834	0.0081	0.00872	0.01153	0.0146	0.02057	0.0344	0.05295	0.0608	0.05051	0.03542	0.02277	0.01646	0.01506	0.01401	0.01308	0.00805	0.00258	0.00054	0	0
160	[C(=O)OO(.)]	0	0	0	0	0	0	-6.13073e-09	-3.07261e-06	-1.5603e-05	-2.95939e-05	-1.19616e-05	6.57049e-05	0.000144857	0.000129028	3.73267e-05	-9.09358e-06	2.14715e-05	1.9006e-05	0.000789595	0.0142851	0.0438673	0.0625441	0.0622616	0.0536467	0.0458428	0.0430807	0.0321699	0.0173102	0.0019323	-0.0137244	-0.0171714	-0.0158917	-0.0125173	0.0121488	0.0440276	0.0503071	0.0421969	0.0420721	0.0455207	0.0425989	0.0330895	0.0222565	0.0141525	0.00915019	0.0061297	0.00335146	0.000570292	-0.000526896
161	[CHOO(.)]	0	0	0	0	0	0	1.10803e-09	3.88677e-06	2.48098e-05	5.39278e-05	2.72989e-05	-6.34405e-06	6.97263e-06	-6.04987e-05	-0.0001808	-0.000173185	-7.55842e-05	-5.13564e-05	3.21737e-06	0.000257014	0.00162917	0.0101115	0.0257007	0.041414	0.0624012	0.0814057	0.0661491	0.0249839	0.00316653	0.00558924	0.00820553	-0.00364026	-0.0295119	-0.0395437	-0.00933103	0.0265527	0.041009	0.0456348	0.0388919	0.025615	0.0182264	0.0144231	0.0110166	0.00896377	0.0066147	0.00302361	0.00023851	-0.000612326
162	[CH3OO(.)]	0	0	0	0	0	0	0	0	0	0	0	0	0	0	0	0	0	0	0	0.00038	0.01324	0.04153	0.05541	0.04899	0.04627	0.05523	0.06299	0.05056	0.02856	0.01716	0.01464	0.01418	0.0151	0.02244	0.03444	0.0469	0.05306	0.04358	0.02879	0.02103	0.01755	0.01491	0.01396	0.01213	0.00678	0.00226	0.00049	0
163	[C2H5OO(.)]	0	0	0	0	0	0	0	0	0	0	0	0	0	0	0	0	0	0	0	0	0.00122	0.01405	0.03902	0.06198	0.07895	0.08737	0.08293	0.06547	0.05377	0.05844	0.05841	0.04357	0.0239	0.01925	0.03056	0.04326	0.05163	0.04805	0.03509	0.02293	0.0177	0.01665	0.01458	0.01254	0.00824	0.00304	0.00059	0
164	[CH2OO(.)]	0	0	0	0	0	0	-4.79484e-09	1.43824e-05	7.13225e-05	0.000117177	-4.01639e-06	-0.000188557	-0.000211067	-0.000223662	-0.00031912	-0.000291798	-0.000160007	-0.000131092	-0.000135001	-1.24448e-05	0.00159189	0.0135522	0.032979	0.047214	0.0656534	0.0862562	0.0782595	0.0421827	0.0142008	0.00373695	-0.00247819	-0.00684775	-0.0098991	-0.00902924	0.00655775	0.0350177	0.0522949	0.0450777	0.030152	0.0218418	0.0186721	0.0159839	0.0132185	0.0113731	0.00755519	0.00262677	-0.000134696	-0.000612464
165	[C-O-O(.)]	0	0	0	0	0	0	-9.431e-09	-1.53898e-06	-1.20279e-06	-4.32717e-06	-1.51804e-05	7.85133e-05	0.000239111	0.000165857	-0.000108514	-0.000202536	-9.20408e-05	-6.98263e-05	-2.90339e-05	0.000367503	0.00129269	0.00459471	0.0161127	0.0427073	0.0740147	0.0714413	0.0279066	-0.0121717	-0.0245155	-0.00773733	0.0138517	-0.013381	-0.0741676	-0.0846367	-0.0310729	0.018311	0.0374163	0.0455315	0.0408911	0.027113	0.0184405	0.0139208	0.0100507	0.00797097	0.00607662	0.00270627	-0.00014858	-0.00113009
166	[AC(.)]	0	0	0	0	0	0	-2.19021e-08	3.4758e-05	0.000140667	0.000300656	0.000282333	0.000328026	0.000311627	-0.000114945	-8.20759e-05	3.11745e-05	-0.000166894	-5.02181e-05	-0.000114727	-0.000253056	0.00143795	0.0114045	0.0215859	0.0127757	0.00374111	0.00850023	0.00651735	0.000916636	0.00368356	0.00769389	0.00515174	0.0075163	0.0157841	0.0208638	0.0468952	0.0627894	0.0221574	-0.013332	-0.00862445	-0.00092902	-0.00049035	-3.00178e-05	0.000254151	-0.0005611	-0.00117206	-0.00101703	-0.000681018	-0.000333545
167	[CH2(.)]	0	0	0	0	0	0	-5.64412e-08	-4.23514e-05	-0.000294617	-0.000655876	-0.00029702	0.000451711	0.000736922	0.00105722	0.000966493	0.000359378	0.000384736	0.000839627	0.000559684	-0.000161874	-0.000651949	-0.000581999	0.00287142	0.013145	0.0285662	0.040515	0.039107	0.0289083	0.0233408	0.0211645	0.0165084	0.0164283	0.0240398	0.027083	0.026285	0.0291691	0.026104	0.014422	0.00437438	0.0010466	0.00171231	0.00255573	0.0024335	0.00168659	0.00145349	0.0014577	0.000792484	3.09113e-05
168	[C4H9(.)-primary]	0	0	0	0	0	0	0	0	0	0	0	0	0	0	0	0	0	0	0	0	0	0	7e-05	0.0048	0.01865	0.05224	0.09997	0.12016	0.11764	0.12189	0.12265	0.12492	0.1297	0.10467	0.05849	0.03629	0.03284	0.02152	0.00715	0.00068	0	0	0	0	0	0	0	0
169	[C2H5(.)]	0	0	0	0	0	0	0	0	0	0	0	0	0	0	0	0	0	0	0	0	0	0	0.00014	0.00633	0.02847	0.05729	0.06442	0.06009	0.06148	0.06004	0.07118	0.08923	0.08258	0.05539	0.0389	0.03636	0.03016	0.0183	0.00635	0.00064	0	0	0	0	0	0	0	0
170	[CH3(.)]	0	0	0	0	0	0	0	0	0	0	0	0	0	0	0	0	0	0	0	0	0	0.00094	0.01135	0.03026	0.03574	0.02891	0.02986	0.03018	0.02406	0.02875	0.04459	0.05354	0.04875	0.04502	0.05302	0.05163	0.02721	0.00534	0	0	0	0	0	0	0	0	0	0
171	[CH(.)OH]	0	0	0	0	0	0	0	0	0	0.00025	0.00425	0.01136	0.01324	0.01052	0.00998	0.00887	0.00506	0.00383	0.00591	0.00777	0.00722	0.00688	0.01517	0.02789	0.03063	0.0258	0.02413	0.02417	0.02396	0.02563	0.02759	0.02688	0.02299	0.02467	0.03194	0.0329	0.02847	0.02758	0.02979	0.02771	0.02223	0.02057	0.02173	0.01648	0.00576	0.00029	0	0
172	[C3H7(.)-primary]	0	0	0	0	0	0	0	0	0	0	0	0	0	0	0	0	0	0	0	0	0	0	0.00012	0.00498	0.02118	0.05418	0.08566	0.09028	0.08906	0.09576	0.09829	0.10411	0.10615	0.08093	0.04799	0.03685	0.03229	0.01941	0.00635	0.00059	0	0	0	0	0	0	0	0
173	[C3H5(.)-primary]	0	0	0	0	0	0	0	0	0	0	0	0	0	0	0	0	0	0	0	0	0	0.00023	0.01368	0.04571	0.0647	0.06209	0.06138	0.05621	0.04919	0.05731	0.06783	0.06665	0.06175	0.06588	0.0717	0.07007	0.059	0.0344	0.00966	0.00034	0	0	0	0	0	0	0	0
174	[CH(.)]	0	0	0	0	0	0	-1.53746e-10	-4.89303e-06	-1.68558e-05	7.77708e-07	4.05461e-05	-1.92314e-05	-0.000144079	-9.36283e-05	0.000100628	0.000162459	2.69305e-05	-0.000197805	-0.000264434	0.000221891	0.000968273	0.00137674	0.0016934	0.0046697	0.0131604	0.0221825	0.0232342	0.0159969	0.00960793	0.0111462	0.0208129	0.0338992	0.0327454	0.014661	0.0065652	0.0118987	0.0130032	0.01026	0.00650486	0.00176561	-0.000286283	-0.000443447	-0.00021972	0.000378016	0.000658762	0.000310263	-0.000363182	-0.000659866
175	[C4H9(.)-secondary]	0	0	0	0	0	0	0	0	0	0	0	0	0	0	0	0	0	0	0	0	0	0	0	0.00012	0.00991	0.04968	0.10293	0.12193	0.11703	0.1145	0.12072	0.15004	0.15933	0.11199	0.05245	0.0221	0.01506	0.01334	0.01011	0.0044	0.00055	0	0	0	0	0	0	0
176	[CH(.)-resonance]	0	0	0	0	0	0	-1.09405e-08	6.57642e-06	1.50442e-05	2.72944e-06	5.49429e-05	0.000282357	0.000495092	0.000500582	0.00041372	0.000338583	0.000259167	2.2819e-05	-0.000548451	-0.00151054	-0.00239458	-0.00279397	-0.0029293	0.00125039	0.0125157	0.0232473	0.0296386	0.0408977	0.0607432	0.0635311	0.0366382	0.00996845	-0.00133791	-0.000166158	0.00817799	0.0112699	0.00877644	0.00527342	-0.000539219	-0.00539091	-0.00607236	-0.00288794	0.00533519	0.0100784	0.00638032	0.00469825	0.0058478	0.00378346
177	[C3H7(.)-secondary]	0	0	0	0	0	0	0	0	0	0	0	0	0	0	0	0	0	0	0	0	0	0	0	0.00034	0.01368	0.05374	0.08941	0.09328	0.09038	0.0862	0.09083	0.12301	0.13117	0.08835	0.04354	0.0237	0.01771	0.01484	0.00963	0.00296	6e-05	0	0	0	0	0	0	0
178	[C(.)]	0	0	0	0	0	0	-3.96119e-08	-2.71415e-05	-0.000170624	-0.000449065	-0.00047127	7.44439e-05	0.000475524	0.0004807	0.000642746	0.000694578	0.000575204	0.000382828	0.000100837	0.000102913	0.0007598	0.00227912	0.00322589	0.00134677	-0.000557158	0.00256227	0.0080624	0.00735415	0.0039679	-0.00170848	-0.00548612	0.0119364	0.0254476	0.0103279	-0.00212767	0.00175544	0.00351739	0.0015448	0.00100745	-0.000129285	-0.000356124	0.00069303	0.00115839	0.00104558	0.00109382	0.000958187	0.000311435	-0.00049882
179	[C(.)=C]	0	0	0	0	0	0	-9.89075e-09	-3.73801e-06	-1.39277e-05	-6.42283e-06	3.26169e-05	0.000149541	0.000278252	0.00018724	-6.00905e-05	-0.00012278	5.78164e-06	1.27753e-06	-4.27043e-05	0.000312055	0.00115784	0.00257044	0.0041213	0.0102923	0.0349583	0.0623308	0.046378	0.00887092	-0.00863847	-0.00916405	0.0117433	0.0271904	-0.000511082	-0.0349514	-0.0207456	0.0151273	0.0281902	0.029001	0.0334451	0.0300681	0.0136153	0.0020367	-0.000622526	-0.00124872	-0.00101374	-0.000955041	-0.00135094	-0.00143345
180	[CH(.)=CH]	0	0	0	0	0	0	-2.36552e-09	-4.39937e-07	-4.16224e-06	-2.74981e-05	-9.03188e-05	5.04138e-06	0.000965547	0.00221374	0.00184494	0.000848908	0.000880321	0.00107945	0.00155038	0.0038484	0.00753481	0.0127099	0.0232848	0.0347007	0.0367299	0.0329699	0.0283194	0.0245424	0.0251138	0.0241545	0.0206397	0.0217622	0.0250289	0.0265995	0.035459	0.0484467	0.0494658	0.0379876	0.0216491	0.00830801	0.00249784	0.00168126	0.000845233	0.000564109	0.00293712	0.00362577	0.000772109	-0.00174773
181	[C2H3(.)-vinyl]	0	0	0	0	0	0	0	0	0	0	0	0	0	0	0	0	0	0	0.00114	0.00556	0.01218	0.01972	0.03263	0.03917	0.03233	0.02877	0.02868	0.0321	0.04222	0.04574	0.0393	0.03821	0.04151	0.04277	0.05076	0.06022	0.05611	0.0383	0.02007	0.007	0.00064	0	0	0	0	0	0	0
182	[CH(.)CCO]	0	0	0	0	0	0	0	0	0	0	0	0	0	0	0	0.00143	0.00659	0.01142	0.0112	0.01012	0.00926	0.00674	0.00634	0.00931	0.01775	0.03539	0.05674	0.07169	0.06973	0.05479	0.04222	0.0355	0.03455	0.03485	0.03589	0.05321	0.06259	0.03772	0.01567	0.01308	0.01131	0.00599	0.00136	0	0	0	0	0
183	[C(.)=CH]	0	0	0	0	0	0	-1.00543e-08	-4.42951e-06	-1.99664e-05	-2.7873e-05	6.34044e-06	0.000129525	0.000259841	0.000201143	1.06039e-06	-6.89678e-05	2.07837e-05	1.64771e-05	-3.00231e-05	0.000226961	0.000884985	0.00198865	0.00508196	0.0181301	0.0465915	0.0641343	0.0452389	0.0173573	0.00934768	0.0191843	0.0331922	0.0288821	0.00154338	-0.0172417	-0.00170311	0.0244928	0.0357742	0.0393555	0.0364714	0.0223099	0.00793386	0.00149875	-0.000479138	-0.000949199	-0.000765447	-0.000709637	-0.00105023	-0.0011558
184	[CH2=C(.)]	0	0	0	0	0	0	1.72535e-09	5.69903e-06	3.15036e-05	4.35052e-05	-2.42315e-05	-7.27373e-05	-4.12897e-05	-7.92892e-05	-0.000178147	-0.000184935	-0.000106162	-5.7114e-05	4.44784e-05	0.000258745	0.00023977	0.00451769	0.0174234	0.0311713	0.037652	0.0446619	0.0469659	0.0337719	0.0256815	0.0269936	0.0229176	0.0238246	0.0373995	0.0435866	0.0401404	0.0392872	0.0341201	0.0256382	0.0180729	0.01069	0.00431353	0.000387442	-0.000686682	-0.000793893	-0.000445735	-0.000291566	-0.000395843	-0.000401726
185	[C3H5(.)-vinyl]	0	0	0	0	0	0	0	0	0	0	0	0	0	0	0	0	0	0	0	0	0	0.00075	0.01316	0.04596	0.06763	0.06633	0.0626	0.05652	0.06201	0.08064	0.08486	0.06481	0.04292	0.03775	0.03922	0.04174	0.05074	0.04984	0.03298	0.01845	0.00744	0.00078	0	0	0	0	0	0
186	[CH3O(.) --H--CH2]	0	0	0	0	0	0	3.44847e-11	4.5227e-06	2.98391e-05	9.31017e-05	0.000116338	8.05132e-05	0.000119149	0.00017046	0.000127601	0.000100569	0.000138098	0.000132239	6.33967e-05	0.000128471	0.000557042	0.0015648	0.00744705	0.0257565	0.057929	0.0862664	0.0926776	0.0832282	0.0864149	0.105171	0.10501	0.0776167	0.0369631	0.00544764	-0.00140043	0.0050563	0.00843714	0.00674347	0.00641027	0.00945537	0.0128041	0.013047	0.0137139	0.0158868	0.0168703	0.0155878	0.0123181	0.00830619
187	[CH2O(.) --H--CH2]	0	0	0	0	0	0	-3.10646e-09	1.00487e-06	1.08885e-05	4.06943e-05	5.73394e-05	7.32939e-05	0.000138865	0.00014671	4.92819e-05	5.00807e-06	4.4287e-05	4.10495e-05	1.11153e-05	0.000144291	0.000632143	0.00165874	0.0051036	0.0207561	0.0598504	0.100715	0.111648	0.10363	0.100985	0.101001	0.0996401	0.0953108	0.0679529	0.0270838	0.00603811	0.00493646	0.00702781	0.00717366	0.007238	0.0092035	0.0122222	0.0126235	0.0116577	0.0135297	0.0164694	0.0160534	0.0127525	0.00930882
188	[CHO(.) --H--CH2]	0	0	0	0	0	0	-3.10646e-09	1.00487e-06	1.08885e-05	4.06943e-05	5.73394e-05	7.32939e-05	0.000138865	0.00014671	4.92819e-05	5.00807e-06	4.4287e-05	4.10495e-05	1.11153e-05	0.000144291	0.000632143	0.00165874	0.0039686	0.0147361	0.0530429	0.108122	0.134286	0.130628	0.12643	0.117609	0.115268	0.130813	0.108383	0.0441213	0.00920311	0.00828146	0.00850531	0.00682866	0.006173	0.007511	0.0108572	0.0118585	0.0107377	0.0119322	0.0146594	0.0157509	0.0135775	0.00996632
189	[CO(.) --H--CH2]	0	0	0	0	0	0	-3.10646e-09	1.00487e-06	1.08885e-05	4.06943e-05	5.73394e-05	7.32939e-05	0.000138865	0.00014671	4.92819e-05	5.00807e-06	4.4287e-05	4.10495e-05	1.11153e-05	0.000144291	0.000632143	0.00165874	0.0039361	0.0146411	0.0562404	0.116707	0.146043	0.14128	0.127645	0.108974	0.11355	0.153593	0.150168	0.0774913	0.0186081	0.00737646	0.00945031	0.00727616	0.0056905	0.005986	0.00684225	0.00936598	0.0121752	0.0126897	0.0121644	0.0121009	0.01187	0.0104863
190	[CH3O(.) --H--CH]	0	0	0	0	0	0	-9.2372e-09	-2.06774e-06	-4.71459e-06	1.11005e-05	4.53778e-05	0.000138999	0.000283722	0.000275737	8.66087e-05	-4.0855e-06	6.57585e-05	6.00555e-05	7.10185e-07	0.000229411	0.000999419	0.00300286	0.00928017	0.0200428	0.0447207	0.0779855	0.0787582	0.0613004	0.067407	0.0749768	0.0687587	0.0541641	0.0180732	-0.0160224	-0.0139068	0.000838526	0.00516725	0.00556822	0.00573117	0.00799494	0.0112942	0.0139825	0.0167828	0.0168099	0.0149091	0.0128824	0.0106278	0.00782442
191	[CH2O(.) --H--CH]	0	0	0	0	0	0	-9.2372e-09	-2.06774e-06	-4.71459e-06	1.11005e-05	4.53778e-05	0.000138999	0.000283722	0.000275737	8.66087e-05	-4.0855e-06	6.57585e-05	6.00555e-05	7.10185e-07	0.000229411	0.000999419	0.00250286	0.00520767	0.0146103	0.0474682	0.091068	0.100436	0.0884479	0.0869245	0.0784993	0.0727162	0.0793791	0.0554857	0.00809507	-0.00912927	0.000528526	0.00696475	0.00697822	0.00641867	0.00678994	0.0089342	0.0107275	0.0121853	0.0158199	0.0170016	0.0136399	0.0103728	0.00871192
192	[CHO(.) --H--CH]	0	0	0	0	0	0	-9.2372e-09	-2.06774e-06	-4.71459e-06	1.11005e-05	4.53778e-05	0.000138999	0.000283722	0.000275737	8.66087e-05	-4.0855e-06	6.57585e-05	6.00555e-05	7.10185e-07	0.000229411	0.000999419	0.00250286	0.00424767	0.0103803	0.0443857	0.100193	0.119433	0.106488	0.100515	0.0866918	0.0856412	0.109809	0.0907682	0.0278901	-0.00287927	0.00295853	0.00677225	0.00527322	0.00539867	0.00585244	0.0075142	0.01029	0.0118603	0.0132799	0.0146141	0.0138899	0.0116453	0.00911692
193	[CO(.) --H--CH]	0	0	0	0	0	0	-9.2372e-09	-2.06774e-06	-4.71459e-06	1.11005e-05	4.53778e-05	0.000138999	0.000283722	0.000275737	8.66087e-05	-4.0855e-06	6.57585e-05	6.00555e-05	7.10185e-07	0.000229411	0.000999419	0.00250286	0.00414267	0.00843782	0.0420182	0.105221	0.134768	0.122623	0.109475	0.0900543	0.0909287	0.133799	0.128636	0.0513901	0.00286073	0.00398853	0.00738475	0.00519572	0.00445867	0.00432244	0.0056692	0.00852496	0.0101178	0.0114099	0.0136541	0.0140724	0.0113453	0.00810442
194	[CH3OO(.) --H--CH2]	0	0	0	0	0	0	-3.10646e-09	1.00487e-06	1.08885e-05	4.06943e-05	5.73394e-05	7.32939e-05	0.000138865	0.00014671	4.92819e-05	5.00807e-06	4.4287e-05	4.10495e-05	1.11153e-05	0.000144291	0.000632143	0.00514874	0.0239486	0.0562161	0.0844929	0.0945298	0.0903108	0.0880827	0.0885922	0.0789212	0.0654751	0.0549433	0.0280554	-0.00265373	-0.00485189	0.00875146	0.0155128	0.0161912	0.0198105	0.0260235	0.0339247	0.0423085	0.0364902	0.0212172	0.0126269	0.00657844	0.00117248	-0.000583683
195	[CH2OO(.) --H--CH2]	0	0	0	0	0	0	-3.10646e-09	1.00487e-06	1.08885e-05	4.06943e-05	5.73394e-05	7.32939e-05	0.000138865	0.00014671	4.92819e-05	5.00807e-06	4.4287e-05	4.10495e-05	1.11153e-05	0.000144291	0.000632143	0.00185624	0.0100761	0.0393036	0.0897479	0.124577	0.123313	0.113963	0.107282	0.0989412	0.101155	0.0957308	0.0513654	0.00489377	-0.00227939	0.00745896	0.0126503	0.0158537	0.019688	0.0243135	0.0303872	0.038821	0.0393627	0.0268022	0.0152969	0.00817094	0.00209248	-0.000436183
196	[CHOO(.) --H--CH2]	0	0	0	0	0	0	-3.10646e-09	1.00487e-06	1.08885e-05	4.06943e-05	5.73394e-05	7.32939e-05	0.000138865	0.00014671	4.92819e-05	5.00807e-06	4.4287e-05	4.10495e-05	1.11153e-05	0.000144291	0.000632143	0.00178374	0.0088661	0.0343561	0.0848429	0.133017	0.140603	0.125913	0.116815	0.111321	0.1255	0.139653	0.0967754	0.0273938	0.00263311	0.00855396	0.0114928	0.0138812	0.0174955	0.022396	0.0285747	0.036101	0.0390852	0.0285022	0.0139494	0.00635094	0.00230498	-0.000171183
197	[COO(.) --H--CH2]	0	0	0	0	0	0	-3.10646e-09	1.00487e-06	1.08885e-05	4.06943e-05	5.73394e-05	7.32939e-05	0.000138865	0.00014671	4.92819e-05	5.00807e-06	4.4287e-05	4.10495e-05	1.11153e-05	0.000144291	0.000632143	0.00170374	0.0073611	0.0292886	0.0813279	0.139902	0.154698	0.137978	0.12326	0.115764	0.138405	0.169546	0.129518	0.0413388	0.00292061	0.00831646	0.0115103	0.0122862	0.0164405	0.021991	0.0245097	0.0277085	0.0345027	0.0321622	0.0187844	0.00821344	0.00266998	-0.000176183
198	[CH3OO(.) --H--C]	0	0	0	0	0	0	-1.53679e-08	-5.14035e-06	-2.03176e-05	-1.84934e-05	3.34162e-05	0.000204704	0.00042858	0.000404765	0.000123935	-1.31791e-05	8.723e-05	7.90616e-05	-9.69492e-06	0.000314531	0.0013667	0.00577698	0.0177567	0.040557	0.0768135	0.0959987	0.0679981	0.0440231	0.0376418	0.0197774	0.0250823	0.0264074	-0.0219516	-0.0554861	-0.0314842	-0.000164412	0.00909668	0.0114553	0.0147318	0.0201689	0.0279437	0.0367664	0.0375278	0.0254926	0.0145913	0.00955886	0.00391306	-0.000369976
199	[CH2OO(.) --H--C]	0	0	0	0	0	0	-1.53679e-08	-5.14035e-06	-2.03176e-05	-1.84934e-05	3.34162e-05	0.000204704	0.00042858	0.000404765	0.000123935	-1.31791e-05	8.723e-05	7.90616e-05	-9.69492e-06	0.000314531	0.0013667	0.00339948	0.00938674	0.0287595	0.0745085	0.115386	0.0963581	0.0643531	0.0536218	0.0384749	0.0547948	0.0690224	0.0144609	-0.0422486	-0.0312442	-0.000161912	0.00915918	0.0108153	0.0128693	0.0177664	0.0247437	0.0333314	0.0382053	0.0295101	0.0156688	0.00879136	0.00464056	0.000425024
200	[CHOO(.) --H--C]	0	0	0	0	0	0	-1.53679e-08	-5.14035e-06	-2.03176e-05	-1.84934e-05	3.34162e-05	0.000204704	0.00042858	0.000404765	0.000123935	-1.31791e-05	8.723e-05	7.90616e-05	-9.69492e-06	0.000314531	0.0013667	0.00334698	0.00577924	0.019867	0.070991	0.126101	0.116573	0.0855256	0.0703343	0.0530599	0.0778748	0.105572	0.0489709	-0.0256286	-0.0258642	0.00356559	0.00986418	0.00817278	0.0108193	0.0169189	0.0231462	0.0306564	0.0363728	0.0317451	0.0188863	0.00858136	0.00344556	4.25243e-05
201	[COO(.) --H--C]	0	0	0	0	0	0	-1.53679e-08	-5.14035e-06	-2.03176e-05	-1.84934e-05	3.34162e-05	0.000204704	0.00042858	0.000404765	0.000123935	-1.31791e-05	8.723e-05	7.90616e-05	-9.69492e-06	0.000314531	0.0013667	0.00334698	0.00563174	0.0168745	0.0652985	0.126456	0.124151	0.0935681	0.0747668	0.0559924	0.0885023	0.13381	0.0865809	-0.00498113	-0.0228117	0.00310059	0.00839918	0.00683278	0.00899933	0.0163014	0.0220362	0.0220764	0.0252928	0.0292451	0.0236913	0.0123539	0.00433306	0.000357524
202	[CH3OO(.) --H--CH]	0	0	0	0	0	0	-9.2372e-09	-2.06774e-06	-4.71459e-06	1.11005e-05	4.53778e-05	0.000138999	0.000283722	0.000275737	8.66087e-05	-4.0855e-06	6.57585e-05	6.00555e-05	7.10185e-07	0.000229411	0.000999419	0.00510786	0.0184302	0.0450703	0.0800182	0.0975905	0.0848832	0.0738029	0.071302	0.0587018	0.0512262	0.0373641	-0.00381435	-0.0299824	-0.0153543	0.00591353	0.0114622	0.0122532	0.0167037	0.0226599	0.0306967	0.0399275	0.0381078	0.0242949	0.0144691	0.0090274	0.00296027	-0.000485579
203	[CH2OO(.) --H--CH]	0	0	0	0	0	0	-9.2372e-09	-2.06774e-06	-4.71459e-06	1.11005e-05	4.53778e-05	0.000138999	0.000283722	0.000275737	8.66087e-05	-4.0855e-06	6.57585e-05	6.00555e-05	7.10185e-07	0.000229411	0.000999419	0.00259536	0.00704517	0.0294703	0.0820757	0.122128	0.112896	0.0949679	0.0862295	0.0784843	0.0902937	0.0819666	0.0197607	-0.0255024	-0.0148668	0.00408853	0.00862975	0.0125182	0.0175537	0.0213374	0.0262942	0.03484	0.0394653	0.0295299	0.0166691	0.0101599	0.00427277	-0.000120579
204	[CHOO(.) --H--CH]	0	0	0	0	0	0	-9.2372e-09	-2.06774e-06	-4.71459e-06	1.11005e-05	4.53778e-05	0.000138999	0.000283722	0.000275737	8.66087e-05	-4.0855e-06	6.57585e-05	6.00555e-05	7.10185e-07	0.000229411	0.000999419	0.00250286	0.00495267	0.0225203	0.0757882	0.130708	0.132578	0.110375	0.0964845	0.0895418	0.113241	0.125519	0.0653582	-0.00492743	-0.0111418	0.00831353	0.0107497	0.00945322	0.0136837	0.0192399	0.0237317	0.0304725	0.0365553	0.0310299	0.0177466	0.0091799	0.00426027	0.000341921
205	[COO(.) --H--CH]	0	0	0	0	0	0	-9.2372e-09	-2.06774e-06	-4.71459e-06	1.11005e-05	4.53778e-05	0.000138999	0.000283722	0.000275737	8.66087e-05	-4.0855e-06	6.57585e-05	6.00555e-05	7.10185e-07	0.000229411	0.000999419	0.00250286	0.00465267	0.0193903	0.0707232	0.133231	0.142401	0.12168	0.107397	0.0974343	0.124921	0.153029	0.101148	0.0138076	-0.0102318	0.00682103	0.0104522	0.00802072	0.0110037	0.0184649	0.0224942	0.02468	0.0309303	0.0315249	0.0209116	0.0108199	0.00492277	0.000691921
[truncated: 13 more columns]
