# Supplementary material for: Integrating Solvent Effects into the Prediction of Kinetic Constants Using a COSMO-Based Equation of State
Source: J Chem Theory Comput. 2025 Mar 25;21(7):3625–48. doi: 10.1021/acs.jctc.5c00133 (PMC11984481; doi:10.1021/acs.jctc.5c00133)
Supplement: Supplementary file 2 — ct5c00133_si_002.xlsx [file ct5c00133_si_002.xlsx]

## Sheet: stable species
Solvation Gibbs energies for infinitely diluted stable solutes in pure solvents
Results presented for the 4 scenarios discussed in section 4.2 of the text
Exp data were extracted from the CompSol database and the calculated data with the proposed equation of state (PR/COSMO-RS)
									DGsolv_calc[kcal/mol]
Name_solvent	CAS_solvent	Family_solvent	Name_solute	CAS_solute	Family_solute	BAC	T[K]	DGsolv_exp[kcal/mol]	Scenario 1	Scenario 2	Scenario 3	Scenario 4
									PR-exp	PR-exp	PR-GC	PR-GC
									COSMO-QM	COSMO-GC	COSMO-QM	COSMO-GC
(1,1-dimethylethyl)benzene	98-06-6	Autres_AlcylBenzenes	phenol	108-95-2	Alcools_Aromatiques	5	440.39	-4.3836	-4.60911	-4.69925	-4.15441	-4.24455
(1,1-dimethylethyl)benzene	98-06-6	Autres_AlcylBenzenes	phenol	108-95-2	Alcools_Aromatiques	5	441.87	-4.2855	-4.59175	-4.68155	-4.13818	-4.22798
alpha-methylstyrene	98-83-9	Autres_MonoAromatiques	styrene	100-42-5	Autres_MonoAromatiques	1	350.95	-5.2502	-5.27571	-5.27464	-5.23986	-5.23879
alpha-methylstyrene	98-83-9	Autres_MonoAromatiques	styrene	100-42-5	Autres_MonoAromatiques	1	345.65	-5.306	-5.33668	-5.33546	-5.29654	-5.29532
isopropylbenzene	98-82-8	Autres_AlcylBenzenes	(chloromethyl)-oxirane	106-89-8	C,H,O,Halo._Polyfonctionnels	2	343.05	-4.2184	-4.15204	-4.23935	-3.9657	-4.05301
isopropylbenzene	98-82-8	Autres_AlcylBenzenes	(chloromethyl)-oxirane	106-89-8	C,H,O,Halo._Polyfonctionnels	2	339.35	-4.3272	-4.18841	-4.27611	-3.99693	-4.08462
isopropylbenzene	98-82-8	Autres_AlcylBenzenes	(chloromethyl)-oxirane	106-89-8	C,H,O,Halo._Polyfonctionnels	2	358.85	-3.8636	-4.00175	-4.08717	-3.83572	-3.92115
isopropylbenzene	98-82-8	Autres_AlcylBenzenes	tert-butylhydroperoxide	75-91-2	Péroxydes	5	335.66	-4.402	-4.07958	-4.24201	-2.61655	-2.77898
isopropylbenzene	98-82-8	Autres_AlcylBenzenes	1,4-dimethylbenzene	106-42-3	Autres_AlcylBenzènes	1	424.11	-4.3367	-4.31796	-4.30946	-4.46504	-4.45654
isopropylbenzene	98-82-8	Autres_AlcylBenzenes	1,4-dimethylbenzene	106-42-3	Autres_AlcylBenzènes	1	423.49	-4.3249	-4.32373	-4.31519	-4.47087	-4.46233
isopropylbenzene	98-82-8	Autres_AlcylBenzenes	1,4-dimethylbenzene	106-42-3	Autres_AlcylBenzènes	1	423.14	-4.2875	-4.32699	-4.31842	-4.47416	-4.4656
isopropylbenzene	98-82-8	Autres_AlcylBenzenes	1,4-dimethylbenzene	106-42-3	Autres_AlcylBenzènes	1	423.28	-4.3181	-4.32568	-4.31713	-4.47284	-4.46429
isopropylbenzene	98-82-8	Autres_AlcylBenzenes	1,4-dimethylbenzene	106-42-3	Autres_AlcylBenzènes	1	422.43	-4.2915	-4.3336	-4.32499	-4.48084	-4.47224
isopropylbenzene	98-82-8	Autres_AlcylBenzenes	1,4-dimethylbenzene	106-42-3	Autres_AlcylBenzènes	1	422.1	-4.3075	-4.33668	-4.32805	-4.48396	-4.47533
isopropylbenzene	98-82-8	Autres_AlcylBenzenes	1,4-dimethylbenzene	106-42-3	Autres_AlcylBenzènes	1	422.12	-4.3497	-4.3365	-4.32787	-4.48377	-4.47514
isopropylbenzene	98-82-8	Autres_AlcylBenzenes	1,4-dimethylbenzene	106-42-3	Autres_AlcylBenzènes	1	421.33	-4.3702	-4.34388	-4.3352	-4.49122	-4.48254
isopropylbenzene	98-82-8	Autres_AlcylBenzenes	1,4-dimethylbenzene	106-42-3	Autres_AlcylBenzènes	1	420.03	-4.3575	-4.35606	-4.34729	-4.50352	-4.49476
isopropylbenzene	98-82-8	Autres_AlcylBenzenes	1,4-dimethylbenzene	106-42-3	Autres_AlcylBenzènes	1	420.22	-4.3583	-4.35428	-4.34552	-4.50172	-4.49297
isopropylbenzene	98-82-8	Autres_AlcylBenzenes	tert-butanol	75-65-0	Autres_Alcools_Aliphatiques	5	340.65	-3.2819	-2.98406	-3.3043	-3.13376	-3.45401
isopropylbenzene	98-82-8	Autres_AlcylBenzenes	tert-butanol	75-65-0	Autres_Alcools_Aliphatiques	5	386.65	-2.3777	-2.63219	-2.87954	-2.80027	-3.04762
isopropylbenzene	98-82-8	Autres_AlcylBenzenes	2-propen-1-ol	107-18-6	Autres_Alcools_Aliphatiques	5	378.75	-3.3077	-2.90844	-3.1939	-2.43673	-2.72219
isopropylbenzene	98-82-8	Autres_AlcylBenzenes	benzaldehyde	100-52-7	Aldéhydes	2	373.15	-5.4895	-5.54948	-5.46932	-5.48578	-5.40561
isopropylbenzene	98-82-8	Autres_AlcylBenzenes	benzene	71-43-2	n-AlcylBenzènes	1	395.49	-3.3637	-3.41026	-3.36155	-3.42211	-3.3734
isopropylbenzene	98-82-8	Autres_AlcylBenzenes	benzylalcohol	100-51-6	Alcools_Aromatiques	5	356.3	-6.3182	-5.7257	-5.86574	-6.19823	-6.33827
isopropylbenzene	98-82-8	Autres_AlcylBenzenes	bromobenzene	108-86-1	Composés_Bromés	1	427	-4.601	-4.6763	-4.6544	-4.94855	-4.92665
isopropylbenzene	98-82-8	Autres_AlcylBenzenes	bromobenzene	108-86-1	Composés_Bromés	1	426.7	-4.6041	-4.67922	-4.6573	-4.9516	-4.92967
isopropylbenzene	98-82-8	Autres_AlcylBenzenes	bromobenzene	108-86-1	Composés_Bromés	1	426.46	-4.6063	-4.68156	-4.65961	-4.95403	-4.93209
isopropylbenzene	98-82-8	Autres_AlcylBenzenes	bromobenzene	108-86-1	Composés_Bromés	1	425.88	-4.6163	-4.6872	-4.66522	-4.95992	-4.93794
isopropylbenzene	98-82-8	Autres_AlcylBenzenes	bromobenzene	108-86-1	Composés_Bromés	1	426.22	-4.6152	-4.68389	-4.66193	-4.95647	-4.93451
isopropylbenzene	98-82-8	Autres_AlcylBenzenes	bromobenzene	108-86-1	Composés_Bromés	1	426.05	-4.6129	-4.68555	-4.66358	-4.95819	-4.93622
isopropylbenzene	98-82-8	Autres_AlcylBenzenes	bromobenzene	108-86-1	Composés_Bromés	1	426.02	-4.6188	-4.68584	-4.66387	-4.9585	-4.93653
isopropylbenzene	98-82-8	Autres_AlcylBenzenes	bromobenzene	108-86-1	Composés_Bromés	1	425.91	-4.6136	-4.68691	-4.66493	-4.95961	-4.93764
isopropylbenzene	98-82-8	Autres_AlcylBenzenes	bromobenzene	108-86-1	Composés_Bromés	1	425.86	-4.612	-4.6874	-4.66542	-4.96012	-4.93814
isopropylbenzene	98-82-8	Autres_AlcylBenzenes	bromobenzene	108-86-1	Composés_Bromés	1	425.77	-4.6046	-4.68828	-4.66629	-4.96104	-4.93905
isopropylbenzene	98-82-8	Autres_AlcylBenzenes	bromobenzene	108-86-1	Composés_Bromés	1	425.73	-4.611	-4.68867	-4.66667	-4.96144	-4.93945
isopropylbenzene	98-82-8	Autres_AlcylBenzenes	bromobenzene	108-86-1	Composés_Bromés	1	425.62	-4.6103	-4.68974	-4.66774	-4.96256	-4.94056
isopropylbenzene	98-82-8	Autres_AlcylBenzenes	bromobenzene	108-86-1	Composés_Bromés	1	425.58	-4.6058	-4.69013	-4.66813	-4.96297	-4.94096
isopropylbenzene	98-82-8	Autres_AlcylBenzenes	butyricacid	107-92-6	Acides_n-Aliphatiques	5	424.75	-4.1385	-3.83722	-3.9249	-3.86293	-3.95061
isopropylbenzene	98-82-8	Autres_AlcylBenzenes	butylbenzene	104-51-8	n-AlcylBenzènes	1	435.85	-5.14	-5.16757	-5.1625	-5.1608	-5.15573
isopropylbenzene	98-82-8	Autres_AlcylBenzenes	butylbenzene	104-51-8	n-AlcylBenzènes	1	432.95	-5.1592	-5.19908	-5.19371	-5.19221	-5.18684
isopropylbenzene	98-82-8	Autres_AlcylBenzenes	butylbenzene	104-51-8	n-AlcylBenzènes	1	430.35	-5.1522	-5.22748	-5.22183	-5.22051	-5.21486
isopropylbenzene	98-82-8	Autres_AlcylBenzenes	butylbenzene	104-51-8	n-AlcylBenzènes	1	429.35	-5.1534	-5.23845	-5.23268	-5.23143	-5.22567
isopropylbenzene	98-82-8	Autres_AlcylBenzenes	butylbenzene	104-51-8	n-AlcylBenzènes	1	427.75	-5.296	-5.25604	-5.25009	-5.24895	-5.243
isopropylbenzene	98-82-8	Autres_AlcylBenzenes	butylbenzene	104-51-8	n-AlcylBenzènes	1	426.65	-5.2699	-5.26816	-5.26208	-5.26102	-5.25495
isopropylbenzene	98-82-8	Autres_AlcylBenzenes	cyclopentene	142-29-0	CycloAlcènes	2	398.65	-2.8556	-2.70727	-2.71071	-3.30746	-3.31089
isopropylbenzene	98-82-8	Autres_AlcylBenzenes	cyclopentene	142-29-0	CycloAlcènes	2	363.65	-3.0483	-2.95236	-2.95495	-3.58568	-3.58827
isopropylbenzene	98-82-8	Autres_AlcylBenzenes	ethylbenzene	100-41-4	n-AlcylBenzènes	1	424.85	-4.259	-4.26639	-4.25186	-4.27497	-4.26044
isopropylbenzene	98-82-8	Autres_AlcylBenzenes	ethylbenzene	100-41-4	n-AlcylBenzènes	1	422.05	-4.2628	-4.29187	-4.27695	-4.30004	-4.28512
isopropylbenzene	98-82-8	Autres_AlcylBenzenes	ethylbenzene	100-41-4	n-AlcylBenzènes	1	423.75	-3.9625	-4.27646	-4.26178	-4.28488	-4.2702
isopropylbenzene	98-82-8	Autres_AlcylBenzenes	ethylbenzene	100-41-4	n-AlcylBenzènes	1	423.82	-4.139	-4.27583	-4.26116	-4.28425	-4.26958
isopropylbenzene	98-82-8	Autres_AlcylBenzenes	ethylbenzene	100-41-4	n-AlcylBenzènes	1	402.15	-4.4491	-4.47977	-4.46156	-4.4844	-4.46619
isopropylbenzene	98-82-8	Autres_AlcylBenzenes	ethylbenzene	100-41-4	n-AlcylBenzènes	1	401.85	-4.4615	-4.48266	-4.46439	-4.48722	-4.46895
isopropylbenzene	98-82-8	Autres_AlcylBenzenes	ethylbenzene	100-41-4	n-AlcylBenzènes	1	401.45	-4.444	-4.48651	-4.46816	-4.49099	-4.47264
isopropylbenzene	98-82-8	Autres_AlcylBenzenes	ethylbenzene	100-41-4	n-AlcylBenzènes	1	401.15	-4.4909	-4.4894	-4.47099	-4.49382	-4.47541
isopropylbenzene	98-82-8	Autres_AlcylBenzenes	ethylbenzene	100-41-4	n-AlcylBenzènes	1	400.25	-4.4691	-4.49809	-4.4795	-4.50231	-4.48373
isopropylbenzene	98-82-8	Autres_AlcylBenzenes	ethylbenzene	100-41-4	n-AlcylBenzènes	1	399.15	-4.4854	-4.50873	-4.48992	-4.51272	-4.49391
isopropylbenzene	98-82-8	Autres_AlcylBenzenes	ethylbenzene	100-41-4	n-AlcylBenzènes	1	398.05	-4.4968	-4.51941	-4.50037	-4.52316	-4.50412
isopropylbenzene	98-82-8	Autres_AlcylBenzenes	ethylbenzene	100-41-4	n-AlcylBenzènes	1	397.05	-4.5028	-4.52915	-4.5099	-4.53267	-4.51342
isopropylbenzene	98-82-8	Autres_AlcylBenzenes	ethylbenzene	100-41-4	n-AlcylBenzènes	1	396.15	-4.514	-4.53794	-4.51849	-4.54125	-4.52181
isopropylbenzene	98-82-8	Autres_AlcylBenzenes	ethylbenzene	100-41-4	n-AlcylBenzènes	1	395.15	-4.5216	-4.54772	-4.52806	-4.55081	-4.53115
isopropylbenzene	98-82-8	Autres_AlcylBenzenes	ethylbenzene	100-41-4	n-AlcylBenzènes	1	423.75	-4.2304	-4.27638	-4.2617	-4.2848	-4.27012
isopropylbenzene	98-82-8	Autres_AlcylBenzenes	ethylbenzene	100-41-4	n-AlcylBenzènes	1	422.85	-4.2281	-4.28457	-4.26977	-4.29286	-4.27806
isopropylbenzene	98-82-8	Autres_AlcylBenzenes	ethylbenzene	100-41-4	n-AlcylBenzènes	1	421.25	-4.2503	-4.29918	-4.28415	-4.30723	-4.2922
isopropylbenzene	98-82-8	Autres_AlcylBenzenes	ethylbenzene	100-41-4	n-AlcylBenzènes	1	419.65	-4.2352	-4.31385	-4.29859	-4.32165	-4.30639
isopropylbenzene	98-82-8	Autres_AlcylBenzenes	ethylbenzene	100-41-4	n-AlcylBenzènes	1	417.85	-4.2782	-4.33042	-4.3149	-4.33794	-4.32242
isopropylbenzene	98-82-8	Autres_AlcylBenzenes	ethylbenzene	100-41-4	n-AlcylBenzènes	1	417.25	-4.286	-4.33596	-4.32035	-4.34338	-4.32777
isopropylbenzene	98-82-8	Autres_AlcylBenzenes	ethylbenzene	100-41-4	n-AlcylBenzènes	1	395.15	-4.5216	-4.54772	-4.52806	-4.55081	-4.53115
isopropylbenzene	98-82-8	Autres_AlcylBenzenes	ethylbenzene	100-41-4	n-AlcylBenzènes	1	396.15	-4.514	-4.53794	-4.51849	-4.54125	-4.52181
isopropylbenzene	98-82-8	Autres_AlcylBenzenes	ethylbenzene	100-41-4	n-AlcylBenzènes	1	397.05	-4.5028	-4.52915	-4.5099	-4.53267	-4.51342
isopropylbenzene	98-82-8	Autres_AlcylBenzenes	ethylbenzene	100-41-4	n-AlcylBenzènes	1	398.05	-4.4968	-4.51941	-4.50037	-4.52316	-4.50412
isopropylbenzene	98-82-8	Autres_AlcylBenzenes	ethylbenzene	100-41-4	n-AlcylBenzènes	1	399.15	-4.4854	-4.50873	-4.48992	-4.51272	-4.49391
isopropylbenzene	98-82-8	Autres_AlcylBenzenes	ethylbenzene	100-41-4	n-AlcylBenzènes	1	400.25	-4.4691	-4.49809	-4.4795	-4.50231	-4.48373
isopropylbenzene	98-82-8	Autres_AlcylBenzenes	ethylbenzene	100-41-4	n-AlcylBenzènes	1	401.15	-4.4909	-4.4894	-4.47099	-4.49382	-4.47541
isopropylbenzene	98-82-8	Autres_AlcylBenzenes	ethylbenzene	100-41-4	n-AlcylBenzènes	1	401.45	-4.444	-4.48651	-4.46816	-4.49099	-4.47264
isopropylbenzene	98-82-8	Autres_AlcylBenzenes	ethylbenzene	100-41-4	n-AlcylBenzènes	1	401.85	-4.4615	-4.48266	-4.46439	-4.48722	-4.46895
isopropylbenzene	98-82-8	Autres_AlcylBenzenes	ethylbenzene	100-41-4	n-AlcylBenzènes	1	416	-4.2638	-4.34762	-4.33181	-4.35483	-4.33903
isopropylbenzene	98-82-8	Autres_AlcylBenzenes	ethylbenzene	100-41-4	n-AlcylBenzènes	1	417.15	-4.2429	-4.33697	-4.32134	-4.34437	-4.32875
isopropylbenzene	98-82-8	Autres_AlcylBenzenes	ethylbenzene	100-41-4	n-AlcylBenzènes	1	420.63	-4.2018	-4.30494	-4.28983	-4.31289	-4.29778
isopropylbenzene	98-82-8	Autres_AlcylBenzenes	ethylbenzene	100-41-4	n-AlcylBenzènes	1	421.86	-4.2029	-4.29369	-4.27875	-4.30183	-4.28689
isopropylbenzene	98-82-8	Autres_AlcylBenzenes	ethylbenzene	100-41-4	n-AlcylBenzènes	1	422.83	-4.1986	-4.28484	-4.27003	-4.29312	-4.27831
isopropylbenzene	98-82-8	Autres_AlcylBenzenes	ethylbenzene	100-41-4	n-AlcylBenzènes	1	423.5	-4.179	-4.27874	-4.26402	-4.28712	-4.2724
isopropylbenzene	98-82-8	Autres_AlcylBenzenes	triethylamine	121-44-8	Autres_Amines_Aliphatiques	2	421.96	-3.1927	-3.3425	-3.36061	-3.31037	-3.32848
isopropylbenzene	98-82-8	Autres_AlcylBenzenes	triethylamine	121-44-8	Autres_Amines_Aliphatiques	2	418.84	-3.2305	-3.3658	-3.38411	-3.33535	-3.35367
isopropylbenzene	98-82-8	Autres_AlcylBenzenes	triethylamine	121-44-8	Autres_Amines_Aliphatiques	2	416.09	-3.2736	-3.38654	-3.40503	-3.35759	-3.37608
isopropylbenzene	98-82-8	Autres_AlcylBenzenes	triethylamine	121-44-8	Autres_Amines_Aliphatiques	2	411.93	-3.3244	-3.41827	-3.43704	-3.39161	-3.41037
isopropylbenzene	98-82-8	Autres_AlcylBenzenes	n,n-dimethylacetamide	127-19-5	Amides/Amines_Polyfonctionnels	2	419.35	-3.9749	-4.74216	-4.7427	-4.73559	-4.73613
isopropylbenzene	98-82-8	Autres_AlcylBenzenes	phenol	108-95-2	Alcools_Aromatiques	5	361.3	-5.4266	-5.67966	-5.78657	-5.15807	-5.26498
isopropylbenzene	98-82-8	Autres_AlcylBenzenes	phenol	108-95-2	Alcools_Aromatiques	5	403.51	-5.0251	-5.1226	-5.21841	-4.64166	-4.73748
isopropylbenzene	98-82-8	Autres_AlcylBenzenes	phenol	108-95-2	Alcools_Aromatiques	5	361.75	-5.5227	-5.67348	-5.78026	-5.15238	-5.25916
isopropylbenzene	98-82-8	Autres_AlcylBenzenes	phenol	108-95-2	Alcools_Aromatiques	5	425.35	-4.5421	-4.85063	-4.94114	-4.38814	-4.47864
isopropylbenzene	98-82-8	Autres_AlcylBenzenes	phenol	108-95-2	Alcools_Aromatiques	5	402.4	-4.9074	-5.13669	-5.23278	-4.65478	-4.75088
isopropylbenzene	98-82-8	Autres_AlcylBenzenes	phenol	108-95-2	Alcools_Aromatiques	5	402.26	-4.8952	-5.13846	-5.23459	-4.65644	-4.75256
isopropylbenzene	98-82-8	Autres_AlcylBenzenes	ccl4	56-23-5	Chlorés_Aliphatiques_C1/C2	1	313.15	-4.0616	-3.9957	-3.99585	-3.97709	-3.97723
isopropylbenzene	98-82-8	Autres_AlcylBenzenes	ccl4	56-23-5	Chlorés_Aliphatiques_C1/C2	1	313.15	-4.0737	-3.99568	-3.99582	-3.97706	-3.9772
isopropylbenzene	98-82-8	Autres_AlcylBenzenes	ccl4	56-23-5	Chlorés_Aliphatiques_C1/C2	1	313.15	-4.0812	-3.99565	-3.9958	-3.97704	-3.97718
isopropylbenzene	98-82-8	Autres_AlcylBenzenes	ccl4	56-23-5	Chlorés_Aliphatiques_C1/C2	1	313.15	-4.0873	-3.99563	-3.99577	-3.97701	-3.97715
isopropylbenzene	98-82-8	Autres_AlcylBenzenes	ccl4	56-23-5	Chlorés_Aliphatiques_C1/C2	1	313.15	-4.0889	-3.99561	-3.99575	-3.97698	-3.97713
isopropylbenzene	98-82-8	Autres_AlcylBenzenes	ccl4	56-23-5	Chlorés_Aliphatiques_C1/C2	1	313.15	-4.0901	-3.99558	-3.99572	-3.97696	-3.9771
isopropylbenzene	98-82-8	Autres_AlcylBenzenes	ccl4	56-23-5	Chlorés_Aliphatiques_C1/C2	1	313.15	-4.0898	-3.99556	-3.9957	-3.97693	-3.97707
isopropylbenzene	98-82-8	Autres_AlcylBenzenes	ccl4	56-23-5	Chlorés_Aliphatiques_C1/C2	1	313.15	-4.0836	-3.99553	-3.99567	-3.9769	-3.97705
isopropylbenzene	98-82-8	Autres_AlcylBenzenes	ccl4	56-23-5	Chlorés_Aliphatiques_C1/C2	1	323.15	-3.9891	-3.90201	-3.90215	-3.8874	-3.88753
isopropylbenzene	98-82-8	Autres_AlcylBenzenes	ccl4	56-23-5	Chlorés_Aliphatiques_C1/C2	1	323.15	-3.9854	-3.90198	-3.90211	-3.88736	-3.88749
isopropylbenzene	98-82-8	Autres_AlcylBenzenes	ccl4	56-23-5	Chlorés_Aliphatiques_C1/C2	1	323.15	-3.9813	-3.90194	-3.90207	-3.88732	-3.88745
isopropylbenzene	98-82-8	Autres_AlcylBenzenes	ccl4	56-23-5	Chlorés_Aliphatiques_C1/C2	1	323.15	-3.9759	-3.9019	-3.90203	-3.88727	-3.88741
isopropylbenzene	98-82-8	Autres_AlcylBenzenes	ccl4	56-23-5	Chlorés_Aliphatiques_C1/C2	1	333.15	-3.8777	-3.81152	-3.81166	-3.80025	-3.80039
isopropylbenzene	98-82-8	Autres_AlcylBenzenes	ccl4	56-23-5	Chlorés_Aliphatiques_C1/C2	1	343.15	-3.787	-3.72426	-3.72439	-3.71578	-3.71591
isopropylbenzene	98-82-8	Autres_AlcylBenzenes	ccl4	56-23-5	Chlorés_Aliphatiques_C1/C2	1	343.15	-3.7818	-3.72418	-3.72431	-3.7157	-3.71583
isopropylbenzene	98-82-8	Autres_AlcylBenzenes	ccl4	56-23-5	Chlorés_Aliphatiques_C1/C2	1	353.15	-3.7006	-3.6399	-3.64002	-3.63373	-3.63385
isopropylbenzene	98-82-8	Autres_AlcylBenzenes	ccl4	56-23-5	Chlorés_Aliphatiques_C1/C2	1	353.15	-3.6951	-3.63979	-3.63992	-3.63362	-3.63374
isopropylbenzene	98-82-8	Autres_AlcylBenzenes	ccl4	56-23-5	Chlorés_Aliphatiques_C1/C2	1	353.15	-3.6896	-3.63969	-3.63981	-3.63351	-3.63363
isopropylbenzene	98-82-8	Autres_AlcylBenzenes	thp	142-68-7	Epoxydes	2	421.32	-3.3544	-3.42918	-3.36292	-3.7448	-3.67854
isopropylbenzene	98-82-8	Autres_AlcylBenzenes	thp	142-68-7	Epoxydes	2	416.96	-3.3885	-3.46337	-3.39573	-3.78364	-3.716
isopropylbenzene	98-82-8	Autres_AlcylBenzenes	thp	142-68-7	Epoxydes	2	414.08	-3.4072	-3.48618	-3.41761	-3.80953	-3.74096
isopropylbenzene	98-82-8	Autres_AlcylBenzenes	thp	142-68-7	Epoxydes	2	409.65	-3.4388	-3.52164	-3.4516	-3.84974	-3.7797
isopropylbenzene	98-82-8	Autres_AlcylBenzenes	thp	142-68-7	Epoxydes	2	404.24	-3.4792	-3.56554	-3.49367	-3.89947	-3.82759
isopropylbenzene	98-82-8	Autres_AlcylBenzenes	thp	142-68-7	Epoxydes	2	398.15	-3.5236	-3.6158	-3.54178	-3.9563	-3.88229
isopropylbenzene	98-82-8	Autres_AlcylBenzenes	thp	142-68-7	Epoxydes	2	393.51	-3.5581	-3.65469	-3.579	-4.00022	-3.92453
isopropylbenzene	98-82-8	Autres_AlcylBenzenes	thp	142-68-7	Epoxydes	2	391.55	-3.572	-3.67129	-3.59487	-4.01894	-3.94253
isopropylbenzene	98-82-8	Autres_AlcylBenzenes	thp	142-68-7	Epoxydes	2	389.36	-3.5889	-3.68994	-3.6127	-4.03998	-3.96274
isopropylbenzene	98-82-8	Autres_AlcylBenzenes	thp	142-68-7	Epoxydes	2	386.07	-3.6143	-3.7182	-3.63971	-4.07181	-3.99332
isopropylbenzene	98-82-8	Autres_AlcylBenzenes	thp	142-68-7	Epoxydes	2	381.85	-3.6481	-3.75486	-3.67473	-4.11306	-4.03293
isopropylbenzene	98-82-8	Autres_AlcylBenzenes	thf	109-99-9	Epoxydes	2	421.21	-2.9706	-2.99238	-2.91996	-3.19363	-3.12121
isopropylbenzene	98-82-8	Autres_AlcylBenzenes	thf	109-99-9	Epoxydes	2	419.05	-2.9842	-3.00857	-2.93538	-3.21049	-3.1373
isopropylbenzene	98-82-8	Autres_AlcylBenzenes	thf	109-99-9	Epoxydes	2	413.43	-3.0216	-3.05121	-2.97597	-3.25482	-3.17958
isopropylbenzene	98-82-8	Autres_AlcylBenzenes	thf	109-99-9	Epoxydes	2	409.33	-3.0483	-3.08279	-3.00601	-3.2876	-3.21082
isopropylbenzene	98-82-8	Autres_AlcylBenzenes	thf	109-99-9	Epoxydes	2	403.65	-3.0846	-3.1272	-3.04825	-3.33361	-3.25465
isopropylbenzene	98-82-8	Autres_AlcylBenzenes	thf	109-99-9	Epoxydes	2	398.15	-3.1265	-3.17097	-3.08984	-3.37885	-3.29772
isopropylbenzene	98-82-8	Autres_AlcylBenzenes	thf	109-99-9	Epoxydes	2	392.9	-3.1646	-3.21347	-3.1302	-3.4227	-3.33943
isopropylbenzene	98-82-8	Autres_AlcylBenzenes	thf	109-99-9	Epoxydes	2	387.35	-3.2015	-3.25918	-3.17359	-3.46976	-3.38417
isopropylbenzene	98-82-8	Autres_AlcylBenzenes	thf	109-99-9	Epoxydes	2	382.48	-3.2355	-3.29997	-3.21229	-3.51167	-3.42399
isopropylbenzene	98-82-8	Autres_AlcylBenzenes	thf	109-99-9	Epoxydes	2	373.25	-3.3035	-3.3791	-3.28729	-3.59272	-3.50091
(1-methylethyl)-cyclopentane	3875-51-2	AlcylCycloPentanes	h2o	7732-18-5	Autres_Inorganiques	5	283.15	-0.897	0.09325	0.0922	0.16876	0.16771
(1-methylethyl)-cyclopentane	3875-51-2	AlcylCycloPentanes	h2o	7732-18-5	Autres_Inorganiques	5	293.15	-0.8861	0.08011	0.07908	0.14405	0.14302
(1-methylethyl)-cyclopentane	3875-51-2	AlcylCycloPentanes	h2o	7732-18-5	Autres_Inorganiques	5	303.15	-0.8384	0.06625	0.06525	0.12021	0.11921
2-butylbenzene	135-98-8	Autres_AlcylBenzenes	furfural	98-01-1	Autres_C,H,O_Polyfonctionnels	5	438.15	-3.9813	-3.93281	-3.93352	-3.92738	-3.92809
trans-2-butene	624-64-6	2,3,4-Alcenes	1,2-dimethylbenzene	95-47-6	Autres_AlcylBenzènes	1	249.98	-6.6283	-6.72057	-6.6609	-6.62572	-6.56606
trans-2-butene	624-64-6	2,3,4-Alcenes	1,2-dimethylbenzene	95-47-6	Autres_AlcylBenzènes	1	270.13	-6.2965	-6.38384	-6.33698	-6.32134	-6.27448
trans-2-butene	624-64-6	2,3,4-Alcenes	1,2-dimethylbenzene	95-47-6	Autres_AlcylBenzènes	1	289.99	-5.9964	-6.06771	-6.03144	-6.02894	-5.99267
trans-2-butene	624-64-6	2,3,4-Alcenes	1,2-dimethylbenzene	95-47-6	Autres_AlcylBenzènes	1	309.84	-5.708	-5.76055	-5.73279	-5.73931	-5.71155
trans-2-butene	624-64-6	2,3,4-Alcenes	1,2-dimethylbenzene	95-47-6	Autres_AlcylBenzènes	1	329.99	-5.4352	-5.44991	-5.42877	-5.44159	-5.42046
trans-2-butene	624-64-6	2,3,4-Alcenes	1,3-dimethylbenzene	108-38-3	Autres_AlcylBenzènes	1	249.98	-6.4972	-6.62459	-6.55743	-6.63322	-6.56606
trans-2-butene	624-64-6	2,3,4-Alcenes	1,3-dimethylbenzene	108-38-3	Autres_AlcylBenzènes	1	270.1	-6.1794	-6.29127	-6.23747	-6.32871	-6.27491
trans-2-butene	624-64-6	2,3,4-Alcenes	1,3-dimethylbenzene	108-38-3	Autres_AlcylBenzènes	1	289.99	-5.8868	-5.97799	-5.93535	-6.03531	-5.99267
trans-2-butene	624-64-6	2,3,4-Alcenes	1,3-dimethylbenzene	108-38-3	Autres_AlcylBenzènes	1	309.84	-5.6083	-5.67469	-5.64108	-5.74516	-5.71155
trans-2-butene	624-64-6	2,3,4-Alcenes	1,3-dimethylbenzene	108-38-3	Autres_AlcylBenzènes	1	329.99	-5.3398	-5.36864	-5.34217	-5.44693	-5.42046
trans-2-butene	624-64-6	2,3,4-Alcenes	1,4-dimethylbenzene	106-42-3	Autres_AlcylBenzènes	1	289.99	-5.8864	-5.95611	-5.91192	-6.03686	-5.99267
trans-2-butene	624-64-6	2,3,4-Alcenes	1,4-dimethylbenzene	106-42-3	Autres_AlcylBenzènes	1	299.99	-5.7435	-5.80415	-5.76484	-5.89064	-5.85133
trans-2-butene	624-64-6	2,3,4-Alcenes	1,4-dimethylbenzene	106-42-3	Autres_AlcylBenzènes	1	309.85	-5.6054	-5.65574	-5.62071	-5.74644	-5.71141
trans-2-butene	624-64-6	2,3,4-Alcenes	1,4-dimethylbenzene	106-42-3	Autres_AlcylBenzènes	1	319.99	-5.4707	-5.50358	-5.47244	-5.59724	-5.56611
trans-2-butene	624-64-6	2,3,4-Alcenes	1,4-dimethylbenzene	106-42-3	Autres_AlcylBenzènes	1	329.99	-5.3399	-5.35285	-5.32508	-5.44822	-5.42046
trans-2-butene	624-64-6	2,3,4-Alcenes	benzene	71-43-2	n-AlcylBenzènes	1	279.99	-4.4165	-4.61275	-4.48458	-4.52475	-4.39658
trans-2-butene	624-64-6	2,3,4-Alcenes	benzene	71-43-2	n-AlcylBenzènes	1	289.99	-4.3021	-4.49416	-4.37736	-4.4203	-4.30351
trans-2-butene	624-64-6	2,3,4-Alcenes	benzene	71-43-2	n-AlcylBenzènes	1	309.99	-4.0752	-4.26211	-4.16558	-4.2125	-4.11597
trans-2-butene	624-64-6	2,3,4-Alcenes	benzene	71-43-2	n-AlcylBenzènes	1	329.99	-3.8767	-4.03204	-3.9525	-4.00211	-3.92257
trans-2-butene	624-64-6	2,3,4-Alcenes	styrene	100-42-5	Autres_MonoAromatiques	1	249.95	-6.4204	-6.67827	-6.67564	-6.51248	-6.50985
trans-2-butene	624-64-6	2,3,4-Alcenes	styrene	100-42-5	Autres_MonoAromatiques	1	270.07	-6.0494	-6.34597	-6.34474	-6.22216	-6.22093
trans-2-butene	624-64-6	2,3,4-Alcenes	styrene	100-42-5	Autres_MonoAromatiques	1	309.84	-5.4098	-5.72902	-5.72936	-5.66355	-5.66389
trans-2-butene	624-64-6	2,3,4-Alcenes	styrene	100-42-5	Autres_MonoAromatiques	1	329.99	-5.1166	-5.42175	-5.42253	-5.37682	-5.3776
trans-2-butene	624-64-6	2,3,4-Alcenes	toluene	108-88-3	n-AlcylBenzènes	1	249.93	-5.667	-5.79281	-5.68171	-5.75359	-5.64249
trans-2-butene	624-64-6	2,3,4-Alcenes	toluene	108-88-3	n-AlcylBenzènes	1	270	-5.3905	-5.50227	-5.41095	-5.49243	-5.40111
trans-2-butene	624-64-6	2,3,4-Alcenes	toluene	108-88-3	n-AlcylBenzènes	1	289.98	-5.1277	-5.22736	-5.15311	-5.23919	-5.16495
trans-2-butene	624-64-6	2,3,4-Alcenes	toluene	108-88-3	n-AlcylBenzènes	1	309.94	-4.877	-4.96108	-4.90116	-4.98859	-4.92868
trans-2-butene	624-64-6	2,3,4-Alcenes	toluene	108-88-3	n-AlcylBenzènes	1	329.99	-4.6332	-4.69532	-4.6471	-4.73372	-4.68551
cis-2-butene	590-18-1	2,3,4-Alcenes	1,2-dimethylbenzene	95-47-6	Autres_AlcylBenzènes	1	249.98	-6.6515	-6.76332	-6.70765	-6.66811	-6.61243
cis-2-butene	590-18-1	2,3,4-Alcenes	1,2-dimethylbenzene	95-47-6	Autres_AlcylBenzènes	1	270.13	-6.3261	-6.42907	-6.38585	-6.36628	-6.32306
cis-2-butene	590-18-1	2,3,4-Alcenes	1,2-dimethylbenzene	95-47-6	Autres_AlcylBenzènes	1	289.99	-6.0336	-6.11621	-6.08327	-6.07722	-6.04428
cis-2-butene	590-18-1	2,3,4-Alcenes	1,2-dimethylbenzene	95-47-6	Autres_AlcylBenzènes	1	309.84	-5.7493	-5.81358	-5.78885	-5.7922	-5.76747
cis-2-butene	590-18-1	2,3,4-Alcenes	1,2-dimethylbenzene	95-47-6	Autres_AlcylBenzènes	1	329.99	-5.4816	-5.50959	-5.49119	-5.5012	-5.4828
cis-2-butene	590-18-1	2,3,4-Alcenes	1,3-dimethylbenzene	108-38-3	Autres_AlcylBenzènes	1	249.98	-6.5321	-6.66492	-6.60389	-6.67346	-6.61243
cis-2-butene	590-18-1	2,3,4-Alcenes	1,3-dimethylbenzene	108-38-3	Autres_AlcylBenzènes	1	270.1	-6.218	-6.33416	-6.286	-6.37164	-6.32348
cis-2-butene	590-18-1	2,3,4-Alcenes	1,3-dimethylbenzene	108-38-3	Autres_AlcylBenzènes	1	289.99	-5.9251	-6.02421	-5.98675	-6.08173	-6.04428
cis-2-butene	590-18-1	2,3,4-Alcenes	1,3-dimethylbenzene	108-38-3	Autres_AlcylBenzènes	1	309.84	-5.6462	-5.72548	-5.69661	-5.79633	-5.76747
cis-2-butene	590-18-1	2,3,4-Alcenes	1,3-dimethylbenzene	108-38-3	Autres_AlcylBenzènes	1	329.99	-5.3825	-5.42604	-5.40388	-5.50496	-5.4828
cis-2-butene	590-18-1	2,3,4-Alcenes	1,4-dimethylbenzene	106-42-3	Autres_AlcylBenzènes	1	289.99	-5.9212	-6.00171	-5.96323	-6.08276	-6.04428
cis-2-butene	590-18-1	2,3,4-Alcenes	1,4-dimethylbenzene	106-42-3	Autres_AlcylBenzènes	1	299.99	-5.7801	-5.85187	-5.81802	-5.93876	-5.90491
cis-2-butene	590-18-1	2,3,4-Alcenes	1,4-dimethylbenzene	106-42-3	Autres_AlcylBenzènes	1	309.85	-5.6489	-5.70593	-5.67612	-5.79713	-5.76733
cis-2-butene	590-18-1	2,3,4-Alcenes	1,4-dimethylbenzene	106-42-3	Autres_AlcylBenzènes	1	319.99	-5.5066	-5.55679	-5.53064	-5.65109	-5.62494
cis-2-butene	590-18-1	2,3,4-Alcenes	1,4-dimethylbenzene	106-42-3	Autres_AlcylBenzènes	1	329.99	-5.3782	-5.40967	-5.38665	-5.50582	-5.4828
cis-2-butene	590-18-1	2,3,4-Alcenes	butenyne	689-97-4	Alcynes	3	277.98	-2.9368	-2.91267	-2.73892	-2.82636	-2.65262
cis-2-butene	590-18-1	2,3,4-Alcenes	butenyne	689-97-4	Alcynes	3	277.98	-2.933	-2.91267	-2.73892	-2.82636	-2.65262
cis-2-butene	590-18-1	2,3,4-Alcenes	butenyne	689-97-4	Alcynes	3	277.98	-2.9283	-2.91268	-2.73893	-2.82637	-2.65263
cis-2-butene	590-18-1	2,3,4-Alcenes	benzene	71-43-2	n-AlcylBenzènes	1	279.99	-4.4913	-4.65594	-4.53568	-4.56753	-4.44726
cis-2-butene	590-18-1	2,3,4-Alcenes	benzene	71-43-2	n-AlcylBenzènes	1	289.99	-4.371	-4.53831	-4.42905	-4.46408	-4.35482
cis-2-butene	590-18-1	2,3,4-Alcenes	benzene	71-43-2	n-AlcylBenzènes	1	309.99	-4.1486	-4.30891	-4.2192	-4.25899	-4.16929
cis-2-butene	590-18-1	2,3,4-Alcenes	benzene	71-43-2	n-AlcylBenzènes	1	329.99	-3.925	-4.08292	-4.0095	-4.05277	-3.97935
cis-2-butene	590-18-1	2,3,4-Alcenes	styrene	100-42-5	Autres_MonoAromatiques	1	249.95	-6.454	-6.73546	-6.73242	-6.56902	-6.56598
cis-2-butene	590-18-1	2,3,4-Alcenes	styrene	100-42-5	Autres_MonoAromatiques	1	270.07	-6.0973	-6.40447	-6.40284	-6.28009	-6.27847
cis-2-butene	590-18-1	2,3,4-Alcenes	styrene	100-42-5	Autres_MonoAromatiques	1	309.84	-5.4699	-5.79321	-5.7932	-5.72729	-5.72728
cis-2-butene	590-18-1	2,3,4-Alcenes	styrene	100-42-5	Autres_MonoAromatiques	1	329.99	-5.1727	-5.49156	-5.49202	-5.44624	-5.44669
cis-2-butene	590-18-1	2,3,4-Alcenes	toluene	108-88-3	n-AlcylBenzènes	1	249.93	-5.7004	-5.8335	-5.72991	-5.79408	-5.69048
cis-2-butene	590-18-1	2,3,4-Alcenes	toluene	108-88-3	n-AlcylBenzènes	1	270	-5.4278	-5.54482	-5.46037	-5.53489	-5.45044
cis-2-butene	590-18-1	2,3,4-Alcenes	toluene	108-88-3	n-AlcylBenzènes	1	289.98	-5.165	-5.27245	-5.2045	-5.28431	-5.21635
cis-2-butene	590-18-1	2,3,4-Alcenes	toluene	108-88-3	n-AlcylBenzènes	1	309.94	-4.9278	-5.0098	-4.9556	-5.03747	-4.98328
cis-2-butene	590-18-1	2,3,4-Alcenes	toluene	108-88-3	n-AlcylBenzènes	1	329.99	-4.6848	-4.74938	-4.70632	-4.78813	-4.74507
(z)-2-butenedioicaciddibutylester	105-76-0	Esters_Aliphatiques_Insatures	1,2-dimethylbenzene	95-47-6	Autres_AlcylBenzènes	5	333.15	-5.0911	-5.02332	-5.06378	-5.01525	-5.0557
(z)-2-butenedioicaciddibutylester	105-76-0	Esters_Aliphatiques_Insatures	1,2-dimethylbenzene	95-47-6	Autres_AlcylBenzènes	5	333.15	-4.9625	-5.02332	-5.06378	-5.01525	-5.0557
(z)-2-butenedioicaciddibutylester	105-76-0	Esters_Aliphatiques_Insatures	1,3-dimethylbenzene	108-38-3	Autres_AlcylBenzènes	5	333.15	-4.808	-4.86714	-4.92853	-4.99432	-5.0557
(z)-2-butenedioicaciddibutylester	105-76-0	Esters_Aliphatiques_Insatures	1,3-dimethylbenzene	108-38-3	Autres_AlcylBenzènes	5	333.15	-4.9373	-4.86714	-4.92853	-4.99432	-5.0557
(z)-2-butenedioicaciddibutylester	105-76-0	Esters_Aliphatiques_Insatures	1,4-dimethylbenzene	106-42-3	Autres_AlcylBenzènes	5	333.15	-4.9195	-4.83485	-4.90112	-4.98943	-5.0557
(z)-2-butenedioicaciddibutylester	105-76-0	Esters_Aliphatiques_Insatures	1,4-dimethylbenzene	106-42-3	Autres_AlcylBenzènes	5	333.15	-4.7944	-4.83485	-4.90112	-4.98943	-5.0557
(z)-2-butenedioicaciddibutylester	105-76-0	Esters_Aliphatiques_Insatures	benzene	71-43-2	n-AlcylBenzènes	5	333.15	-3.7227	-3.66343	-3.71236	-3.62513	-3.67406
(z)-2-butenedioicaciddibutylester	105-76-0	Esters_Aliphatiques_Insatures	ethylbenzene	100-41-4	n-AlcylBenzènes	5	333.15	-4.8676	-4.78891	-4.85158	-4.76851	-4.83118
(z)-2-butenedioicaciddibutylester	105-76-0	Esters_Aliphatiques_Insatures	ethylbenzene	100-41-4	n-AlcylBenzènes	5	333.15	-4.7371	-4.78891	-4.85158	-4.76851	-4.83118
(z)-2-butenedioicaciddibutylester	105-76-0	Esters_Aliphatiques_Insatures	toluene	108-88-3	n-AlcylBenzènes	5	333.15	-4.3535	-4.25901	-4.3188	-4.32133	-4.38111
(z)-2-butenedioicaciddibutylester	105-76-0	Esters_Aliphatiques_Insatures	toluene	108-88-3	n-AlcylBenzènes	5	333.15	-4.2241	-4.25901	-4.3188	-4.32133	-4.38111
diethylmaleate	141-05-9	Esters_Aliphatiques_Insatures	benzene	71-43-2	n-AlcylBenzènes	5	303.15	-4.069	-3.99991	-4.08997	-3.92952	-4.01958
diethylmaleate	141-05-9	Esters_Aliphatiques_Insatures	cyclohexane	110-82-7	CycloAlcanes	5	303.15	-3.1935	-3.17722	-3.31256	-3.86442	-3.99976
diethylmaleate	141-05-9	Esters_Aliphatiques_Insatures	ethylcyclohexane	1678-91-7	AlcylCycloHexanes	5	303.15	-4.1247	-4.07192	-4.19018	-4.65797	-4.77623
diethylmaleate	141-05-9	Esters_Aliphatiques_Insatures	n-heptane	142-82-5	n-Alcanes	5	303.15	-3.2441	-3.37802	-3.51313	-3.52382	-3.65894
diethylmaleate	141-05-9	Esters_Aliphatiques_Insatures	hexane	110-54-3	n-Alcanes	5	303.15	-2.667	-2.79277	-2.925	-2.9558	-3.08802
diethylmaleate	141-05-9	Esters_Aliphatiques_Insatures	methylcyclohexane	108-87-2	AlcylCycloHexanes	5	303.15	-3.5044	-3.52017	-3.6427	-4.11792	-4.24045
diethylmaleate	141-05-9	Esters_Aliphatiques_Insatures	octane	111-65-9	n-Alcanes	5	303.15	-3.8244	-3.96074	-4.10019	-4.07415	-4.2136
dimethylmaleate	624-48-6	Esters_Aliphatiques_Insatures	benzene	71-43-2	n-AlcylBenzènes	5	303.15	-4.0259	-4.01054	-4.12948	-3.94074	-4.05968
dimethylmaleate	624-48-6	Esters_Aliphatiques_Insatures	cyclohexane	110-82-7	CycloAlcanes	5	303.15	-2.8937	-2.97682	-3.15587	-3.66147	-3.84053
dimethylmaleate	624-48-6	Esters_Aliphatiques_Insatures	ethylcyclohexane	1678-91-7	AlcylCycloHexanes	5	303.15	-3.8105	-3.79748	-3.94436	-4.37542	-4.5223
dimethylmaleate	624-48-6	Esters_Aliphatiques_Insatures	n-heptane	142-82-5	n-Alcanes	5	303.15	-2.9222	-3.08963	-3.26011	-3.23412	-3.4046
dimethylmaleate	624-48-6	Esters_Aliphatiques_Insatures	hexane	110-54-3	n-Alcanes	5	303.15	-2.3225	-2.5519	-2.72048	-2.71348	-2.88206
dimethylmaleate	624-48-6	Esters_Aliphatiques_Insatures	methylcyclohexane	108-87-2	AlcylCycloHexanes	5	303.15	-3.2175	-3.28483	-3.44229	-3.87763	-4.03508
dimethylmaleate	624-48-6	Esters_Aliphatiques_Insatures	octane	111-65-9	n-Alcanes	5	303.15	-3.4216	-3.62513	-3.7993	-3.73691	-3.91109
1-trans-3-pentadiene	2004-70-8	Alcadienes	methanol	67-56-1	n-Alcools	5	310.25	-2.565	-2.63699	-2.6365	-2.61827	-2.61778
1-trans-3-pentadiene	2004-70-8	Alcadienes	1,2-epoxypropane	75-56-9	Epoxydes	2	314.35	-3.2424	-3.32585	-3.32964	-3.18895	-3.19274
1-trans-3-pentadiene	2004-70-8	Alcadienes	1,2-epoxypropane	75-56-9	Epoxydes	2	313.95	-3.2516	-3.32965	-3.33337	-3.19197	-3.19569
1-trans-3-pentadiene	2004-70-8	Alcadienes	1,2-epoxypropane	75-56-9	Epoxydes	2	312.8	-3.2716	-3.34063	-3.34414	-3.20066	-3.20416
(e)-4-octene	14850-23-8	2,3,4-Alcenes	1-butanol	71-36-3	n-Alcools	5	379.55	-3.3169	-3.24363	-3.62754	-3.04759	-3.4315
cis-9-octadecenoicacid	112-80-1	Autres_Acides_Aliphatiques	(chloromethyl)-benzene	100-44-7	Composés_Chlorés_Aromatiques	5	348.29	-5.3242	-5.40483	-5.43601	-5.5266	-5.55778
cis-9-octadecenoicacid	112-80-1	Autres_Acides_Aliphatiques	(chloromethyl)-benzene	100-44-7	Composés_Chlorés_Aromatiques	5	358.28	-5.2	-5.28063	-5.30964	-5.40761	-5.43662
cis-9-octadecenoicacid	112-80-1	Autres_Acides_Aliphatiques	1,2-dichloroethane	107-06-2	Chlorés_Aliphatiques_C1/C2	5	338.36	-3.3346	-3.20337	-3.19595	-3.36018	-3.35276
cis-9-octadecenoicacid	112-80-1	Autres_Acides_Aliphatiques	1,2-dichloroethane	107-06-2	Chlorés_Aliphatiques_C1/C2	5	348.29	-3.2224	-3.10483	-3.09792	-3.27429	-3.26739
cis-9-octadecenoicacid	112-80-1	Autres_Acides_Aliphatiques	1,2-dichloroethane	107-06-2	Chlorés_Aliphatiques_C1/C2	5	358.28	-3.149	-3.00913	-3.00265	-3.19051	-3.18403
cis-9-octadecenoicacid	112-80-1	Autres_Acides_Aliphatiques	1-butanol	71-36-3	n-Alcools	9	338.36	-4.3433	-4.84561	-4.76367	-4.67351	-4.59157
cis-9-octadecenoicacid	112-80-1	Autres_Acides_Aliphatiques	1-butanol	71-36-3	n-Alcools	9	348.36	-4.159	-4.62732	-4.56592	-4.44799	-4.3866
cis-9-octadecenoicacid	112-80-1	Autres_Acides_Aliphatiques	1-butanol	71-36-3	n-Alcools	9	358.28	-3.9654	-4.41978	-4.37713	-4.2334	-4.19075
cis-9-octadecenoicacid	112-80-1	Autres_Acides_Aliphatiques	1-hexene	592-41-6	1-Alcènes	5	338.36	-2.8176	-2.66327	-2.72032	-2.84794	-2.905
cis-9-octadecenoicacid	112-80-1	Autres_Acides_Aliphatiques	1-hexene	592-41-6	1-Alcènes	5	348.29	-2.7078	-2.56594	-2.61914	-2.74894	-2.80214
cis-9-octadecenoicacid	112-80-1	Autres_Acides_Aliphatiques	1-hexene	592-41-6	1-Alcènes	5	348.36	-2.7133	-2.56527	-2.61844	-2.74826	-2.80143
cis-9-octadecenoicacid	112-80-1	Autres_Acides_Aliphatiques	1-hexene	592-41-6	1-Alcènes	5	358.28	-2.6519	-2.47176	-2.52126	-2.65286	-2.70235
cis-9-octadecenoicacid	112-80-1	Autres_Acides_Aliphatiques	propanol	71-23-8	n-Alcools	9	338.36	-3.6881	-4.26298	-4.23523	-3.83629	-3.80854
cis-9-octadecenoicacid	112-80-1	Autres_Acides_Aliphatiques	propanol	71-23-8	n-Alcools	9	348.36	-3.5422	-4.04656	-4.03846	-3.62124	-3.61314
cis-9-octadecenoicacid	112-80-1	Autres_Acides_Aliphatiques	propanol	71-23-8	n-Alcools	9	358.28	-3.3706	-3.84103	-3.85071	-3.41704	-3.42671
cis-9-octadecenoicacid	112-80-1	Autres_Acides_Aliphatiques	2,2,4-trimethylpentane	540-84-1	Autres_Alcanes	5	338.36	-3.3781	-3.20845	-3.44129	-3.23712	-3.46996
cis-9-octadecenoicacid	112-80-1	Autres_Acides_Aliphatiques	2,2,4-trimethylpentane	540-84-1	Autres_Alcanes	5	348.29	-3.3045	-3.10343	-3.32136	-3.13672	-3.35464
cis-9-octadecenoicacid	112-80-1	Autres_Acides_Aliphatiques	2,2,4-trimethylpentane	540-84-1	Autres_Alcanes	5	348.36	-3.2923	-3.10271	-3.32053	-3.13602	-3.35384
cis-9-octadecenoicacid	112-80-1	Autres_Acides_Aliphatiques	2,2,4-trimethylpentane	540-84-1	Autres_Alcanes	5	358.28	-3.2066	-3.002	-3.20574	-3.03942	-3.24316
cis-9-octadecenoicacid	112-80-1	Autres_Acides_Aliphatiques	2-butanol	78-92-2	Autres_Alcools_Aliphatiques	9	338.36	-3.9489	-4.59194	-4.20067	-4.62277	-4.2315
cis-9-octadecenoicacid	112-80-1	Autres_Acides_Aliphatiques	2-butanol	78-92-2	Autres_Alcools_Aliphatiques	9	348.36	-3.7817	-4.3626	-4.01378	-4.38807	-4.03926
cis-9-octadecenoicacid	112-80-1	Autres_Acides_Aliphatiques	2-butanol	78-92-2	Autres_Alcools_Aliphatiques	9	358.28	-3.6106	-4.14492	-3.83541	-4.16507	-3.85556
cis-9-octadecenoicacid	112-80-1	Autres_Acides_Aliphatiques	2-propanol	67-63-0	Autres_Alcools_Aliphatiques	9	338.36	-3.3436	-3.95792	-3.75209	-3.63648	-3.43065
cis-9-octadecenoicacid	112-80-1	Autres_Acides_Aliphatiques	2-propanol	67-63-0	Autres_Alcools_Aliphatiques	9	348.36	-3.202	-3.72923	-3.55905	-3.41876	-3.24858
cis-9-octadecenoicacid	112-80-1	Autres_Acides_Aliphatiques	2-propanol	67-63-0	Autres_Alcools_Aliphatiques	9	358.28	-3.0283	-3.51213	-3.37492	-3.21211	-3.0749
cis-9-octadecenoicacid	112-80-1	Autres_Acides_Aliphatiques	propanone	67-64-1	Cétones	8	338.36	-2.5998	-3.54979	-3.54849	-3.54678	-3.54548
cis-9-octadecenoicacid	112-80-1	Autres_Acides_Aliphatiques	propanone	67-64-1	Cétones	8	348.29	-2.488	-3.36544	-3.36425	-3.36344	-3.36225
cis-9-octadecenoicacid	112-80-1	Autres_Acides_Aliphatiques	propanone	67-64-1	Cétones	8	358.28	-2.4793	-3.1891	-3.18801	-3.18786	-3.18677
cis-9-octadecenoicacid	112-80-1	Autres_Acides_Aliphatiques	ethylacetate	141-78-6	Acétates	8	338.36	-3.1377	-3.64261	-3.4483	-3.50499	-3.31068
cis-9-octadecenoicacid	112-80-1	Autres_Acides_Aliphatiques	ethylacetate	141-78-6	Acétates	8	348.29	-3.049	-3.48483	-3.30782	-3.34984	-3.17284
cis-9-octadecenoicacid	112-80-1	Autres_Acides_Aliphatiques	ethylacetate	141-78-6	Acétates	8	358.28	-2.9467	-3.33299	-3.17215	-3.20034	-3.0395
cis-9-octadecenoicacid	112-80-1	Autres_Acides_Aliphatiques	chlorobenzene	108-90-7	Composés_Chlorés_Aromatiques	5	338.36	-4.5355	-4.49579	-4.54842	-4.3265	-4.37913
cis-9-octadecenoicacid	112-80-1	Autres_Acides_Aliphatiques	chlorobenzene	108-90-7	Composés_Chlorés_Aromatiques	5	348.29	-4.428	-4.38062	-4.43063	-4.22037	-4.27038
cis-9-octadecenoicacid	112-80-1	Autres_Acides_Aliphatiques	chlorobenzene	108-90-7	Composés_Chlorés_Aromatiques	5	358.28	-4.3263	-4.26886	-4.31611	-4.11689	-4.16414
cis-9-octadecenoicacid	112-80-1	Autres_Acides_Aliphatiques	cyclohexane	110-82-7	CycloAlcanes	5	338.36	-3.2748	-3.02568	-3.1531	-3.69335	-3.82077
cis-9-octadecenoicacid	112-80-1	Autres_Acides_Aliphatiques	cyclohexane	110-82-7	CycloAlcanes	5	348.29	-3.2051	-2.93027	-3.05366	-3.58496	-3.70835
cis-9-octadecenoicacid	112-80-1	Autres_Acides_Aliphatiques	cyclohexane	110-82-7	CycloAlcanes	5	348.36	-3.1975	-2.92961	-3.05297	-3.58421	-3.70757
cis-9-octadecenoicacid	112-80-1	Autres_Acides_Aliphatiques	cyclohexane	110-82-7	CycloAlcanes	5	358.28	-2.8833	-2.83797	-2.95732	-3.47948	-3.59882
cis-9-octadecenoicacid	112-80-1	Autres_Acides_Aliphatiques	ethanol	64-17-5	n-Alcools	9	338.36	-3.0947	-3.71993	-3.71329	-3.69442	-3.68779
cis-9-octadecenoicacid	112-80-1	Autres_Acides_Aliphatiques	ethanol	64-17-5	n-Alcools	9	348.36	-2.9517	-3.50242	-3.49637	-3.47893	-3.47288
cis-9-octadecenoicacid	112-80-1	Autres_Acides_Aliphatiques	ethanol	64-17-5	n-Alcools	9	358.28	-2.7715	-3.29616	-3.29066	-3.2745	-3.269
cis-9-octadecenoicacid	112-80-1	Autres_Acides_Aliphatiques	ethene	74-85-1	1-Alcènes	5	293.15	0.0156	-0.06313	-0.06314	-0.06248	-0.06249
cis-9-octadecenoicacid	112-80-1	Autres_Acides_Aliphatiques	ethylbenzene	100-41-4	n-AlcylBenzènes	5	338.36	-4.556	-4.45886	-4.55005	-4.44189	-4.53308
cis-9-octadecenoicacid	112-80-1	Autres_Acides_Aliphatiques	ethylbenzene	100-41-4	n-AlcylBenzènes	5	348.29	-4.4651	-4.33983	-4.42693	-4.32832	-4.41541
cis-9-octadecenoicacid	112-80-1	Autres_Acides_Aliphatiques	ethylbenzene	100-41-4	n-AlcylBenzènes	5	348.36	-4.4833	-4.33901	-4.42607	-4.32753	-4.41459
cis-9-octadecenoicacid	112-80-1	Autres_Acides_Aliphatiques	ethylbenzene	100-41-4	n-AlcylBenzènes	5	358.28	-4.3579	-4.22431	-4.30722	-4.21759	-4.30049
cis-9-octadecenoicacid	112-80-1	Autres_Acides_Aliphatiques	n-heptane	142-82-5	n-Alcanes	5	338.36	-3.4375	-3.22348	-3.43667	-3.36516	-3.57835
cis-9-octadecenoicacid	112-80-1	Autres_Acides_Aliphatiques	n-heptane	142-82-5	n-Alcanes	5	348.29	-3.3508	-3.11115	-3.31312	-3.24892	-3.45089
cis-9-octadecenoicacid	112-80-1	Autres_Acides_Aliphatiques	n-heptane	142-82-5	n-Alcanes	5	348.36	-3.3303	-3.11037	-3.31227	-3.24811	-3.45001
cis-9-octadecenoicacid	112-80-1	Autres_Acides_Aliphatiques	n-heptane	142-82-5	n-Alcanes	5	358.28	-3.256	-3.00256	-3.19374	-3.13619	-3.32737
cis-9-octadecenoicacid	112-80-1	Autres_Acides_Aliphatiques	hexane	110-54-3	n-Alcanes	5	338.36	-2.8326	-2.62209	-2.82222	-2.78199	-2.98213
cis-9-octadecenoicacid	112-80-1	Autres_Acides_Aliphatiques	hexane	110-54-3	n-Alcanes	5	348.29	-2.7559	-2.52166	-2.71115	-2.67787	-2.86736
cis-9-octadecenoicacid	112-80-1	Autres_Acides_Aliphatiques	hexane	110-54-3	n-Alcanes	5	348.36	-2.7489	-2.52097	-2.71038	-2.67715	-2.86657
cis-9-octadecenoicacid	112-80-1	Autres_Acides_Aliphatiques	hexane	110-54-3	n-Alcanes	5	358.28	-2.6824	-2.42462	-2.60389	-2.57697	-2.75624
cis-9-octadecenoicacid	112-80-1	Autres_Acides_Aliphatiques	methanol	67-56-1	n-Alcools	9	338.36	-2.6602	-3.08113	-3.08065	-3.06521	-3.06472
cis-9-octadecenoicacid	112-80-1	Autres_Acides_Aliphatiques	methanol	67-56-1	n-Alcools	9	348.36	-2.5358	-2.88836	-2.8879	-2.87394	-2.87347
cis-9-octadecenoicacid	112-80-1	Autres_Acides_Aliphatiques	methanol	67-56-1	n-Alcools	9	358.28	-2.3651	-2.70579	-2.70535	-2.69267	-2.69223
cis-9-octadecenoicacid	112-80-1	Autres_Acides_Aliphatiques	anisole	100-66-3	Autres_Ethers/DiEthers	8	338.36	-4.9737	-5.05696	-5.51838	-4.95472	-5.41614
cis-9-octadecenoicacid	112-80-1	Autres_Acides_Aliphatiques	anisole	100-66-3	Autres_Ethers/DiEthers	8	348.29	-4.843	-4.92614	-5.34424	-4.83394	-5.25203
cis-9-octadecenoicacid	112-80-1	Autres_Acides_Aliphatiques	anisole	100-66-3	Autres_Ethers/DiEthers	8	358.28	-4.7064	-4.7988	-5.17641	-4.71578	-5.0934
cis-9-octadecenoicacid	112-80-1	Autres_Acides_Aliphatiques	toluene	108-88-3	n-AlcylBenzènes	5	338.36	-4.0424	-3.91417	-3.99416	-3.98243	-4.06241
cis-9-octadecenoicacid	112-80-1	Autres_Acides_Aliphatiques	toluene	108-88-3	n-AlcylBenzènes	5	348.29	-3.9466	-3.80572	-3.88167	-3.88017	-3.95611
cis-9-octadecenoicacid	112-80-1	Autres_Acides_Aliphatiques	toluene	108-88-3	n-AlcylBenzènes	5	348.36	-3.9678	-3.80497	-3.88089	-3.87946	-3.95537
cis-9-octadecenoicacid	112-80-1	Autres_Acides_Aliphatiques	toluene	108-88-3	n-AlcylBenzènes	5	358.28	-3.8626	-3.70047	-3.77231	-3.78045	-3.85229
cis-9-octadecenoicacid	112-80-1	Autres_Acides_Aliphatiques	trichloroethene	79-01-6	Chlorés_Aliphatiques_C1/C2	7	338.36	-3.6063	-3.50934	-3.69637	-3.43328	-3.6203
cis-9-octadecenoicacid	112-80-1	Autres_Acides_Aliphatiques	trichloroethene	79-01-6	Chlorés_Aliphatiques_C1/C2	7	348.29	-3.5113	-3.4039	-3.57394	-3.33112	-3.50116
cis-9-octadecenoicacid	112-80-1	Autres_Acides_Aliphatiques	trichloroethene	79-01-6	Chlorés_Aliphatiques_C1/C2	7	358.28	-3.4388	-3.30179	-3.4558	-3.23184	-3.38585
cis-9-octadecenoicacid	112-80-1	Autres_Acides_Aliphatiques	chcl3	67-66-3	Chlorés_Aliphatiques_C1/C2	7	338.36	-3.1815	-3.2071	-3.20762	-3.20074	-3.20126
cis-9-octadecenoicacid	112-80-1	Autres_Acides_Aliphatiques	chcl3	67-66-3	Chlorés_Aliphatiques_C1/C2	7	348.29	-3.0557	-3.09714	-3.09762	-3.09272	-3.0932
cis-9-octadecenoicacid	112-80-1	Autres_Acides_Aliphatiques	chcl3	67-66-3	Chlorés_Aliphatiques_C1/C2	7	358.28	-3.0074	-2.99088	-2.99132	-2.98803	-2.98846
(z)-9-octadecenoicacid-2,3-dihydroxypropylester	111-03-5	Glycerides	co2	124-38-9	Gaz_Inorganiques	5	313.15	0.004	-0.12118	-0.12128	-0.12111	-0.12122
(z)-9-octadecenoicacid-2,3-dihydroxypropylester	111-03-5	Glycerides	co2	124-38-9	Gaz_Inorganiques	5	333.15	0.0881	0.02823	0.02813	0.02818	0.02808
(z)-9-octadecenoicacid-2,3-dihydroxypropylester	111-03-5	Glycerides	co2	124-38-9	Gaz_Inorganiques	5	353.15	0.2309	0.16698	0.16689	0.16647	0.16638
(z,z)-9,12-octadecadienoicacid	60-33-3	Autres_Acides_Aliphatiques	(chloromethyl)-benzene	100-44-7	Composés_Chlorés_Aromatiques	5	348.31	-5.3001	-5.48663	-5.51793	-5.60831	-5.63961
(z,z)-9,12-octadecadienoicacid	60-33-3	Autres_Acides_Aliphatiques	(chloromethyl)-benzene	100-44-7	Composés_Chlorés_Aromatiques	5	348.28	-5.2965	-5.48701	-5.51832	-5.60867	-5.63998
(z,z)-9,12-octadecadienoicacid	60-33-3	Autres_Acides_Aliphatiques	(chloromethyl)-benzene	100-44-7	Composés_Chlorés_Aromatiques	5	358.3	-5.1135	-5.36118	-5.39038	-5.48805	-5.51725
(z,z)-9,12-octadecadienoicacid	60-33-3	Autres_Acides_Aliphatiques	1,2-dichloroethane	107-06-2	Chlorés_Aliphatiques_C1/C2	5	338.28	-3.3802	-3.31894	-3.31232	-3.47591	-3.4693
(z,z)-9,12-octadecadienoicacid	60-33-3	Autres_Acides_Aliphatiques	1,2-dichloroethane	107-06-2	Chlorés_Aliphatiques_C1/C2	5	338.28	-3.3744	-3.31894	-3.31232	-3.47591	-3.4693
(z,z)-9,12-octadecadienoicacid	60-33-3	Autres_Acides_Aliphatiques	1,2-dichloroethane	107-06-2	Chlorés_Aliphatiques_C1/C2	5	348.31	-3.2555	-3.21781	-3.2117	-3.38755	-3.38144
(z,z)-9,12-octadecadienoicacid	60-33-3	Autres_Acides_Aliphatiques	1,2-dichloroethane	107-06-2	Chlorés_Aliphatiques_C1/C2	5	348.28	-3.2384	-3.2181	-3.21199	-3.38781	-3.3817
(z,z)-9,12-octadecadienoicacid	60-33-3	Autres_Acides_Aliphatiques	1,2-dichloroethane	107-06-2	Chlorés_Aliphatiques_C1/C2	5	358.3	-3.101	-3.12056	-3.11486	-3.30221	-3.29651
(z,z)-9,12-octadecadienoicacid	60-33-3	Autres_Acides_Aliphatiques	1-butanol	71-36-3	n-Alcools	9	338.28	-4.4032	-4.89284	-4.80495	-4.72069	-4.6328
(z,z)-9,12-octadecadienoicacid	60-33-3	Autres_Acides_Aliphatiques	1-butanol	71-36-3	n-Alcools	9	348.28	-4.2055	-4.67647	-4.60875	-4.49711	-4.42938
(z,z)-9,12-octadecadienoicacid	60-33-3	Autres_Acides_Aliphatiques	1-hexene	592-41-6	1-Alcènes	5	338.28	-2.5995	-2.66996	-2.72839	-2.85459	-2.91301
(z,z)-9,12-octadecadienoicacid	60-33-3	Autres_Acides_Aliphatiques	1-hexene	592-41-6	1-Alcènes	5	348.31	-2.3822	-2.57259	-2.62717	-2.75552	-2.8101
(z,z)-9,12-octadecadienoicacid	60-33-3	Autres_Acides_Aliphatiques	1-hexene	592-41-6	1-Alcènes	5	348.28	-2.3753	-2.57288	-2.62747	-2.75581	-2.8104
(z,z)-9,12-octadecadienoicacid	60-33-3	Autres_Acides_Aliphatiques	1-hexene	592-41-6	1-Alcènes	5	358.3	-2.1611	-2.47934	-2.53027	-2.66035	-2.71128
(z,z)-9,12-octadecadienoicacid	60-33-3	Autres_Acides_Aliphatiques	propanol	71-23-8	n-Alcools	9	338.28	-3.7419	-4.31878	-4.28458	-3.89208	-3.85788
(z,z)-9,12-octadecadienoicacid	60-33-3	Autres_Acides_Aliphatiques	propanol	71-23-8	n-Alcools	9	348.31	-3.5761	-4.10365	-4.08872	-3.67835	-3.66341
(z,z)-9,12-octadecadienoicacid	60-33-3	Autres_Acides_Aliphatiques	propanol	71-23-8	n-Alcools	9	358.33	-3.4036	-3.89818	-3.9007	-3.47424	-3.47676
(z,z)-9,12-octadecadienoicacid	60-33-3	Autres_Acides_Aliphatiques	2,2,4-trimethylpentane	540-84-1	Autres_Alcanes	5	338.28	-3.1265	-3.1809	-3.41734	-3.20941	-3.44585
(z,z)-9,12-octadecadienoicacid	60-33-3	Autres_Acides_Aliphatiques	2,2,4-trimethylpentane	540-84-1	Autres_Alcanes	5	348.31	-2.858	-3.07646	-3.29781	-3.10962	-3.33097
(z,z)-9,12-octadecadienoicacid	60-33-3	Autres_Acides_Aliphatiques	2,2,4-trimethylpentane	540-84-1	Autres_Alcanes	5	348.28	-2.8615	-3.07676	-3.29816	-3.10992	-3.33131
(z,z)-9,12-octadecadienoicacid	60-33-3	Autres_Acides_Aliphatiques	2,2,4-trimethylpentane	540-84-1	Autres_Alcanes	5	358.3	-2.5857	-2.97663	-3.18381	-3.01393	-3.22111
(z,z)-9,12-octadecadienoicacid	60-33-3	Autres_Acides_Aliphatiques	2-butanol	78-92-2	Autres_Alcools_Aliphatiques	9	338.28	-3.9239	-4.63269	-4.24377	-4.66315	-4.27422
(z,z)-9,12-octadecadienoicacid	60-33-3	Autres_Acides_Aliphatiques	2-butanol	78-92-2	Autres_Alcools_Aliphatiques	9	348.31	-3.7261	-4.40439	-4.05787	-4.42946	-4.08294
(z,z)-9,12-octadecadienoicacid	60-33-3	Autres_Acides_Aliphatiques	2-butanol	78-92-2	Autres_Alcools_Aliphatiques	9	358.3	-3.5444	-4.18717	-3.87988	-4.20687	-3.89958
(z,z)-9,12-octadecadienoicacid	60-33-3	Autres_Acides_Aliphatiques	2-propanol	67-63-0	Autres_Alcools_Aliphatiques	9	338.28	-3.4007	-4.01198	-3.80333	-3.69015	-3.4815
(z,z)-9,12-octadecadienoicacid	60-33-3	Autres_Acides_Aliphatiques	2-propanol	67-63-0	Autres_Alcools_Aliphatiques	9	348.28	-3.214	-3.78508	-3.61177	-3.47422	-3.30091
(z,z)-9,12-octadecadienoicacid	60-33-3	Autres_Acides_Aliphatiques	2-propanol	67-63-0	Autres_Alcools_Aliphatiques	9	358.33	-3.0385	-3.56719	-3.42682	-3.26692	-3.12655
(z,z)-9,12-octadecadienoicacid	60-33-3	Autres_Acides_Aliphatiques	propanone	67-64-1	Cétones	8	338.28	-2.6711	-3.62676	-3.6255	-3.62374	-3.62248
(z,z)-9,12-octadecadienoicacid	60-33-3	Autres_Acides_Aliphatiques	propanone	67-64-1	Cétones	8	348.28	-2.5811	-3.4417	-3.44055	-3.43971	-3.43856
(z,z)-9,12-octadecadienoicacid	60-33-3	Autres_Acides_Aliphatiques	propanone	67-64-1	Cétones	8	358.33	-2.538	-3.26516	-3.26411	-3.26393	-3.26288
(z,z)-9,12-octadecadienoicacid	60-33-3	Autres_Acides_Aliphatiques	ethylacetate	141-78-6	Acétates	8	298.15	-3.6729	-4.43703	-4.16058	-4.28402	-4.00756
(z,z)-9,12-octadecadienoicacid	60-33-3	Autres_Acides_Aliphatiques	ethylacetate	141-78-6	Acétates	8	338.28	-3.142	-3.7251	-3.53008	-3.58735	-3.39233
(z,z)-9,12-octadecadienoicacid	60-33-3	Autres_Acides_Aliphatiques	ethylacetate	141-78-6	Acétates	8	348.28	-2.989	-3.56628	-3.38852	-3.43119	-3.25342
(z,z)-9,12-octadecadienoicacid	60-33-3	Autres_Acides_Aliphatiques	ethylacetate	141-78-6	Acétates	8	358.33	-2.9506	-3.41378	-3.25206	-3.28104	-3.11932
(z,z)-9,12-octadecadienoicacid	60-33-3	Autres_Acides_Aliphatiques	chlorobenzene	108-90-7	Composés_Chlorés_Aromatiques	5	338.28	-4.5046	-4.54063	-4.59285	-4.37147	-4.42369
(z,z)-9,12-octadecadienoicacid	60-33-3	Autres_Acides_Aliphatiques	chlorobenzene	108-90-7	Composés_Chlorés_Aromatiques	5	338.28	-4.5086	-4.54063	-4.59285	-4.37147	-4.42369
(z,z)-9,12-octadecadienoicacid	60-33-3	Autres_Acides_Aliphatiques	chlorobenzene	108-90-7	Composés_Chlorés_Aromatiques	5	348.31	-4.3296	-4.42415	-4.47395	-4.26412	-4.31392
(z,z)-9,12-octadecadienoicacid	60-33-3	Autres_Acides_Aliphatiques	chlorobenzene	108-90-7	Composés_Chlorés_Aromatiques	5	348.28	-4.3319	-4.42449	-4.4743	-4.26444	-4.31425
(z,z)-9,12-octadecadienoicacid	60-33-3	Autres_Acides_Aliphatiques	chlorobenzene	108-90-7	Composés_Chlorés_Aromatiques	5	358.3	-4.1458	-4.31225	-4.35952	-4.16051	-4.20779
(z,z)-9,12-octadecadienoicacid	60-33-3	Autres_Acides_Aliphatiques	cyclohexane	110-82-7	CycloAlcanes	5	338.28	-3.0649	-3.00423	-3.14022	-3.6714	-3.80738
(z,z)-9,12-octadecadienoicacid	60-33-3	Autres_Acides_Aliphatiques	cyclohexane	110-82-7	CycloAlcanes	5	338.28	-3.0681	-3.00423	-3.14022	-3.6714	-3.80738
(z,z)-9,12-octadecadienoicacid	60-33-3	Autres_Acides_Aliphatiques	cyclohexane	110-82-7	CycloAlcanes	5	348.31	-2.8537	-2.90957	-3.04144	-3.56358	-3.69545
(z,z)-9,12-octadecadienoicacid	60-33-3	Autres_Acides_Aliphatiques	cyclohexane	110-82-7	CycloAlcanes	5	348.28	-2.8561	-2.90985	-3.04173	-3.5639	-3.69578
(z,z)-9,12-octadecadienoicacid	60-33-3	Autres_Acides_Aliphatiques	cyclohexane	110-82-7	CycloAlcanes	5	358.3	-2.6151	-2.81894	-2.94674	-3.45972	-3.58751
(z,z)-9,12-octadecadienoicacid	60-33-3	Autres_Acides_Aliphatiques	ethanol	64-17-5	n-Alcools	9	338.28	-3.1569	-3.78456	-3.77799	-3.75906	-3.75249
(z,z)-9,12-octadecadienoicacid	60-33-3	Autres_Acides_Aliphatiques	ethanol	64-17-5	n-Alcools	9	348.28	-3.0528	-3.56889	-3.56292	-3.54541	-3.53943
(z,z)-9,12-octadecadienoicacid	60-33-3	Autres_Acides_Aliphatiques	ethanol	64-17-5	n-Alcools	9	358.3	-2.8735	-3.36259	-3.35717	-3.34096	-3.33554
(z,z)-9,12-octadecadienoicacid	60-33-3	Autres_Acides_Aliphatiques	ethylbenzene	100-41-4	n-AlcylBenzènes	5	338.28	-4.4481	-4.48855	-4.58586	-4.47152	-4.56883
(z,z)-9,12-octadecadienoicacid	60-33-3	Autres_Acides_Aliphatiques	ethylbenzene	100-41-4	n-AlcylBenzènes	5	348.31	-4.2633	-4.36846	-4.4617	-4.35694	-4.45017
(z,z)-9,12-octadecadienoicacid	60-33-3	Autres_Acides_Aliphatiques	ethylbenzene	100-41-4	n-AlcylBenzènes	5	348.28	-4.2688	-4.36881	-4.46206	-4.35728	-4.45052
(z,z)-9,12-octadecadienoicacid	60-33-3	Autres_Acides_Aliphatiques	ethylbenzene	100-41-4	n-AlcylBenzènes	5	358.3	-4.0675	-4.25311	-4.34221	-4.24637	-4.33547
(z,z)-9,12-octadecadienoicacid	60-33-3	Autres_Acides_Aliphatiques	n-heptane	142-82-5	n-Alcanes	5	338.28	-3.1701	-3.19056	-3.41095	-3.3321	-3.55249
(z,z)-9,12-octadecadienoicacid	60-33-3	Autres_Acides_Aliphatiques	n-heptane	142-82-5	n-Alcanes	5	348.31	-2.9195	-3.07888	-3.28791	-3.21645	-3.42549
(z,z)-9,12-octadecadienoicacid	60-33-3	Autres_Acides_Aliphatiques	n-heptane	142-82-5	n-Alcanes	5	348.28	-2.9348	-3.0792	-3.28827	-3.21679	-3.42586
(z,z)-9,12-octadecadienoicacid	60-33-3	Autres_Acides_Aliphatiques	n-heptane	142-82-5	n-Alcanes	5	358.3	-2.6642	-2.97203	-3.17028	-3.10546	-3.30371
(z,z)-9,12-octadecadienoicacid	60-33-3	Autres_Acides_Aliphatiques	hexane	110-54-3	n-Alcanes	5	338.28	-2.5495	-2.59697	-2.80425	-2.75671	-2.96399
(z,z)-9,12-octadecadienoicacid	60-33-3	Autres_Acides_Aliphatiques	hexane	110-54-3	n-Alcanes	5	348.31	-2.322	-2.49725	-2.69375	-2.65326	-2.84975
(z,z)-9,12-octadecadienoicacid	60-33-3	Autres_Acides_Aliphatiques	hexane	110-54-3	n-Alcanes	5	348.28	-2.3311	-2.49755	-2.69407	-2.65356	-2.85009
(z,z)-9,12-octadecadienoicacid	60-33-3	Autres_Acides_Aliphatiques	hexane	110-54-3	n-Alcanes	5	358.3	-2.1242	-2.40191	-2.58818	-2.55403	-2.7403
(z,z)-9,12-octadecadienoicacid	60-33-3	Autres_Acides_Aliphatiques	methanol	67-56-1	n-Alcools	9	338.28	-2.7325	-3.15734	-3.15686	-3.14142	-3.14094
(z,z)-9,12-octadecadienoicacid	60-33-3	Autres_Acides_Aliphatiques	methanol	67-56-1	n-Alcools	9	348.31	-2.6288	-2.96593	-2.96547	-2.95151	-2.95106
(z,z)-9,12-octadecadienoicacid	60-33-3	Autres_Acides_Aliphatiques	anisole	100-66-3	Autres_Ethers/DiEthers	8	338.28	-4.9721	-5.12877	-5.57952	-5.02674	-5.47749
(z,z)-9,12-octadecadienoicacid	60-33-3	Autres_Acides_Aliphatiques	anisole	100-66-3	Autres_Ethers/DiEthers	8	348.31	-4.7931	-4.9958	-5.40354	-4.90391	-5.31165
(z,z)-9,12-octadecadienoicacid	60-33-3	Autres_Acides_Aliphatiques	anisole	100-66-3	Autres_Ethers/DiEthers	8	348.28	-4.7803	-4.99619	-5.40405	-4.90427	-5.31214
(z,z)-9,12-octadecadienoicacid	60-33-3	Autres_Acides_Aliphatiques	anisole	100-66-3	Autres_Ethers/DiEthers	8	358.3	-4.6039	-4.86767	-5.23577	-4.78498	-5.15309
(z,z)-9,12-octadecadienoicacid	60-33-3	Autres_Acides_Aliphatiques	toluene	108-88-3	n-AlcylBenzènes	5	338.28	-3.9469	-3.95188	-4.03814	-4.01997	-4.10623
(z,z)-9,12-octadecadienoicacid	60-33-3	Autres_Acides_Aliphatiques	toluene	108-88-3	n-AlcylBenzènes	5	338.28	-3.9487	-3.95188	-4.03814	-4.01997	-4.10623
(z,z)-9,12-octadecadienoicacid	60-33-3	Autres_Acides_Aliphatiques	toluene	108-88-3	n-AlcylBenzènes	5	348.31	-3.7814	-3.84242	-3.92467	-3.91674	-3.99899
(z,z)-9,12-octadecadienoicacid	60-33-3	Autres_Acides_Aliphatiques	toluene	108-88-3	n-AlcylBenzènes	5	348.28	-3.7659	-3.84274	-3.925	-3.91705	-3.9993
(z,z)-9,12-octadecadienoicacid	60-33-3	Autres_Acides_Aliphatiques	toluene	108-88-3	n-AlcylBenzènes	5	358.3	-3.6021	-3.73726	-3.81548	-3.81711	-3.89532
(z,z)-9,12-octadecadienoicacid	60-33-3	Autres_Acides_Aliphatiques	chcl3	67-66-3	Chlorés_Aliphatiques_C1/C2	7	338.28	-3.2119	-3.25295	-3.25338	-3.24657	-3.24701
(z,z)-9,12-octadecadienoicacid	60-33-3	Autres_Acides_Aliphatiques	chcl3	67-66-3	Chlorés_Aliphatiques_C1/C2	7	338.28	-3.2098	-3.25295	-3.25338	-3.24657	-3.24701
(z,z)-9,12-octadecadienoicacid	60-33-3	Autres_Acides_Aliphatiques	chcl3	67-66-3	Chlorés_Aliphatiques_C1/C2	7	348.31	-3.0766	-3.14251	-3.14291	-3.1381	-3.1385
(z,z)-9,12-octadecadienoicacid	60-33-3	Autres_Acides_Aliphatiques	chcl3	67-66-3	Chlorés_Aliphatiques_C1/C2	7	348.28	-3.0617	-3.14284	-3.14323	-3.13842	-3.13881
(z,z)-9,12-octadecadienoicacid	60-33-3	Autres_Acides_Aliphatiques	chcl3	67-66-3	Chlorés_Aliphatiques_C1/C2	7	358.3	-2.9162	-3.03683	-3.03719	-3.03398	-3.03434
9,12,15-octadecatrienoicacid	463-40-1	Autres_Acides_Aliphatiques	1,2-dichloroethane	107-06-2	Chlorés_Aliphatiques_C1/C2	5	303.13	-3.8361	-3.71511	-3.70758	-3.81969	-3.81216
9,12,15-octadecatrienoicacid	463-40-1	Autres_Acides_Aliphatiques	1,2-dichloroethane	107-06-2	Chlorés_Aliphatiques_C1/C2	5	313.24	-3.714	-3.59608	-3.58926	-3.71726	-3.71044
9,12,15-octadecatrienoicacid	463-40-1	Autres_Acides_Aliphatiques	1,2-dichloroethane	107-06-2	Chlorés_Aliphatiques_C1/C2	5	313.25	-3.7229	-3.59596	-3.58915	-3.71716	-3.71035
9,12,15-octadecatrienoicacid	463-40-1	Autres_Acides_Aliphatiques	1,2-dichloroethane	107-06-2	Chlorés_Aliphatiques_C1/C2	5	323.26	-3.611	-3.48297	-3.47679	-3.6194	-3.61322
9,12,15-octadecatrienoicacid	463-40-1	Autres_Acides_Aliphatiques	1-hexene	592-41-6	1-Alcènes	5	303.13	-2.8325	-3.00197	-3.07534	-3.19013	-3.26351
9,12,15-octadecatrienoicacid	463-40-1	Autres_Acides_Aliphatiques	1-hexene	592-41-6	1-Alcènes	5	313.24	-2.7991	-2.88793	-2.9571	-3.07565	-3.14483
9,12,15-octadecatrienoicacid	463-40-1	Autres_Acides_Aliphatiques	1-hexene	592-41-6	1-Alcènes	5	313.25	-2.7805	-2.88782	-2.95699	-3.07554	-3.14471
9,12,15-octadecatrienoicacid	463-40-1	Autres_Acides_Aliphatiques	1-hexene	592-41-6	1-Alcènes	5	323.26	-2.5734	-2.77956	-2.84461	-2.96639	-3.03144
9,12,15-octadecatrienoicacid	463-40-1	Autres_Acides_Aliphatiques	propanol	71-23-8	n-Alcools	9	323.26	-4.0589	-4.64854	-4.5756	-4.21904	-4.14611
9,12,15-octadecatrienoicacid	463-40-1	Autres_Acides_Aliphatiques	2,2,4-trimethylpentane	540-84-1	Autres_Alcanes	5	303.13	-3.2399	-3.52351	-3.82373	-3.53052	-3.83075
9,12,15-octadecatrienoicacid	463-40-1	Autres_Acides_Aliphatiques	2,2,4-trimethylpentane	540-84-1	Autres_Alcanes	5	313.25	-3.2443	-3.40097	-3.68335	-3.41513	-3.69751
9,12,15-octadecatrienoicacid	463-40-1	Autres_Acides_Aliphatiques	2,2,4-trimethylpentane	540-84-1	Autres_Alcanes	5	323.26	-3.0181	-3.28491	-3.55021	-3.30531	-3.57061
9,12,15-octadecatrienoicacid	463-40-1	Autres_Acides_Aliphatiques	2-propanol	67-63-0	Autres_Alcools_Aliphatiques	9	313.25	-3.933	-4.61635	-4.30034	-4.26421	-3.94821
9,12,15-octadecatrienoicacid	463-40-1	Autres_Acides_Aliphatiques	2-propanol	67-63-0	Autres_Alcools_Aliphatiques	9	323.26	-3.7102	-4.36348	-4.08852	-4.02367	-3.74871
9,12,15-octadecatrienoicacid	463-40-1	Autres_Acides_Aliphatiques	propanone	67-64-1	Cétones	8	303.13	-3.1845	-4.36112	-4.35939	-4.35146	-4.34973
9,12,15-octadecatrienoicacid	463-40-1	Autres_Acides_Aliphatiques	propanone	67-64-1	Cétones	8	313.24	-3.0807	-4.13924	-4.13765	-4.13208	-4.1305
9,12,15-octadecatrienoicacid	463-40-1	Autres_Acides_Aliphatiques	propanone	67-64-1	Cétones	8	313.25	-3.0552	-4.13902	-4.13744	-4.13187	-4.13028
9,12,15-octadecatrienoicacid	463-40-1	Autres_Acides_Aliphatiques	propanone	67-64-1	Cétones	8	323.26	-2.9251	-3.92845	-3.927	-3.92325	-3.92181
9,12,15-octadecatrienoicacid	463-40-1	Autres_Acides_Aliphatiques	ethylacetate	141-78-6	Acétates	8	303.13	-3.6061	-4.34971	-4.08	-4.19889	-3.92918
9,12,15-octadecatrienoicacid	463-40-1	Autres_Acides_Aliphatiques	ethylacetate	141-78-6	Acétates	8	313.24	-3.5352	-4.16089	-3.91304	-4.01444	-3.76659
9,12,15-octadecatrienoicacid	463-40-1	Autres_Acides_Aliphatiques	ethylacetate	141-78-6	Acétates	8	323.24	-3.3858	-3.9818	-3.75445	-3.83909	-3.61174
9,12,15-octadecatrienoicacid	463-40-1	Autres_Acides_Aliphatiques	cyclohexane	110-82-7	CycloAlcanes	5	303.13	-3.2361	-3.31025	-3.46573	-4.02207	-4.17755
9,12,15-octadecatrienoicacid	463-40-1	Autres_Acides_Aliphatiques	cyclohexane	110-82-7	CycloAlcanes	5	313.24	-3.2285	-3.2	-3.35146	-3.89952	-4.05099
9,12,15-octadecatrienoicacid	463-40-1	Autres_Acides_Aliphatiques	cyclohexane	110-82-7	CycloAlcanes	5	313.25	-3.2391	-3.19989	-3.35135	-3.8994	-4.05086
9,12,15-octadecatrienoicacid	463-40-1	Autres_Acides_Aliphatiques	cyclohexane	110-82-7	CycloAlcanes	5	323.26	-3.0578	-3.09516	-3.24253	-3.78213	-3.9295
9,12,15-octadecatrienoicacid	463-40-1	Autres_Acides_Aliphatiques	ethanol	64-17-5	n-Alcools	9	303.13	-3.9729	-4.61551	-4.60653	-4.58088	-4.5719
9,12,15-octadecatrienoicacid	463-40-1	Autres_Acides_Aliphatiques	ethanol	64-17-5	n-Alcools	9	313.25	-3.6814	-4.36212	-4.35386	-4.33053	-4.32227
9,12,15-octadecatrienoicacid	463-40-1	Autres_Acides_Aliphatiques	ethanol	64-17-5	n-Alcools	9	323.26	-3.4673	-4.12082	-4.11324	-4.09187	-4.08429
9,12,15-octadecatrienoicacid	463-40-1	Autres_Acides_Aliphatiques	n-heptane	142-82-5	n-Alcanes	5	303.13	-3.3889	-3.55722	-3.82715	-3.7101	-3.98003
9,12,15-octadecatrienoicacid	463-40-1	Autres_Acides_Aliphatiques	n-heptane	142-82-5	n-Alcanes	5	313.25	-3.3668	-3.42673	-3.68362	-3.57691	-3.83379
9,12,15-octadecatrienoicacid	463-40-1	Autres_Acides_Aliphatiques	n-heptane	142-82-5	n-Alcanes	5	323.26	-3.1756	-3.30301	-3.5473	-3.45004	-3.69433
9,12,15-octadecatrienoicacid	463-40-1	Autres_Acides_Aliphatiques	hexane	110-54-3	n-Alcanes	5	303.13	-2.7032	-2.92117	-3.17576	-3.09205	-3.34664
9,12,15-octadecatrienoicacid	463-40-1	Autres_Acides_Aliphatiques	hexane	110-54-3	n-Alcanes	5	313.25	-2.7062	-2.80448	-3.04662	-2.9726	-3.21475
9,12,15-octadecatrienoicacid	463-40-1	Autres_Acides_Aliphatiques	hexane	110-54-3	n-Alcanes	5	323.26	-2.4885	-2.69384	-2.92399	-2.85887	-3.08901
9,12,15-octadecatrienoicacid	463-40-1	Autres_Acides_Aliphatiques	methanol	67-56-1	n-Alcools	9	303.13	-3.4848	-3.89642	-3.89585	-3.87285	-3.87227
9,12,15-octadecatrienoicacid	463-40-1	Autres_Acides_Aliphatiques	methanol	67-56-1	n-Alcools	9	313.24	-3.2467	-3.67097	-3.67043	-3.65007	-3.64953
9,12,15-octadecatrienoicacid	463-40-1	Autres_Acides_Aliphatiques	methanol	67-56-1	n-Alcools	9	323.26	-3.0438	-3.45632	-3.4558	-3.43765	-3.43714
9,12,15-octadecatrienoicacid	463-40-1	Autres_Acides_Aliphatiques	toluene	108-88-3	n-AlcylBenzènes	5	313.25	-4.2417	-4.21739	-4.31599	-4.26627	-4.36487
9,12,15-octadecatrienoicacid	463-40-1	Autres_Acides_Aliphatiques	toluene	108-88-3	n-AlcylBenzènes	5	323.26	-4.091	-4.0961	-4.19104	-4.15335	-4.24829
9,12,15-octadecatrienoicacid	463-40-1	Autres_Acides_Aliphatiques	chcl3	67-66-3	Chlorés_Aliphatiques_C1/C2	7	303.13	-3.633	-3.64543	-3.64598	-3.62803	-3.62857
9,12,15-octadecatrienoicacid	463-40-1	Autres_Acides_Aliphatiques	chcl3	67-66-3	Chlorés_Aliphatiques_C1/C2	7	313.24	-3.512	-3.51605	-3.51655	-3.50259	-3.50309
9,12,15-octadecatrienoicacid	463-40-1	Autres_Acides_Aliphatiques	chcl3	67-66-3	Chlorés_Aliphatiques_C1/C2	7	323.24	-3.4016	-3.39347	-3.39393	-3.38326	-3.38372
(chloromethyl)-benzene	100-44-7	Composes_Chlores_Aromatiques	1-chloropropane	540-54-5	Chlorés_Aliphatiques_C3/+	1	293.15	-3.5768	-3.64307	-3.62929	-3.74893	-3.73516
(chloromethyl)-benzene	100-44-7	Composes_Chlores_Aromatiques	pentene	109-67-1	1-Alcènes	1	293.15	-2.7651	-3.05123	-3.05609	-3.25243	-3.25729
(chloromethyl)-benzene	100-44-7	Composes_Chlores_Aromatiques	2-chloro-2-methylpropane	507-20-0	Chlorés_Aliphatiques_C3/+	1	293.15	-3.5295	-3.70932	-3.70917	-3.69506	-3.6949
(chloromethyl)-benzene	100-44-7	Composes_Chlores_Aromatiques	isoprene	78-79-5	Alcadiènes	1	293.15	-3.0379	-3.23378	-3.24206	-3.19172	-3.2
(chloromethyl)-benzene	100-44-7	Composes_Chlores_Aromatiques	2-methyl-2-butene	513-35-9	MéthylAlcènes	1	293.15	-3.0281	-3.23003	-3.26469	-3.08693	-3.1216
(chloromethyl)-benzene	100-44-7	Composes_Chlores_Aromatiques	bromoethane	74-96-4	Composés_Bromés	1	293.15	-3.4939	-3.55663	-3.42795	-3.125	-2.99632
(chloromethyl)-benzene	100-44-7	Composes_Chlores_Aromatiques	cs2	75-15-0	Sulfures/Théophènes	1	293.15	-3.3901	-3.35191	-3.35208	-3.31824	-3.3184
(chloromethyl)-benzene	100-44-7	Composes_Chlores_Aromatiques	ch2cl2	75-09-2	Chlorés_Aliphatiques_C1/C2	3	293.15	-3.6478	-3.62623	-3.62619	-3.61147	-3.61144
(chloromethyl)-benzene	100-44-7	Composes_Chlores_Aromatiques	ethanol	64-17-5	n-Alcools	5	293.15	-3.3172	-3.61231	-3.60596	-3.57573	-3.56939
(chloromethyl)-benzene	100-44-7	Composes_Chlores_Aromatiques	hexane	110-54-3	n-Alcanes	1	293.15	-3.3172	-3.54545	-3.68063	-3.70696	-3.84215
(chloromethyl)-benzene	100-44-7	Composes_Chlores_Aromatiques	ch3i	74-88-4	Composés_Iodés	1	293.15	-3.5398	-3.68785	-3.64636	-3.18733	-3.14584
(chloromethyl)-benzene	100-44-7	Composes_Chlores_Aromatiques	methanol	67-56-1	n-Alcools	5	293.15	-2.7815	-2.9763	-2.97575	-2.95062	-2.95007
(chloromethyl)-benzene	100-44-7	Composes_Chlores_Aromatiques	octane	111-65-9	n-Alcanes	1	352.93	-4.0994	-4.26581	-4.3996	-4.36	-4.4938
(chloromethyl)-benzene	100-44-7	Composes_Chlores_Aromatiques	pentane	109-66-0	n-Alcanes	1	293.15	-2.6317	-2.86455	-2.99399	-3.04175	-3.17119
(chloromethyl)-benzene	100-44-7	Composes_Chlores_Aromatiques	chcl3	67-66-3	Chlorés_Aliphatiques_C1/C2	3	293.15	-4.1388	-4.08441	-4.08416	-4.06321	-4.06296
(chloromethyl)-oxirane	106-89-8	C,H,O,Halo._Polyfonctionnels	2-propanol	67-63-0	Autres_Alcools_Aliphatiques	8	354.65	-3.2816	-3.62186	-3.79835	-3.26648	-3.44297
(chloromethyl)-oxirane	106-89-8	C,H,O,Halo._Polyfonctionnels	propanone	67-64-1	Cétones	4	350	-3.36	-3.78297	-3.78259	-3.78127	-3.78089
(chloromethyl)-oxirane	106-89-8	C,H,O,Halo._Polyfonctionnels	3-chloropropene	107-05-1	Chlorés_Aliphatiques_C3/+	2	332.15	-2.8403	-3.46785	-3.52182	-3.51816	-3.57213
(chloromethyl)-oxirane	106-89-8	C,H,O,Halo._Polyfonctionnels	aceticacid	64-19-7	Acides_n-Aliphatiques	8	389.15	-4.4362	-4.2659	-4.26392	-4.25735	-4.25537
(chloromethyl)-oxirane	106-89-8	C,H,O,Halo._Polyfonctionnels	thf	109-99-9	Epoxydes	4	359.9	-3.719	-3.69417	-3.65488	-3.90313	-3.86384
(chloromethyl)-oxirane	106-89-8	C,H,O,Halo._Polyfonctionnels	h2o	7732-18-5	Autres_Inorganiques	8	375.44	-2.9554	-2.78362	-2.78405	-2.76976	-2.77019
(chloromethyl)-oxirane	106-89-8	C,H,O,Halo._Polyfonctionnels	h2o	7732-18-5	Autres_Inorganiques	8	379.25	-2.8436	-2.75718	-2.75761	-2.7444	-2.74483
(chloromethyl)-oxirane	106-89-8	C,H,O,Halo._Polyfonctionnels	h2o	7732-18-5	Autres_Inorganiques	8	381.59	-2.7887	-2.74101	-2.74143	-2.72885	-2.72928
(chloromethyl)-oxirane	106-89-8	C,H,O,Halo._Polyfonctionnels	h2o	7732-18-5	Autres_Inorganiques	8	384.31	-2.727	-2.72226	-2.72268	-2.7108	-2.71122
(chloromethyl)-oxirane	106-89-8	C,H,O,Halo._Polyfonctionnels	h2o	7732-18-5	Autres_Inorganiques	8	387.52	-2.6606	-2.70021	-2.70063	-2.68952	-2.68994
trans-1,2-dichloroethene	156-60-5	Chlores_Aliphatiques_C1/C2	cis-1,2-dichloroethene	156-59-2	Chlorés_Aliphatiques_C1/C2	4	321.15	-3.8323	-3.93252	-3.95006	-3.55487	-3.5724
trans-1,2-dichloroethene	156-60-5	Chlores_Aliphatiques_C1/C2	cis-1,2-dichloroethene	156-59-2	Chlorés_Aliphatiques_C1/C2	4	308.15	-3.9563	-4.03559	-4.05469	-3.65959	-3.6787
trans-1,2-dichloroethene	156-60-5	Chlores_Aliphatiques_C1/C2	1,1,2-trichloro-1,2,2-trifluoroethane	76-13-1	Composés_Multihalogènes	3	308.15	-3.4409	-3.64005	-3.69975	-3.7078	-3.76751
trans-1,2-dichloroethene	156-60-5	Chlores_Aliphatiques_C1/C2	1,1-dichloroethylene	75-35-4	Chlorés_Aliphatiques_C1/C2	4	319.45	-3.3398	-3.4041	-3.43184	-3.46247	-3.49022
trans-1,2-dichloroethene	156-60-5	Chlores_Aliphatiques_C1/C2	1,1-dichloroethylene	75-35-4	Chlorés_Aliphatiques_C1/C2	4	315.45	-3.4028	-3.43902	-3.46692	-3.48981	-3.51771
trans-1,2-dichloroethene	156-60-5	Chlores_Aliphatiques_C1/C2	1,1-dichloroethylene	75-35-4	Chlorés_Aliphatiques_C1/C2	4	314.25	-3.4188	-3.4496	-3.47755	-3.49807	-3.52602
trans-1,2-dichloroethene	156-60-5	Chlores_Aliphatiques_C1/C2	1,1-dichloroethylene	75-35-4	Chlorés_Aliphatiques_C1/C2	4	312.45	-3.4321	-3.46557	-3.49358	-3.51052	-3.53854
trans-1,2-dichloroethene	156-60-5	Chlores_Aliphatiques_C1/C2	1,2-dichlorobenzene	95-50-1	Composés_Chlorés_Aromatiques	3	298	-7.1141	-6.93951	-6.93948	-6.79511	-6.79508
trans-1,2-dichloroethene	156-60-5	Chlores_Aliphatiques_C1/C2	dioxane	123-91-1	Epoxydes	6	298	-5.4642	-5.85454	-5.67125	-5.90915	-5.72586
trans-1,2-dichloroethene	156-60-5	Chlores_Aliphatiques_C1/C2	propanone	67-64-1	Cétones	6	322.75	-3.8471	-4.29251	-4.29168	-4.28788	-4.28705
trans-1,2-dichloroethene	156-60-5	Chlores_Aliphatiques_C1/C2	propanone	67-64-1	Cétones	6	322.25	-3.8194	-4.29922	-4.29838	-4.2945	-4.29367
trans-1,2-dichloroethene	156-60-5	Chlores_Aliphatiques_C1/C2	benzene	71-43-2	n-AlcylBenzènes	3	298	-4.7252	-4.67188	-4.6178	-4.60399	-4.54991
trans-1,2-dichloroethene	156-60-5	Chlores_Aliphatiques_C1/C2	chlorobenzene	108-90-7	Composés_Chlorés_Aromatiques	3	298	-6.0427	-5.88936	-5.87632	-5.70717	-5.69412
trans-1,2-dichloroethene	156-60-5	Chlores_Aliphatiques_C1/C2	cyclohexane	110-82-7	CycloAlcanes	3	298	-4.4823	-4.42899	-4.5103	-5.05993	-5.14125
trans-1,2-dichloroethene	156-60-5	Chlores_Aliphatiques_C1/C2	cyclopentane	287-92-3	CycloAlcanes	3	298.15	-3.7889	-3.77267	-3.83241	-4.37241	-4.43215
trans-1,2-dichloroethene	156-60-5	Chlores_Aliphatiques_C1/C2	cyclopentane	287-92-3	CycloAlcanes	3	298.15	-3.7748	-3.77267	-3.83241	-4.37242	-4.43216
trans-1,2-dichloroethene	156-60-5	Chlores_Aliphatiques_C1/C2	cyclopentane	287-92-3	CycloAlcanes	3	298.15	-3.7638	-3.77268	-3.83243	-4.37243	-4.43217
trans-1,2-dichloroethene	156-60-5	Chlores_Aliphatiques_C1/C2	n-decane	124-18-5	n-Alcanes	3	298	-7.1639	-7.17969	-7.34092	-7.19561	-7.35684
trans-1,2-dichloroethene	156-60-5	Chlores_Aliphatiques_C1/C2	ethylformate	109-94-4	Formates	6	323.05	-3.7985	-4.01275	-4.00433	-3.81327	-3.80485
trans-1,2-dichloroethene	156-60-5	Chlores_Aliphatiques_C1/C2	methanol	67-56-1	n-Alcools	7	316.25	-2.643	-3.10209	-3.10157	-3.08438	-3.08386
trans-1,2-dichloroethene	156-60-5	Chlores_Aliphatiques_C1/C2	methanol	67-56-1	n-Alcools	7	317.95	-2.4076	-3.0861	-3.08558	-3.06875	-3.06823
trans-1,2-dichloroethene	156-60-5	Chlores_Aliphatiques_C1/C2	dimethylformamide	68-12-2	Amides/Amines_Polyfonctionnels	6	298	-6.2194	-7.35985	-7.36107	-7.30168	-7.3029
trans-1,2-dichloroethene	156-60-5	Chlores_Aliphatiques_C1/C2	pyridine	110-86-1	Amines_Aromatiques	6	298	-5.6312	-5.88395	-5.88439	-5.83705	-5.8375
trans-1,2-dichloroethene	156-60-5	Chlores_Aliphatiques_C1/C2	dimethylsulfoxide	67-68-5	C,H,O,S_Polyfonctionnels	6	298	-7.3342	-8.0298	-8.02801	-7.91963	-7.91784
trans-1,2-dichloroethene	156-60-5	Chlores_Aliphatiques_C1/C2	ccl4	56-23-5	Chlorés_Aliphatiques_C1/C2	3	308.15	-4.3485	-4.31947	-4.31966	-4.29974	-4.29993
trans-1,2-dichloroethene	156-60-5	Chlores_Aliphatiques_C1/C2	ccl4	56-23-5	Chlorés_Aliphatiques_C1/C2	3	298	-4.5153	-4.40993	-4.41012	-4.38517	-4.38536
trans-1,2-dichloroethene	156-60-5	Chlores_Aliphatiques_C1/C2	trichloroethene	79-01-6	Chlorés_Aliphatiques_C1/C2	4	326.35	-4.5274	-4.46092	-4.50482	-4.42307	-4.46698
trans-1,2-dichloroethene	156-60-5	Chlores_Aliphatiques_C1/C2	h2o	7732-18-5	Autres_Inorganiques	7	285.15	-2.2947	-2.01508	-2.01587	-1.94477	-1.94556
trans-1,2-dichloroethene	156-60-5	Chlores_Aliphatiques_C1/C2	h2o	7732-18-5	Autres_Inorganiques	7	285.15	-2.2957	-2.01508	-2.01587	-1.94477	-1.94556
trans-1,2-dichloroethene	156-60-5	Chlores_Aliphatiques_C1/C2	h2o	7732-18-5	Autres_Inorganiques	7	293.15	-2.4102	-1.96876	-1.96953	-1.90737	-1.90814
trans-1,2-dichloroethene	156-60-5	Chlores_Aliphatiques_C1/C2	h2o	7732-18-5	Autres_Inorganiques	7	308.15	-2.1057	-1.88954	-1.89028	-1.84224	-1.84298
trans-1,2-dichloroethene	156-60-5	Chlores_Aliphatiques_C1/C2	h2o	7732-18-5	Autres_Inorganiques	7	293.15	-2.4107	-1.96876	-1.96953	-1.90737	-1.90814
trans-1,2-dichloroethene	156-60-5	Chlores_Aliphatiques_C1/C2	h2o	7732-18-5	Autres_Inorganiques	7	308.15	-2.1063	-1.88954	-1.89028	-1.84224	-1.84298
(methylthio)-ethane	624-89-5	Sulfures/Theophenes	methane	74-82-8	n-Alcanes	2	247.76	0.1428	-0.17613	-0.17614	-0.16889	-0.1689
(methylthio)-ethane	624-89-5	Sulfures/Theophenes	methane	74-82-8	n-Alcanes	2	272.96	0.2186	-0.10632	-0.10632	-0.09594	-0.09594
(methylthio)-ethane	624-89-5	Sulfures/Theophenes	methane	74-82-8	n-Alcanes	2	293.41	0.2404	-0.06036	-0.06036	-0.04777	-0.04778
(methylthio)-ethane	624-89-5	Sulfures/Theophenes	methane	74-82-8	n-Alcanes	2	313.35	0.272	-0.02417	-0.02417	-0.00979	-0.00979
trifluoromethylbenzene	98-08-8	Composes_Fluores	1-trans-3-pentadiene	2004-70-8	Alcadiènes	1	273.15	-3.6007	-3.6775	-3.67378	-3.63367	-3.62995
trifluoromethylbenzene	98-08-8	Composes_Fluores	pentene	109-67-1	1-Alcènes	1	273.15	-3.1725	-3.52787	-3.51111	-3.72027	-3.70352
trifluoromethylbenzene	98-08-8	Composes_Fluores	pentyne	627-19-0	Alcynes	3	273.15	-3.5315	-3.76665	-3.74	-3.73155	-3.7049
trifluoromethylbenzene	98-08-8	Composes_Fluores	isoprene	78-79-5	Alcadiènes	1	273.15	-3.4209	-3.56105	-3.54403	-3.51016	-3.49314
trifluoromethylbenzene	98-08-8	Composes_Fluores	2-methyl-2-butene	513-35-9	MéthylAlcènes	1	273.15	-3.4162	-3.72515	-3.73849	-3.55335	-3.56668
trifluoromethylbenzene	98-08-8	Composes_Fluores	benzene	71-43-2	n-AlcylBenzènes	1	371.25	-3.351	-3.71421	-3.6647	-3.71118	-3.66167
trifluoromethylbenzene	98-08-8	Composes_Fluores	benzene	71-43-2	n-AlcylBenzènes	1	333.15	-3.9212	-4.05894	-3.98821	-4.02551	-3.95478
trifluoromethylbenzene	98-08-8	Composes_Fluores	benzene	71-43-2	n-AlcylBenzènes	1	343.15	-3.7942	-3.965	-3.90086	-3.94055	-3.87641
trifluoromethylbenzene	98-08-8	Composes_Fluores	benzene	71-43-2	n-AlcylBenzènes	1	343.15	-3.7958	-3.96493	-3.90079	-3.94048	-3.87634
trifluoromethylbenzene	98-08-8	Composes_Fluores	benzene	71-43-2	n-AlcylBenzènes	1	373.91	-3.4637	-3.69151	-3.64313	-3.69026	-3.64187
trifluoromethylbenzene	98-08-8	Composes_Fluores	benzene	71-43-2	n-AlcylBenzènes	1	372.8	-3.5337	-3.70097	-3.65212	-3.69898	-3.65013
trifluoromethylbenzene	98-08-8	Composes_Fluores	benzene	71-43-2	n-AlcylBenzènes	1	371.9	-3.5146	-3.70865	-3.65942	-3.70606	-3.65683
trifluoromethylbenzene	98-08-8	Composes_Fluores	benzene	71-43-2	n-AlcylBenzènes	1	362.56	-3.6396	-3.78943	-3.73595	-3.7803	-3.72682
trifluoromethylbenzene	98-08-8	Composes_Fluores	chlorobenzene	108-90-7	Composés_Chlorés_Aromatiques	1	378.5	-4.611	-4.69514	-4.68043	-4.58233	-4.56761
trifluoromethylbenzene	98-08-8	Composes_Fluores	cyclohexene	110-83-8	CycloAlcènes	2	353.15	-3.5678	-3.93238	-3.92542	-4.39062	-4.38365
trifluoromethylbenzene	98-08-8	Composes_Fluores	ethanol	64-17-5	n-Alcools	5	368.1	-2.4893	-2.71042	-2.70676	-2.69298	-2.68932
trifluoromethylbenzene	98-08-8	Composes_Fluores	toluene	108-88-3	n-AlcylBenzènes	1	376.18	-4.1531	-4.28822	-4.26395	-4.359	-4.33472
trifluoromethylbenzene	98-08-8	Composes_Fluores	toluene	108-88-3	n-AlcylBenzènes	1	375.81	-4.1432	-4.29186	-4.26749	-4.36253	-4.33816
trifluoromethylbenzene	98-08-8	Composes_Fluores	toluene	108-88-3	n-AlcylBenzènes	1	375.23	-4.1152	-4.29754	-4.27302	-4.36804	-4.34352
trifluoromethylbenzene	98-08-8	Composes_Fluores	pentane	109-66-0	n-Alcanes	1	273.15	-3.1296	-3.49424	-3.57127	-3.669	-3.74604
trifluoromethylbenzene	98-08-8	Composes_Fluores	chcl3	67-66-3	Chlorés_Aliphatiques_C1/C2	3	368.2	-2.7963	-3.39139	-3.39144	-3.3899	-3.38995
trifluoromethylbenzene	98-08-8	Composes_Fluores	chcl3	67-66-3	Chlorés_Aliphatiques_C1/C2	3	365.9	-2.8116	-3.41086	-3.41091	-3.40913	-3.40919
cis-1,2-dichloroethene	156-59-2	Chlores_Aliphatiques_C1/C2	trans-1,2-dichloroethene	156-60-5	Chlorés_Aliphatiques_C1/C2	4	331.05	-3.5548	-3.69276	-3.69301	-3.50664	-3.50689
cis-1,2-dichloroethene	156-59-2	Chlores_Aliphatiques_C1/C2	trans-1,2-dichloroethene	156-60-5	Chlorés_Aliphatiques_C1/C2	4	330.15	-3.5682	-3.70035	-3.70063	-3.51347	-3.51375
cis-1,2-dichloroethene	156-59-2	Chlores_Aliphatiques_C1/C2	trans-1,2-dichloroethene	156-60-5	Chlorés_Aliphatiques_C1/C2	4	329.25	-3.5812	-3.70796	-3.70827	-3.52031	-3.52063
cis-1,2-dichloroethene	156-59-2	Chlores_Aliphatiques_C1/C2	trans-1,2-dichloroethene	156-60-5	Chlorés_Aliphatiques_C1/C2	4	328.55	-3.5801	-3.71389	-3.71423	-3.52565	-3.52599
cis-1,2-dichloroethene	156-59-2	Chlores_Aliphatiques_C1/C2	1,1,1-trichloroethane	71-55-6	Chlorés_Aliphatiques_C1/C2	3	338.95	-4.1003	-4.1503	-3.99379	-3.92876	-3.77225
cis-1,2-dichloroethene	156-59-2	Chlores_Aliphatiques_C1/C2	1,1,1-trichloroethane	71-55-6	Chlorés_Aliphatiques_C1/C2	3	338.15	-4.1052	-4.15692	-3.9997	-3.93424	-3.77702
cis-1,2-dichloroethene	156-59-2	Chlores_Aliphatiques_C1/C2	1,1,1-trichloroethane	71-55-6	Chlorés_Aliphatiques_C1/C2	3	337.25	-4.1122	-4.16438	-4.00636	-3.94042	-3.7824
cis-1,2-dichloroethene	156-59-2	Chlores_Aliphatiques_C1/C2	1,1,1-trichloroethane	71-55-6	Chlorés_Aliphatiques_C1/C2	3	336.65	-4.11	-4.16937	-4.01081	-3.94455	-3.78599
cis-1,2-dichloroethene	156-59-2	Chlores_Aliphatiques_C1/C2	1,1,1-trichloroethane	71-55-6	Chlorés_Aliphatiques_C1/C2	3	336.15	-4.1117	-4.17353	-4.01452	-3.94799	-3.78898
cis-1,2-dichloroethene	156-59-2	Chlores_Aliphatiques_C1/C2	1,1,1-trichloroethane	71-55-6	Chlorés_Aliphatiques_C1/C2	3	335.35	-4.1102	-4.18021	-4.02048	-3.95351	-3.79378
cis-1,2-dichloroethene	156-59-2	Chlores_Aliphatiques_C1/C2	1,1,1-trichloroethane	71-55-6	Chlorés_Aliphatiques_C1/C2	3	334.75	-4.1332	-4.18522	-4.02495	-3.95766	-3.79738
cis-1,2-dichloroethene	156-59-2	Chlores_Aliphatiques_C1/C2	1,1,1-trichloroethane	71-55-6	Chlorés_Aliphatiques_C1/C2	3	334.35	-4.1131	-4.18857	-4.02794	-3.96042	-3.79979
cis-1,2-dichloroethene	156-59-2	Chlores_Aliphatiques_C1/C2	1,2-dichlorobenzene	95-50-1	Composés_Chlorés_Aromatiques	3	298	-7.1437	-6.93232	-6.93364	-6.78846	-6.78978
cis-1,2-dichloroethene	156-59-2	Chlores_Aliphatiques_C1/C2	dioxane	123-91-1	Epoxydes	6	298	-5.5589	-5.90541	-5.72767	-5.95337	-5.77563
cis-1,2-dichloroethene	156-59-2	Chlores_Aliphatiques_C1/C2	diisopropylether	108-20-3	Ethers_Aliphatiques	6	335.35	-4.1149	-4.55586	-4.08688	-3.78261	-3.31362
cis-1,2-dichloroethene	156-59-2	Chlores_Aliphatiques_C1/C2	propanone	67-64-1	Cétones	6	333.75	-4.112	-4.20745	-4.20667	-4.2043	-4.20351
cis-1,2-dichloroethene	156-59-2	Chlores_Aliphatiques_C1/C2	methylacetate	79-20-9	Acétates	6	333.75	-3.9629	-4.1322	-4.07714	-3.69755	-3.64249
cis-1,2-dichloroethene	156-59-2	Chlores_Aliphatiques_C1/C2	benzene	71-43-2	n-AlcylBenzènes	3	298	-4.7449	-4.69491	-4.64613	-4.62592	-4.57714
cis-1,2-dichloroethene	156-59-2	Chlores_Aliphatiques_C1/C2	chlorobenzene	108-90-7	Composés_Chlorés_Aromatiques	3	298	-5.9411	-5.90229	-5.89065	-5.71707	-5.70542
cis-1,2-dichloroethene	156-59-2	Chlores_Aliphatiques_C1/C2	cyclohexane	110-82-7	CycloAlcanes	3	298	-4.2629	-4.38155	-4.47251	-5.0194	-5.11037
cis-1,2-dichloroethene	156-59-2	Chlores_Aliphatiques_C1/C2	n-decane	124-18-5	n-Alcanes	3	298	-6.939	-7.02727	-7.19718	-7.04551	-7.21541
cis-1,2-dichloroethene	156-59-2	Chlores_Aliphatiques_C1/C2	dimethoxymethane	109-87-5	Autres_Ethers/DiEthers	6	333.25	-3.7172	-3.97793	-4.01672	-4.0791	-4.11789
cis-1,2-dichloroethene	156-59-2	Chlores_Aliphatiques_C1/C2	dimethoxymethane	109-87-5	Autres_Ethers/DiEthers	6	333.05	-3.6931	-3.98009	-4.01896	-4.08145	-4.12032
cis-1,2-dichloroethene	156-59-2	Chlores_Aliphatiques_C1/C2	dimethoxymethane	109-87-5	Autres_Ethers/DiEthers	6	332.55	-3.7087	-3.9855	-4.02459	-4.08733	-4.12642
cis-1,2-dichloroethene	156-59-2	Chlores_Aliphatiques_C1/C2	dimethoxymethane	109-87-5	Autres_Ethers/DiEthers	6	331.45	-3.6611	-3.99745	-4.03702	-4.10031	-4.13988
cis-1,2-dichloroethene	156-59-2	Chlores_Aliphatiques_C1/C2	ethylformate	109-94-4	Formates	6	333.45	-3.7654	-3.9658	-3.95603	-3.76826	-3.75849
cis-1,2-dichloroethene	156-59-2	Chlores_Aliphatiques_C1/C2	ethylformate	109-94-4	Formates	6	333.45	-3.8028	-3.9658	-3.95603	-3.76826	-3.75849
cis-1,2-dichloroethene	156-59-2	Chlores_Aliphatiques_C1/C2	ethylformate	109-94-4	Formates	6	333.25	-3.8171	-3.96796	-3.95815	-3.7704	-3.76059
cis-1,2-dichloroethene	156-59-2	Chlores_Aliphatiques_C1/C2	ethylformate	109-94-4	Formates	6	332.85	-3.7982	-3.97228	-3.9624	-3.7747	-3.76481
cis-1,2-dichloroethene	156-59-2	Chlores_Aliphatiques_C1/C2	ethylformate	109-94-4	Formates	6	332.35	-3.7871	-3.9777	-3.96771	-3.78008	-3.77009
cis-1,2-dichloroethene	156-59-2	Chlores_Aliphatiques_C1/C2	methanol	67-56-1	n-Alcools	7	328.55	-2.2152	-3.06975	-3.06927	-3.05428	-3.0538
cis-1,2-dichloroethene	156-59-2	Chlores_Aliphatiques_C1/C2	dimethylformamide	68-12-2	Amides/Amines_Polyfonctionnels	6	298	-6.6463	-7.37957	-7.3808	-7.3209	-7.32212
cis-1,2-dichloroethene	156-59-2	Chlores_Aliphatiques_C1/C2	pyridine	110-86-1	Amines_Aromatiques	6	298	-5.8098	-5.90409	-5.9045	-5.8568	-5.85721
cis-1,2-dichloroethene	156-59-2	Chlores_Aliphatiques_C1/C2	dimethylsulfoxide	67-68-5	C,H,O,S_Polyfonctionnels	6	298	-7.6722	-8.0563	-8.05476	-7.94517	-7.94364
cis-1,2-dichloroethene	156-59-2	Chlores_Aliphatiques_C1/C2	ccl4	56-23-5	Chlorés_Aliphatiques_C1/C2	3	298	-4.3593	-4.38183	-4.38205	-4.35688	-4.3571
1-(1,1-dimethylethoxy)-2-propanol	57018-52-7	Autres_C,H,O_Polyfonctionnels	2,2,4-trimethylpentane	540-84-1	Autres_Alcanes	5	328.2	-3.9108	-3.85713	-3.92106	-3.87306	-3.93699
butylvinylether	111-34-2	Ethers_Aliphatiques	1-butanol	71-36-3	n-Alcools	8	366.35	-3.9281	-3.92274	-4.18824	-3.73015	-3.99565
1,1'-(1,2-ethanediyl)bis-benzene	103-29-7	DiPhenyl/PolyAromatiques	1,2-dimethylbenzene	95-47-6	Autres_AlcylBenzènes	1	328.7	-5.2995	-5.28552	-5.27205	-5.27463	-5.26116
1,1'-(1,2-ethanediyl)bis-benzene	103-29-7	DiPhenyl/PolyAromatiques	1,3-dimethylbenzene	108-38-3	Autres_AlcylBenzènes	1	328.7	-5.1453	-5.14766	-5.14015	-5.26867	-5.26116
1,1'-(1,2-ethanediyl)bis-benzene	103-29-7	DiPhenyl/PolyAromatiques	1,4-dimethylbenzene	106-42-3	Autres_AlcylBenzènes	1	328.7	-5.1213	-5.11871	-5.11297	-5.2669	-5.26116
1,1'-(1,2-ethanediyl)bis-benzene	103-29-7	DiPhenyl/PolyAromatiques	1-butanol	71-36-3	n-Alcools	5	328.2	-3.8328	-3.92323	-4.31462	-3.75332	-4.14471
1,1'-(1,2-ethanediyl)bis-benzene	103-29-7	DiPhenyl/PolyAromatiques	1-butanol	71-36-3	n-Alcools	5	333.2	-3.7735	-3.87609	-4.2568	-3.70257	-4.08327
1,1'-(1,2-ethanediyl)bis-benzene	103-29-7	DiPhenyl/PolyAromatiques	1-butanol	71-36-3	n-Alcools	5	338.2	-3.7052	-3.8291	-4.19941	-3.65197	-4.02228
1,1'-(1,2-ethanediyl)bis-benzene	103-29-7	DiPhenyl/PolyAromatiques	1-butanol	71-36-3	n-Alcools	5	343.2	-3.6485	-3.78222	-4.14244	-3.6015	-3.96172
1,1'-(1,2-ethanediyl)bis-benzene	103-29-7	DiPhenyl/PolyAromatiques	propanol	71-23-8	n-Alcools	5	328.2	-3.1738	-3.32313	-3.76969	-2.89235	-3.33892
1,1'-(1,2-ethanediyl)bis-benzene	103-29-7	DiPhenyl/PolyAromatiques	propanol	71-23-8	n-Alcools	5	333.2	-3.1137	-3.27639	-3.71164	-2.84638	-3.28163
1,1'-(1,2-ethanediyl)bis-benzene	103-29-7	DiPhenyl/PolyAromatiques	propanol	71-23-8	n-Alcools	5	338.2	-3.0582	-3.22985	-3.65408	-2.80057	-3.2248
1,1'-(1,2-ethanediyl)bis-benzene	103-29-7	DiPhenyl/PolyAromatiques	propanol	71-23-8	n-Alcools	5	343.2	-3.0028	-3.18347	-3.59699	-2.75491	-3.16842
1,1'-(1,2-ethanediyl)bis-benzene	103-29-7	DiPhenyl/PolyAromatiques	2-butanol	78-92-2	Autres_Alcools_Aliphatiques	5	328.2	-3.4273	-3.6625	-3.77883	-3.68356	-3.79989
1,1'-(1,2-ethanediyl)bis-benzene	103-29-7	DiPhenyl/PolyAromatiques	2-butanol	78-92-2	Autres_Alcools_Aliphatiques	5	333.2	-3.3685	-3.61114	-3.72564	-3.62938	-3.74387
1,1'-(1,2-ethanediyl)bis-benzene	103-29-7	DiPhenyl/PolyAromatiques	2-butanol	78-92-2	Autres_Alcools_Aliphatiques	5	338.2	-3.306	-3.56017	-3.67282	-3.57556	-3.68822
1,1'-(1,2-ethanediyl)bis-benzene	103-29-7	DiPhenyl/PolyAromatiques	2-butanol	78-92-2	Autres_Alcools_Aliphatiques	5	343.2	-3.25	-3.50955	-3.62037	-3.52208	-3.6329
1,1'-(1,2-ethanediyl)bis-benzene	103-29-7	DiPhenyl/PolyAromatiques	isobutanol	78-83-1	Autres_Alcools_Aliphatiques	5	328.2	-3.5678	-3.71429	-4.01611	-3.49808	-3.79989
1,1'-(1,2-ethanediyl)bis-benzene	103-29-7	DiPhenyl/PolyAromatiques	isobutanol	78-83-1	Autres_Alcools_Aliphatiques	5	333.2	-3.5095	-3.66708	-3.96069	-3.45026	-3.74387
1,1'-(1,2-ethanediyl)bis-benzene	103-29-7	DiPhenyl/PolyAromatiques	isobutanol	78-83-1	Autres_Alcools_Aliphatiques	5	338.2	-3.4425	-3.62002	-3.90567	-3.40257	-3.68822
1,1'-(1,2-ethanediyl)bis-benzene	103-29-7	DiPhenyl/PolyAromatiques	isobutanol	78-83-1	Autres_Alcools_Aliphatiques	5	343.2	-3.3841	-3.57311	-3.85105	-3.35497	-3.6329
1,1'-(1,2-ethanediyl)bis-benzene	103-29-7	DiPhenyl/PolyAromatiques	tert-butanol	75-65-0	Autres_Alcools_Aliphatiques	5	328.2	-2.8964	-2.97081	-3.29195	-3.14192	-3.46306
1,1'-(1,2-ethanediyl)bis-benzene	103-29-7	DiPhenyl/PolyAromatiques	tert-butanol	75-65-0	Autres_Alcools_Aliphatiques	5	333.2	-2.8455	-2.92718	-3.239	-3.10208	-3.4139
1,1'-(1,2-ethanediyl)bis-benzene	103-29-7	DiPhenyl/PolyAromatiques	tert-butanol	75-65-0	Autres_Alcools_Aliphatiques	5	338.2	-2.7882	-2.88375	-3.18652	-3.06227	-3.36503
1,1'-(1,2-ethanediyl)bis-benzene	103-29-7	DiPhenyl/PolyAromatiques	tert-butanol	75-65-0	Autres_Alcools_Aliphatiques	5	343.2	-2.7379	-2.8405	-3.13446	-3.02247	-3.31644
1,1'-(1,2-ethanediyl)bis-benzene	103-29-7	DiPhenyl/PolyAromatiques	2-propanol	67-63-0	Autres_Alcools_Aliphatiques	5	328.2	-2.7489	-2.87814	-3.32192	-2.53233	-2.9761
1,1'-(1,2-ethanediyl)bis-benzene	103-29-7	DiPhenyl/PolyAromatiques	2-propanol	67-63-0	Autres_Alcools_Aliphatiques	5	333.2	-2.6931	-2.8322	-3.26485	-2.49189	-2.92455
1,1'-(1,2-ethanediyl)bis-benzene	103-29-7	DiPhenyl/PolyAromatiques	2-propanol	67-63-0	Autres_Alcools_Aliphatiques	5	338.2	-2.6439	-2.78647	-3.20829	-2.45155	-2.87337
1,1'-(1,2-ethanediyl)bis-benzene	103-29-7	DiPhenyl/PolyAromatiques	2-propanol	67-63-0	Autres_Alcools_Aliphatiques	5	343.2	-2.5895	-2.74095	-3.15221	-2.41129	-2.82255
1,1'-(1,2-ethanediyl)bis-benzene	103-29-7	DiPhenyl/PolyAromatiques	benzene	71-43-2	n-AlcylBenzènes	1	328.7	-3.8462	-3.81392	-3.74927	-3.77182	-3.70718
1,1'-(1,2-ethanediyl)bis-benzene	103-29-7	DiPhenyl/PolyAromatiques	benzene	71-43-2	n-AlcylBenzènes	1	327.75	-3.8295	-3.82356	-3.75822	-3.78049	-3.71515
1,1'-(1,2-ethanediyl)bis-benzene	103-29-7	DiPhenyl/PolyAromatiques	benzene	71-43-2	n-AlcylBenzènes	1	331.95	-3.7916	-3.78116	-3.71884	-3.74235	-3.68003
1,1'-(1,2-ethanediyl)bis-benzene	103-29-7	DiPhenyl/PolyAromatiques	benzene	71-43-2	n-AlcylBenzènes	1	341.75	-3.7581	-3.6845	-3.62867	-3.65511	-3.59927
1,1'-(1,2-ethanediyl)bis-benzene	103-29-7	DiPhenyl/PolyAromatiques	benzene	71-43-2	n-AlcylBenzènes	1	352.15	-3.6798	-3.5853	-3.53551	-3.56512	-3.51533
1,1'-(1,2-ethanediyl)bis-benzene	103-29-7	DiPhenyl/PolyAromatiques	co2	124-38-9	Gaz_Inorganiques	1	333.15	-0.0619	-0.31864	-0.31837	-0.31869	-0.31842
1,1'-(1,2-ethanediyl)bis-benzene	103-29-7	DiPhenyl/PolyAromatiques	co2	124-38-9	Gaz_Inorganiques	1	338.15	-0.0209	-0.28641	-0.28613	-0.28654	-0.28626
1,1'-(1,2-ethanediyl)bis-benzene	103-29-7	DiPhenyl/PolyAromatiques	co2	124-38-9	Gaz_Inorganiques	1	343.15	0.009	-0.25478	-0.25451	-0.25502	-0.25474
1,1'-(1,2-ethanediyl)bis-benzene	103-29-7	DiPhenyl/PolyAromatiques	co2	124-38-9	Gaz_Inorganiques	1	353.15	0.083	-0.19335	-0.19308	-0.19384	-0.19357
1,1'-(1,2-ethanediyl)bis-benzene	103-29-7	DiPhenyl/PolyAromatiques	co2	124-38-9	Gaz_Inorganiques	1	358.15	0.1257	-0.16351	-0.16325	-0.16417	-0.16391
1,1'-(1,2-ethanediyl)bis-benzene	103-29-7	DiPhenyl/PolyAromatiques	cyclohexane	110-82-7	CycloAlcanes	1	327.75	-3.4527	-3.51325	-3.56905	-4.17655	-4.23235
1,1'-(1,2-ethanediyl)bis-benzene	103-29-7	DiPhenyl/PolyAromatiques	cyclohexane	110-82-7	CycloAlcanes	1	331.95	-3.4171	-3.47521	-3.53144	-4.13292	-4.18915
1,1'-(1,2-ethanediyl)bis-benzene	103-29-7	DiPhenyl/PolyAromatiques	cyclohexane	110-82-7	CycloAlcanes	1	341.75	-3.3732	-3.38853	-3.44558	-4.03304	-4.09009
1,1'-(1,2-ethanediyl)bis-benzene	103-29-7	DiPhenyl/PolyAromatiques	cyclohexane	110-82-7	CycloAlcanes	1	352.15	-3.331	-3.29959	-3.35723	-3.92995	-3.98759
1,1'-(1,2-ethanediyl)bis-benzene	103-29-7	DiPhenyl/PolyAromatiques	cyclohexene	110-83-8	CycloAlcènes	2	327.75	-3.6758	-3.7797	-3.78344	-4.3083	-4.31204
1,1'-(1,2-ethanediyl)bis-benzene	103-29-7	DiPhenyl/PolyAromatiques	cyclohexene	110-83-8	CycloAlcènes	2	331.95	-3.6457	-3.73847	-3.7427	-4.26302	-4.26726
1,1'-(1,2-ethanediyl)bis-benzene	103-29-7	DiPhenyl/PolyAromatiques	cyclohexene	110-83-8	CycloAlcènes	2	341.75	-3.6102	-3.64451	-3.64977	-4.15944	-4.1647
1,1'-(1,2-ethanediyl)bis-benzene	103-29-7	DiPhenyl/PolyAromatiques	cyclohexene	110-83-8	CycloAlcènes	2	352.15	-3.5429	-3.54811	-3.55428	-4.05257	-4.05873
1,1'-(1,2-ethanediyl)bis-benzene	103-29-7	DiPhenyl/PolyAromatiques	ethanol	64-17-5	n-Alcools	5	328.2	-2.5105	-2.74835	-2.74347	-2.72123	-2.71634
1,1'-(1,2-ethanediyl)bis-benzene	103-29-7	DiPhenyl/PolyAromatiques	ethanol	64-17-5	n-Alcools	5	333.2	-2.4661	-2.70122	-2.69651	-2.67522	-2.67052
1,1'-(1,2-ethanediyl)bis-benzene	103-29-7	DiPhenyl/PolyAromatiques	ethanol	64-17-5	n-Alcools	5	338.2	-2.4206	-2.65437	-2.64984	-2.62945	-2.62492
1,1'-(1,2-ethanediyl)bis-benzene	103-29-7	DiPhenyl/PolyAromatiques	ethanol	64-17-5	n-Alcools	5	343.2	-2.369	-2.60779	-2.60342	-2.58388	-2.57952
1,1'-(1,2-ethanediyl)bis-benzene	103-29-7	DiPhenyl/PolyAromatiques	ethylbenzene	100-41-4	n-AlcylBenzènes	1	328.7	-5.0636	-5.05533	-5.02651	-5.0318	-5.00298
1,1'-(1,2-ethanediyl)bis-benzene	103-29-7	DiPhenyl/PolyAromatiques	methanol	67-56-1	n-Alcools	5	328.2	-2.0775	-2.14832	-2.14781	-2.13104	-2.13053
1,1'-(1,2-ethanediyl)bis-benzene	103-29-7	DiPhenyl/PolyAromatiques	methanol	67-56-1	n-Alcools	5	333.2	-2.0401	-2.10952	-2.10902	-2.09313	-2.09263
1,1'-(1,2-ethanediyl)bis-benzene	103-29-7	DiPhenyl/PolyAromatiques	methanol	67-56-1	n-Alcools	5	338.2	-2.0039	-2.07089	-2.07041	-2.05533	-2.05484
1,1'-(1,2-ethanediyl)bis-benzene	103-29-7	DiPhenyl/PolyAromatiques	methanol	67-56-1	n-Alcools	5	343.2	-1.9748	-2.03241	-2.03193	-2.01761	-2.01714
1,1'-(1,2-ethanediyl)bis-benzene	103-29-7	DiPhenyl/PolyAromatiques	toluene	108-88-3	n-AlcylBenzènes	1	328.7	-4.5082	-4.47533	-4.44407	-4.53307	-4.50182
1,1'-(1,2-ethynediyl)bisbenzene	501-65-5	DiPhenyl/PolyAromatiques	1-butanol	71-36-3	n-Alcools	5	338.2	-3.7039	-3.88036	-4.23197	-3.7022	-4.05382
1,1'-(1,2-ethynediyl)bisbenzene	501-65-5	DiPhenyl/PolyAromatiques	1-butanol	71-36-3	n-Alcools	5	343.2	-3.6417	-3.83146	-4.17341	-3.64967	-3.99162
1,1'-(1,2-ethynediyl)bisbenzene	501-65-5	DiPhenyl/PolyAromatiques	1-butanol	71-36-3	n-Alcools	5	348.2	-3.5794	-3.78269	-4.11526	-3.59729	-3.92986
1,1'-(1,2-ethynediyl)bisbenzene	501-65-5	DiPhenyl/PolyAromatiques	1-butanol	71-36-3	n-Alcools	5	353.2	-3.5131	-3.73403	-4.05751	-3.54505	-3.86853
1,1'-(1,2-ethynediyl)bisbenzene	501-65-5	DiPhenyl/PolyAromatiques	propanol	71-23-8	n-Alcools	5	338.2	-3.072	-3.27612	-3.68205	-2.84491	-3.25084
1,1'-(1,2-ethynediyl)bisbenzene	501-65-5	DiPhenyl/PolyAromatiques	propanol	71-23-8	n-Alcools	5	343.2	-3.0127	-3.22766	-3.62332	-2.79708	-3.19273
1,1'-(1,2-ethynediyl)bisbenzene	501-65-5	DiPhenyl/PolyAromatiques	propanol	71-23-8	n-Alcools	5	348.2	-2.9447	-3.17938	-3.56505	-2.74941	-3.13508
1,1'-(1,2-ethynediyl)bisbenzene	501-65-5	DiPhenyl/PolyAromatiques	propanol	71-23-8	n-Alcools	5	353.2	-2.8824	-3.13125	-3.50724	-2.70188	-3.07787
1,1'-(1,2-ethynediyl)bisbenzene	501-65-5	DiPhenyl/PolyAromatiques	2-butanol	78-92-2	Autres_Alcools_Aliphatiques	5	338.2	-3.3116	-3.62022	-3.70147	-3.63483	-3.71608
1,1'-(1,2-ethynediyl)bisbenzene	501-65-5	DiPhenyl/PolyAromatiques	2-butanol	78-92-2	Autres_Alcools_Aliphatiques	5	343.2	-3.2464	-3.56732	-3.6474	-3.57906	-3.65914
1,1'-(1,2-ethynediyl)bisbenzene	501-65-5	DiPhenyl/PolyAromatiques	2-butanol	78-92-2	Autres_Alcools_Aliphatiques	5	348.2	-3.1817	-3.5148	-3.59369	-3.52366	-3.60256
1,1'-(1,2-ethynediyl)bisbenzene	501-65-5	DiPhenyl/PolyAromatiques	2-butanol	78-92-2	Autres_Alcools_Aliphatiques	5	353.2	-3.1167	-3.46262	-3.54033	-3.46861	-3.54632
1,1'-(1,2-ethynediyl)bisbenzene	501-65-5	DiPhenyl/PolyAromatiques	isobutanol	78-83-1	Autres_Alcools_Aliphatiques	5	338.2	-3.428	-3.66025	-3.93496	-3.44137	-3.71608
1,1'-(1,2-ethynediyl)bisbenzene	501-65-5	DiPhenyl/PolyAromatiques	isobutanol	78-83-1	Autres_Alcools_Aliphatiques	5	343.2	-3.3614	-3.6115	-3.87875	-3.39189	-3.65914
1,1'-(1,2-ethynediyl)bisbenzene	501-65-5	DiPhenyl/PolyAromatiques	isobutanol	78-83-1	Autres_Alcools_Aliphatiques	5	348.2	-3.2959	-3.5629	-3.82293	-3.34253	-3.60256
1,1'-(1,2-ethynediyl)bisbenzene	501-65-5	DiPhenyl/PolyAromatiques	isobutanol	78-83-1	Autres_Alcools_Aliphatiques	5	353.2	-3.2306	-3.51444	-3.76749	-3.29328	-3.54632
1,1'-(1,2-ethynediyl)bisbenzene	501-65-5	DiPhenyl/PolyAromatiques	tert-butanol	75-65-0	Autres_Alcools_Aliphatiques	5	338.2	-2.7786	-2.93827	-3.21856	-3.11612	-3.3964
1,1'-(1,2-ethynediyl)bisbenzene	501-65-5	DiPhenyl/PolyAromatiques	tert-butanol	75-65-0	Autres_Alcools_Aliphatiques	5	343.2	-2.7153	-2.89276	-3.16471	-3.0741	-3.34605
1,1'-(1,2-ethynediyl)bisbenzene	501-65-5	DiPhenyl/PolyAromatiques	tert-butanol	75-65-0	Autres_Alcools_Aliphatiques	5	348.2	-2.6542	-2.84744	-3.11131	-3.03213	-3.296
1,1'-(1,2-ethynediyl)bisbenzene	501-65-5	DiPhenyl/PolyAromatiques	tert-butanol	75-65-0	Autres_Alcools_Aliphatiques	5	353.2	-2.5983	-2.80228	-3.05832	-2.99017	-3.24622
1,1'-(1,2-ethynediyl)bisbenzene	501-65-5	DiPhenyl/PolyAromatiques	2-propanol	67-63-0	Autres_Alcools_Aliphatiques	5	338.2	-2.6475	-2.83621	-3.23272	-2.49916	-2.89568
1,1'-(1,2-ethynediyl)bisbenzene	501-65-5	DiPhenyl/PolyAromatiques	2-propanol	67-63-0	Autres_Alcools_Aliphatiques	5	343.2	-2.5882	-2.78846	-3.17498	-2.45662	-2.84314
1,1'-(1,2-ethynediyl)bisbenzene	501-65-5	DiPhenyl/PolyAromatiques	2-propanol	67-63-0	Autres_Alcools_Aliphatiques	5	348.2	-2.5282	-2.74092	-3.11772	-2.41416	-2.79097
1,1'-(1,2-ethynediyl)bisbenzene	501-65-5	DiPhenyl/PolyAromatiques	2-propanol	67-63-0	Autres_Alcools_Aliphatiques	5	353.2	-2.4693	-2.69357	-3.06093	-2.37178	-2.73915
1,1'-(1,2-ethynediyl)bisbenzene	501-65-5	DiPhenyl/PolyAromatiques	ethanol	64-17-5	n-Alcools	5	338.2	-2.4238	-2.69773	-2.69288	-2.67273	-2.66789
1,1'-(1,2-ethynediyl)bisbenzene	501-65-5	DiPhenyl/PolyAromatiques	ethanol	64-17-5	n-Alcools	5	343.2	-2.3701	-2.64898	-2.64431	-2.625	-2.62033
1,1'-(1,2-ethynediyl)bisbenzene	501-65-5	DiPhenyl/PolyAromatiques	ethanol	64-17-5	n-Alcools	5	348.2	-2.3129	-2.6005	-2.59599	-2.57749	-2.57299
1,1'-(1,2-ethynediyl)bisbenzene	501-65-5	DiPhenyl/PolyAromatiques	ethanol	64-17-5	n-Alcools	5	353.2	-2.2581	-2.55226	-2.54792	-2.53018	-2.52585
1,1'-(1,2-ethynediyl)bisbenzene	501-65-5	DiPhenyl/PolyAromatiques	methanol	67-56-1	n-Alcools	5	338.2	-1.9748	-2.10136	-2.10086	-2.08575	-2.08525
1,1'-(1,2-ethynediyl)bisbenzene	501-65-5	DiPhenyl/PolyAromatiques	methanol	67-56-1	n-Alcools	5	343.2	-1.9275	-2.06083	-2.06034	-2.04599	-2.0455
1,1'-(1,2-ethynediyl)bisbenzene	501-65-5	DiPhenyl/PolyAromatiques	methanol	67-56-1	n-Alcools	5	348.2	-1.8692	-2.02046	-2.01998	-2.00633	-2.00585
1,1'-(1,2-ethynediyl)bisbenzene	501-65-5	DiPhenyl/PolyAromatiques	methanol	67-56-1	n-Alcools	5	353.2	-1.8188	-1.98021	-1.97974	-1.96675	-1.96628
diethoxymethane	462-95-3	Autres_Ethers/DiEthers	1-butylamine	109-73-9	Amines_n-Aliphatiques_Primaires	8	313.15	-4.138	-4.04548	-3.92205	-4.27353	-4.15009
diethoxymethane	462-95-3	Autres_Ethers/DiEthers	1-butylamine	109-73-9	Amines_n-Aliphatiques_Primaires	8	333.15	-3.8906	-3.83747	-3.73081	-4.04536	-3.9387
diethoxymethane	462-95-3	Autres_Ethers/DiEthers	2-propanol	67-63-0	Autres_Alcools_Aliphatiques	8	313.15	-3.861	-4.20127	-4.48265	-3.83012	-4.1115
diethoxymethane	462-95-3	Autres_Ethers/DiEthers	2-propanol	67-63-0	Autres_Alcools_Aliphatiques	8	333.15	-3.6715	-3.89769	-4.15658	-3.54914	-3.80803
diethoxymethane	462-95-3	Autres_Ethers/DiEthers	benzene	71-43-2	n-AlcylBenzènes	2	343.15	-3.8606	-4.01664	-4.1049	-3.99278	-4.08103
diethoxymethane	462-95-3	Autres_Ethers/DiEthers	benzene	71-43-2	n-AlcylBenzènes	2	343.15	-3.8762	-4.01662	-4.10487	-3.99275	-4.08101
diethoxymethane	462-95-3	Autres_Ethers/DiEthers	benzene	71-43-2	n-AlcylBenzènes	2	343.15	-3.8744	-4.01659	-4.10485	-3.99273	-4.08098
diethoxymethane	462-95-3	Autres_Ethers/DiEthers	benzene	71-43-2	n-AlcylBenzènes	2	343.15	-3.872	-4.01657	-4.10482	-3.9927	-4.08096
diethoxymethane	462-95-3	Autres_Ethers/DiEthers	benzene	71-43-2	n-AlcylBenzènes	2	343.15	-3.8716	-4.01655	-4.1048	-3.99268	-4.08093
diethoxymethane	462-95-3	Autres_Ethers/DiEthers	benzene	71-43-2	n-AlcylBenzènes	2	343.15	-3.8706	-4.01655	-4.1048	-3.99268	-4.08093
diethoxymethane	462-95-3	Autres_Ethers/DiEthers	benzene	71-43-2	n-AlcylBenzènes	2	343.15	-3.8674	-4.01652	-4.10477	-3.99265	-4.0809
diethoxymethane	462-95-3	Autres_Ethers/DiEthers	cyclohexane	110-82-7	CycloAlcanes	2	313.15	-3.8818	-3.88503	-3.96464	-4.51413	-4.59375
diethoxymethane	462-95-3	Autres_Ethers/DiEthers	cyclohexane	110-82-7	CycloAlcanes	2	333.15	-3.7247	-3.7039	-3.78224	-4.30058	-4.37893
diethoxymethane	462-95-3	Autres_Ethers/DiEthers	n-heptane	142-82-5	n-Alcanes	2	343.15	-4.004	-3.97299	-4.04427	-4.09112	-4.1624
diethyleneglycoldibutylether	112-73-2	Autres_Ethers/DiEthers	1,1,1-trichloro-2,2,2-trifluoroethane	354-58-5	Composés_Multihalogènes	2	303.15	-3.1182	-2.97108	-3.69812	-3.2372	-3.96424
diethyleneglycoldibutylether	112-73-2	Autres_Ethers/DiEthers	1,1,1-trichloro-2,2,2-trifluoroethane	354-58-5	Composés_Multihalogènes	2	323.15	-2.8913	-2.75913	-3.41125	-3.03077	-3.68289
diethyleneglycoldibutylether	112-73-2	Autres_Ethers/DiEthers	1,1,1-trichloro-2,2,2-trifluoroethane	354-58-5	Composés_Multihalogènes	2	343.15	-2.646	-2.56372	-3.14854	-2.83887	-3.42369
diethyleneglycoldibutylether	112-73-2	Autres_Ethers/DiEthers	1,1,1-trichloroethane	71-55-6	Chlorés_Aliphatiques_C1/C2	2	303.15	-4.0519	-4.06691	-3.97241	-3.77047	-3.67598
diethyleneglycoldibutylether	112-73-2	Autres_Ethers/DiEthers	1,1,1-trichloroethane	71-55-6	Chlorés_Aliphatiques_C1/C2	2	323.15	-3.8374	-3.82622	-3.73126	-3.56348	-3.46851
diethyleneglycoldibutylether	112-73-2	Autres_Ethers/DiEthers	1,1,1-trichloroethane	71-55-6	Chlorés_Aliphatiques_C1/C2	2	343.15	-3.6305	-3.60324	-3.50828	-3.37028	-3.27532
diethyleneglycoldibutylether	112-73-2	Autres_Ethers/DiEthers	1,1,2-trichloro-1,2,2-trifluoroethane	76-13-1	Composés_Multihalogènes	2	303.15	-3.108	-2.96232	-3.04942	-3.01207	-3.09917
diethyleneglycoldibutylether	112-73-2	Autres_Ethers/DiEthers	1,1,2-trichloro-1,2,2-trifluoroethane	76-13-1	Composés_Multihalogènes	2	323.15	-2.9113	-2.7552	-2.83753	-2.80366	-2.88599
diethyleneglycoldibutylether	112-73-2	Autres_Ethers/DiEthers	1,1,2-trichloro-1,2,2-trifluoroethane	76-13-1	Composés_Multihalogènes	2	343.15	-2.73	-2.56419	-2.64204	-2.61025	-2.6881
diethyleneglycoldibutylether	112-73-2	Autres_Ethers/DiEthers	diethylether	60-29-7	Ethers_Aliphatiques	4	303.15	-2.9667	-2.85127	-2.85394	-2.90182	-2.90449
diethyleneglycoldibutylether	112-73-2	Autres_Ethers/DiEthers	diethylether	60-29-7	Ethers_Aliphatiques	4	323.15	-2.7788	-2.64722	-2.65067	-2.68116	-2.68462
diethyleneglycoldibutylether	112-73-2	Autres_Ethers/DiEthers	diethylether	60-29-7	Ethers_Aliphatiques	4	343.15	-2.6016	-2.45774	-2.4618	-2.47528	-2.47934
diethyleneglycoldibutylether	112-73-2	Autres_Ethers/DiEthers	1,2-dichloroethane	107-06-2	Chlorés_Aliphatiques_C1/C2	2	303.15	-4.4317	-4.46106	-4.43774	-4.56989	-4.54657
diethyleneglycoldibutylether	112-73-2	Autres_Ethers/DiEthers	1,2-dichloroethane	107-06-2	Chlorés_Aliphatiques_C1/C2	2	323.15	-4.1637	-4.18079	-4.1586	-4.32072	-4.29852
diethyleneglycoldibutylether	112-73-2	Autres_Ethers/DiEthers	1,2-dichloroethane	107-06-2	Chlorés_Aliphatiques_C1/C2	2	343.15	-3.9275	-3.92171	-3.9005	-4.08838	-4.06717
diethyleneglycoldibutylether	112-73-2	Autres_Ethers/DiEthers	1,2-dimethylbenzene	95-47-6	Autres_AlcylBenzènes	2	303.15	-5.6299	-5.62749	-5.72555	-5.59636	-5.69442
diethyleneglycoldibutylether	112-73-2	Autres_Ethers/DiEthers	1,2-dimethylbenzene	95-47-6	Autres_AlcylBenzènes	2	323.15	-5.3276	-5.33704	-5.42642	-5.32241	-5.41178
diethyleneglycoldibutylether	112-73-2	Autres_Ethers/DiEthers	1,3-dimethylbenzene	108-38-3	Autres_AlcylBenzènes	2	303.15	-5.4827	-5.48225	-5.59156	-5.58511	-5.69442
diethyleneglycoldibutylether	112-73-2	Autres_Ethers/DiEthers	1,3-dimethylbenzene	108-38-3	Autres_AlcylBenzènes	2	323.15	-5.1909	-5.19187	-5.29239	-5.31126	-5.41178
diethyleneglycoldibutylether	112-73-2	Autres_Ethers/DiEthers	1,4-dimethylbenzene	106-42-3	Autres_AlcylBenzènes	2	303.15	-5.4553	-5.44822	-5.56079	-5.58186	-5.69442
diethyleneglycoldibutylether	112-73-2	Autres_Ethers/DiEthers	1,4-dimethylbenzene	106-42-3	Autres_AlcylBenzènes	2	323.15	-5.1766	-5.16039	-5.26405	-5.30811	-5.41178
diethyleneglycoldibutylether	112-73-2	Autres_Ethers/DiEthers	dioxane	123-91-1	Epoxydes	4	303.15	-4.4795	-4.42448	-4.41858	-4.43011	-4.42421
diethyleneglycoldibutylether	112-73-2	Autres_Ethers/DiEthers	dioxane	123-91-1	Epoxydes	4	323.15	-4.2276	-4.16924	-4.16368	-4.18093	-4.17537
diethyleneglycoldibutylether	112-73-2	Autres_Ethers/DiEthers	dioxane	123-91-1	Epoxydes	4	343.15	-4.0281	-3.93166	-3.92642	-3.94677	-3.94153
diethyleneglycoldibutylether	112-73-2	Autres_Ethers/DiEthers	1-chlorobutane	109-69-3	Chlorés_Aliphatiques_C3/+	2	303.15	-4.0138	-3.93231	-4.09777	-4.07901	-4.24447
diethyleneglycoldibutylether	112-73-2	Autres_Ethers/DiEthers	1-chlorobutane	109-69-3	Chlorés_Aliphatiques_C3/+	2	323.15	-3.7998	-3.70497	-3.85382	-3.8482	-3.99705
diethyleneglycoldibutylether	112-73-2	Autres_Ethers/DiEthers	1-chlorobutane	109-69-3	Chlorés_Aliphatiques_C3/+	2	343.15	-3.5872	-3.49343	-3.62765	-3.63138	-3.7656
diethyleneglycoldibutylether	112-73-2	Autres_Ethers/DiEthers	diisopropylether	108-20-3	Ethers_Aliphatiques	4	303.15	-3.574	-3.55377	-3.55753	-2.47997	-2.48373
diethyleneglycoldibutylether	112-73-2	Autres_Ethers/DiEthers	diisopropylether	108-20-3	Ethers_Aliphatiques	4	343.15	-3.1533	-3.10673	-3.11755	-2.32217	-2.33299
diethyleneglycoldibutylether	112-73-2	Autres_Ethers/DiEthers	butanone	78-93-3	Cétones	4	303.15	-3.8476	-3.88189	-3.93484	-3.6107	-3.66365
diethyleneglycoldibutylether	112-73-2	Autres_Ethers/DiEthers	butanone	78-93-3	Cétones	4	323.15	-3.6126	-3.63526	-3.6855	-3.38048	-3.43073
diethyleneglycoldibutylether	112-73-2	Autres_Ethers/DiEthers	butanone	78-93-3	Cétones	4	343.15	-3.4041	-3.40589	-3.45374	-3.16491	-3.21277
diethyleneglycoldibutylether	112-73-2	Autres_Ethers/DiEthers	methyl-t-butylether	1634-04-4	Ethers_Aliphatiques	4	303.15	-3.3962	-3.25249	-3.26372	-3.24063	-3.25186
diethyleneglycoldibutylether	112-73-2	Autres_Ethers/DiEthers	methyl-t-butylether	1634-04-4	Ethers_Aliphatiques	4	323.15	-3.1871	-3.04989	-3.0604	-3.04703	-3.05754
diethyleneglycoldibutylether	112-73-2	Autres_Ethers/DiEthers	methyl-t-butylether	1634-04-4	Ethers_Aliphatiques	4	343.15	-2.9863	-2.86174	-2.87157	-2.86578	-2.87562
diethyleneglycoldibutylether	112-73-2	Autres_Ethers/DiEthers	isobutanol	78-83-1	Autres_Alcools_Aliphatiques	8	303.15	-4.9447	-5.2525	-5.2777	-5.04454	-5.06973
diethyleneglycoldibutylether	112-73-2	Autres_Ethers/DiEthers	isobutanol	78-83-1	Autres_Alcools_Aliphatiques	8	323.15	-4.5213	-4.85317	-4.89049	-4.64428	-4.6816
diethyleneglycoldibutylether	112-73-2	Autres_Ethers/DiEthers	isobutanol	78-83-1	Autres_Alcools_Aliphatiques	8	343.15	-4.1789	-4.4825	-4.52955	-4.27167	-4.31872
diethyleneglycoldibutylether	112-73-2	Autres_Ethers/DiEthers	isobutanal	78-84-2	Aldéhydes	4	303.15	-3.5816	-3.58367	-3.60842	-3.31872	-3.34346
diethyleneglycoldibutylether	112-73-2	Autres_Ethers/DiEthers	isobutanal	78-84-2	Aldéhydes	4	323.15	-3.3392	-3.33604	-3.35827	-3.09735	-3.11958
diethyleneglycoldibutylether	112-73-2	Autres_Ethers/DiEthers	isobutanal	78-84-2	Aldéhydes	4	343.15	-3.1154	-3.10566	-3.12574	-2.89025	-2.91033
diethyleneglycoldibutylether	112-73-2	Autres_Ethers/DiEthers	2-propanol	67-63-0	Autres_Alcools_Aliphatiques	8	303.15	-3.9238	-4.33253	-4.60027	-3.96608	-4.23383
diethyleneglycoldibutylether	112-73-2	Autres_Ethers/DiEthers	2-propanol	67-63-0	Autres_Alcools_Aliphatiques	8	323.15	-3.5792	-3.95024	-4.20801	-3.60871	-3.86647
diethyleneglycoldibutylether	112-73-2	Autres_Ethers/DiEthers	2-propanol	67-63-0	Autres_Alcools_Aliphatiques	8	343.15	-3.2958	-3.59675	-3.84342	-3.27775	-3.52442
diethyleneglycoldibutylether	112-73-2	Autres_Ethers/DiEthers	propanone	67-64-1	Cétones	4	303.15	-3.2357	-3.26097	-3.26075	-3.25154	-3.25131
diethyleneglycoldibutylether	112-73-2	Autres_Ethers/DiEthers	propanone	67-64-1	Cétones	4	323.15	-3.0149	-3.02883	-3.02861	-3.02375	-3.02353
diethyleneglycoldibutylether	112-73-2	Autres_Ethers/DiEthers	propanone	67-64-1	Cétones	4	343.15	-2.8253	-2.81371	-2.8135	-2.81129	-2.81108
diethyleneglycoldibutylether	112-73-2	Autres_Ethers/DiEthers	2-propen-1-ol	107-18-6	Autres_Alcools_Aliphatiques	8	303.15	-4.5899	-5.05352	-5.04646	-4.56848	-4.56142
diethyleneglycoldibutylether	112-73-2	Autres_Ethers/DiEthers	2-propen-1-ol	107-18-6	Autres_Alcools_Aliphatiques	8	323.15	-4.1807	-4.63237	-4.6507	-4.14913	-4.16747
diethyleneglycoldibutylether	112-73-2	Autres_Ethers/DiEthers	2-propen-1-ol	107-18-6	Autres_Alcools_Aliphatiques	8	343.15	-3.847	-4.24238	-4.28218	-3.76038	-3.80019
diethyleneglycoldibutylether	112-73-2	Autres_Ethers/DiEthers	methylacrylate	96-33-3	Esters_Aliphatiques_Insaturés	4	303.15	-3.9894	-3.92547	-3.97527	-3.54132	-3.59112
diethyleneglycoldibutylether	112-73-2	Autres_Ethers/DiEthers	methylacrylate	96-33-3	Esters_Aliphatiques_Insaturés	4	323.15	-3.7649	-3.66955	-3.71659	-3.30099	-3.34803
diethyleneglycoldibutylether	112-73-2	Autres_Ethers/DiEthers	methylacrylate	96-33-3	Esters_Aliphatiques_Insaturés	4	343.15	-3.5316	-3.43203	-3.47626	-3.07677	-3.121
diethyleneglycoldibutylether	112-73-2	Autres_Ethers/DiEthers	acetaldehyde	75-07-0	Aldéhydes	4	303.15	-2.4929	-2.44089	-2.4407	-2.43739	-2.43719
diethyleneglycoldibutylether	112-73-2	Autres_Ethers/DiEthers	acetaldehyde	75-07-0	Aldéhydes	4	323.15	-2.3009	-2.23683	-2.23663	-2.23568	-2.23548
diethyleneglycoldibutylether	112-73-2	Autres_Ethers/DiEthers	acetaldehyde	75-07-0	Aldéhydes	4	343.15	-2.1848	-2.04859	-2.04838	-2.04866	-2.04845
diethyleneglycoldibutylether	112-73-2	Autres_Ethers/DiEthers	n-butylacetate	123-86-4	Acétates	4	303.15	-5.1693	-5.12028	-5.15856	-5.1442	-5.18248
diethyleneglycoldibutylether	112-73-2	Autres_Ethers/DiEthers	n-butylacetate	123-86-4	Acétates	4	323.15	-4.8803	-4.81647	-4.85193	-4.84119	-4.87664
diethyleneglycoldibutylether	112-73-2	Autres_Ethers/DiEthers	n-butylacetate	123-86-4	Acétates	4	343.15	-4.6187	-4.53329	-4.56615	-4.5566	-4.58945
diethyleneglycoldibutylether	112-73-2	Autres_Ethers/DiEthers	ethylacetate	141-78-6	Acétates	4	303.15	-3.9254	-3.80533	-3.85152	-3.65422	-3.70041
diethyleneglycoldibutylether	112-73-2	Autres_Ethers/DiEthers	ethylacetate	141-78-6	Acétates	4	323.15	-3.6801	-3.55001	-3.59432	-3.40689	-3.45119
diethyleneglycoldibutylether	112-73-2	Autres_Ethers/DiEthers	ethylacetate	141-78-6	Acétates	4	343.15	-3.4372	-3.31283	-3.35531	-3.17575	-3.21822
diethyleneglycoldibutylether	112-73-2	Autres_Ethers/DiEthers	methylacetate	79-20-9	Acétates	4	303.15	-3.4029	-3.29936	-3.36	-2.81826	-2.87889
diethyleneglycoldibutylether	112-73-2	Autres_Ethers/DiEthers	methylacetate	79-20-9	Acétates	4	323.15	-3.1792	-3.06013	-3.11952	-2.59916	-2.65854
diethyleneglycoldibutylether	112-73-2	Autres_Ethers/DiEthers	methylacetate	79-20-9	Acétates	4	343.15	-2.9532	-2.8385	-2.89641	-2.39552	-2.45343
diethyleneglycoldibutylether	112-73-2	Autres_Ethers/DiEthers	n-propylacetate	109-60-4	Acétates	4	303.15	-4.5163	-4.42525	-4.46103	-4.42575	-4.46153
diethyleneglycoldibutylether	112-73-2	Autres_Ethers/DiEthers	n-propylacetate	109-60-4	Acétates	4	323.15	-4.2579	-4.15196	-4.18554	-4.15028	-4.18386
diethyleneglycoldibutylether	112-73-2	Autres_Ethers/DiEthers	n-propylacetate	109-60-4	Acétates	4	343.15	-4.0089	-3.89761	-3.92917	-3.89204	-3.9236
diethyleneglycoldibutylether	112-73-2	Autres_Ethers/DiEthers	acetonitrile	75-05-8	Nitriles	4	303.15	-3.6684	-3.66533	-3.66462	-3.64775	-3.64704
diethyleneglycoldibutylether	112-73-2	Autres_Ethers/DiEthers	acetonitrile	75-05-8	Nitriles	4	323.15	-3.403	-3.40153	-3.4007	-3.39067	-3.38984
diethyleneglycoldibutylether	112-73-2	Autres_Ethers/DiEthers	benzene	71-43-2	n-AlcylBenzènes	2	303.15	-4.1847	-4.15441	-4.30799	-4.08277	-4.23634
diethyleneglycoldibutylether	112-73-2	Autres_Ethers/DiEthers	benzene	71-43-2	n-AlcylBenzènes	2	323.15	-3.9571	-3.92197	-4.06139	-3.87374	-4.01316
diethyleneglycoldibutylether	112-73-2	Autres_Ethers/DiEthers	benzene	71-43-2	n-AlcylBenzènes	2	343.15	-3.7407	-3.70548	-3.83065	-3.67702	-3.80219
diethyleneglycoldibutylether	112-73-2	Autres_Ethers/DiEthers	co2	124-38-9	Gaz_Inorganiques	2	333.15	-0.2702	-0.42954	-0.42995	-0.42962	-0.43003
diethyleneglycoldibutylether	112-73-2	Autres_Ethers/DiEthers	co2	124-38-9	Gaz_Inorganiques	2	373.15	0.0081	-0.16789	-0.16821	-0.16919	-0.16951
diethyleneglycoldibutylether	112-73-2	Autres_Ethers/DiEthers	co2	124-38-9	Gaz_Inorganiques	2	413.15	0.1542	0.04736	0.04711	0.04355	0.04331
diethyleneglycoldibutylether	112-73-2	Autres_Ethers/DiEthers	chlorobenzene	108-90-7	Composés_Chlorés_Aromatiques	2	303.15	-5.4617	-5.53271	-5.6057	-5.32919	-5.40218
diethyleneglycoldibutylether	112-73-2	Autres_Ethers/DiEthers	chlorobenzene	108-90-7	Composés_Chlorés_Aromatiques	2	343.15	-4.9293	-4.9765	-5.03374	-4.81767	-4.8749
diethyleneglycoldibutylether	112-73-2	Autres_Ethers/DiEthers	cyclohexane	110-82-7	CycloAlcanes	2	303.15	-3.8247	-3.67696	-3.76165	-4.37181	-4.45651
diethyleneglycoldibutylether	112-73-2	Autres_Ethers/DiEthers	cyclohexane	110-82-7	CycloAlcanes	2	323.15	-3.6305	-3.46679	-3.55006	-4.13568	-4.21896
diethyleneglycoldibutylether	112-73-2	Autres_Ethers/DiEthers	cyclohexane	110-82-7	CycloAlcanes	2	343.15	-3.4579	-3.2719	-3.35295	-3.91366	-3.99471
diethyleneglycoldibutylether	112-73-2	Autres_Ethers/DiEthers	ch2cl2	75-09-2	Chlorés_Aliphatiques_C1/C2	6	303.15	-3.7627	-3.80986	-3.80985	-3.79845	-3.79844
diethyleneglycoldibutylether	112-73-2	Autres_Ethers/DiEthers	ch2cl2	75-09-2	Chlorés_Aliphatiques_C1/C2	6	323.15	-3.4986	-3.53794	-3.53792	-3.53196	-3.53194
diethyleneglycoldibutylether	112-73-2	Autres_Ethers/DiEthers	ch2cl2	75-09-2	Chlorés_Aliphatiques_C1/C2	6	343.15	-3.261	-3.28933	-3.28931	-3.28688	-3.28686
diethyleneglycoldibutylether	112-73-2	Autres_Ethers/DiEthers	ethanol	64-17-5	n-Alcools	8	303.15	-3.7485	-4.3269	-4.33068	-4.29305	-4.29683
diethyleneglycoldibutylether	112-73-2	Autres_Ethers/DiEthers	ethanol	64-17-5	n-Alcools	8	323.15	-3.4307	-3.92641	-3.92958	-3.89815	-3.90132
diethyleneglycoldibutylether	112-73-2	Autres_Ethers/DiEthers	ethanol	64-17-5	n-Alcools	8	343.15	-3.1507	-3.55707	-3.55971	-3.53323	-3.53587
diethyleneglycoldibutylether	112-73-2	Autres_Ethers/DiEthers	styrene	100-42-5	Autres_MonoAromatiques	2	303.15	-5.8114	-5.79398	-5.84145	-5.70624	-5.75371
diethyleneglycoldibutylether	112-73-2	Autres_Ethers/DiEthers	styrene	100-42-5	Autres_MonoAromatiques	2	323.15	-5.4717	-5.49567	-5.53598	-5.43205	-5.47236
diethyleneglycoldibutylether	112-73-2	Autres_Ethers/DiEthers	styrene	100-42-5	Autres_MonoAromatiques	2	343.15	-5.1837	-5.21759	-5.25138	-5.17345	-5.20724
diethyleneglycoldibutylether	112-73-2	Autres_Ethers/DiEthers	methylformate	107-31-3	Formates	8	303.15	-2.7995	-2.66747	-2.74372	-2.11902	-2.19527
diethyleneglycoldibutylether	112-73-2	Autres_Ethers/DiEthers	methylformate	107-31-3	Formates	8	323.15	-2.5809	-2.45532	-2.52998	-1.92325	-1.99792
diethyleneglycoldibutylether	112-73-2	Autres_Ethers/DiEthers	methylformate	107-31-3	Formates	8	343.15	-2.4144	-2.26013	-2.33274	-1.74286	-1.81547
diethyleneglycoldibutylether	112-73-2	Autres_Ethers/DiEthers	n-heptane	142-82-5	n-Alcanes	2	303.15	-4.0977	-4.00721	-4.07501	-4.15574	-4.22354
diethyleneglycoldibutylether	112-73-2	Autres_Ethers/DiEthers	n-heptane	142-82-5	n-Alcanes	2	323.15	-3.8752	-3.75828	-3.82663	-3.90069	-3.96904
diethyleneglycoldibutylether	112-73-2	Autres_Ethers/DiEthers	n-heptane	142-82-5	n-Alcanes	2	343.15	-3.6706	-3.52772	-3.59587	-3.6625	-3.73065
diethyleneglycoldibutylether	112-73-2	Autres_Ethers/DiEthers	hexane	110-54-3	n-Alcanes	2	303.15	-3.4335	-3.34714	-3.40916	-3.51317	-3.57519
diethyleneglycoldibutylether	112-73-2	Autres_Ethers/DiEthers	hexane	110-54-3	n-Alcanes	2	323.15	-3.2308	-3.12565	-3.18815	-3.2855	-3.34801
diethyleneglycoldibutylether	112-73-2	Autres_Ethers/DiEthers	hexane	110-54-3	n-Alcanes	2	343.15	-3.0575	-2.92074	-2.9831	-3.07322	-3.13558
diethyleneglycoldibutylether	112-73-2	Autres_Ethers/DiEthers	methanol	67-56-1	n-Alcools	8	303.15	-3.3615	-3.97484	-3.97502	-3.95179	-3.95198
diethyleneglycoldibutylether	112-73-2	Autres_Ethers/DiEthers	methanol	67-56-1	n-Alcools	8	323.15	-3.0485	-3.57344	-3.57357	-3.55521	-3.55534
diethyleneglycoldibutylether	112-73-2	Autres_Ethers/DiEthers	methanol	67-56-1	n-Alcools	8	343.15	-2.7757	-3.20511	-3.2052	-3.19035	-3.19044
diethyleneglycoldibutylether	112-73-2	Autres_Ethers/DiEthers	toluene	108-88-3	n-AlcylBenzènes	2	303.15	-4.8363	-4.80794	-4.94472	-4.84536	-4.98214
diethyleneglycoldibutylether	112-73-2	Autres_Ethers/DiEthers	toluene	108-88-3	n-AlcylBenzènes	2	343.15	-4.3486	-4.30714	-4.42037	-4.37517	-4.4884
diethyleneglycoldibutylether	112-73-2	Autres_Ethers/DiEthers	pentane	109-66-0	n-Alcanes	2	303.15	-2.7642	-2.66811	-2.72393	-2.85059	-2.90642
diethyleneglycoldibutylether	112-73-2	Autres_Ethers/DiEthers	pentane	109-66-0	n-Alcanes	2	323.15	-2.5761	-2.47396	-2.53026	-2.6511	-2.70739
diethyleneglycoldibutylether	112-73-2	Autres_Ethers/DiEthers	pentane	109-66-0	n-Alcanes	2	343.15	-2.4482	-2.29464	-2.35088	-2.46548	-2.52172
diethyleneglycoldibutylether	112-73-2	Autres_Ethers/DiEthers	pyridine	110-86-1	Amines_Aromatiques	4	303.15	-5.0585	-4.86878	-4.86885	-4.82194	-4.82201
diethyleneglycoldibutylether	112-73-2	Autres_Ethers/DiEthers	pyridine	110-86-1	Amines_Aromatiques	4	323.15	-4.745	-4.61088	-4.61095	-4.57842	-4.5785
diethyleneglycoldibutylether	112-73-2	Autres_Ethers/DiEthers	pyridine	110-86-1	Amines_Aromatiques	4	343.15	-4.4748	-4.37087	-4.37096	-4.34907	-4.34915
diethyleneglycoldibutylether	112-73-2	Autres_Ethers/DiEthers	ccl4	56-23-5	Chlorés_Aliphatiques_C1/C2	2	303.15	-4.0979	-3.8367	-3.83702	-3.81251	-3.81283
diethyleneglycoldibutylether	112-73-2	Autres_Ethers/DiEthers	ccl4	56-23-5	Chlorés_Aliphatiques_C1/C2	2	323.15	-3.8724	-3.61644	-3.61674	-3.60125	-3.60155
diethyleneglycoldibutylether	112-73-2	Autres_Ethers/DiEthers	ccl4	56-23-5	Chlorés_Aliphatiques_C1/C2	2	343.15	-3.672	-3.41235	-3.41263	-3.40353	-3.40381
diethyleneglycoldibutylether	112-73-2	Autres_Ethers/DiEthers	thf	109-99-9	Epoxydes	4	303.15	-3.8288	-3.70455	-3.71532	-3.93191	-3.94268
diethyleneglycoldibutylether	112-73-2	Autres_Ethers/DiEthers	thf	109-99-9	Epoxydes	4	323.15	-3.6119	-3.4868	-3.49659	-3.71738	-3.72716
diethyleneglycoldibutylether	112-73-2	Autres_Ethers/DiEthers	thf	109-99-9	Epoxydes	4	343.15	-3.4192	-3.28377	-3.29257	-3.51512	-3.52392
diethyleneglycoldibutylether	112-73-2	Autres_Ethers/DiEthers	trichloroethene	79-01-6	Chlorés_Aliphatiques_C1/C2	6	303.15	-4.5153	-4.57192	-4.38914	-4.48445	-4.30167
diethyleneglycoldibutylether	112-73-2	Autres_Ethers/DiEthers	trichloroethene	79-01-6	Chlorés_Aliphatiques_C1/C2	6	323.15	-4.2765	-4.29059	-4.13661	-4.21393	-4.05995
diethyleneglycoldibutylether	112-73-2	Autres_Ethers/DiEthers	trichloroethene	79-01-6	Chlorés_Aliphatiques_C1/C2	6	343.15	-4.0326	-4.03216	-3.90228	-3.96357	-3.83369
diethyleneglycoldibutylether	112-73-2	Autres_Ethers/DiEthers	cfcl3	75-69-4	Composés_Multihalogènes	2	303.15	-2.8359	-2.61826	-2.61866	-2.61351	-2.61391
diethyleneglycoldibutylether	112-73-2	Autres_Ethers/DiEthers	cfcl3	75-69-4	Composés_Multihalogènes	2	343.15	-2.4845	-2.25707	-2.25742	-2.25735	-2.2577
diethyleneglycoldibutylether	112-73-2	Autres_Ethers/DiEthers	chcl3	67-66-3	Chlorés_Aliphatiques_C1/C2	6	303.15	-4.451	-4.90319	-4.90685	-4.88617	-4.88984
diethyleneglycoldibutylether	112-73-2	Autres_Ethers/DiEthers	chcl3	67-66-3	Chlorés_Aliphatiques_C1/C2	6	323.15	-4.152	-4.51764	-4.5206	-4.50765	-4.51062
diethyleneglycoldibutylether	112-73-2	Autres_Ethers/DiEthers	chcl3	67-66-3	Chlorés_Aliphatiques_C1/C2	6	343.15	-3.8928	-4.16958	-4.17194	-4.16435	-4.16672
diethyleneglycoldibutylether	112-73-2	Autres_Ethers/DiEthers	h2o	7732-18-5	Autres_Inorganiques	8	303.15	-3.6658	-4.50946	-4.50951	-4.45278	-4.45283
diethyleneglycoldibutylether	112-73-2	Autres_Ethers/DiEthers	h2o	7732-18-5	Autres_Inorganiques	8	323.15	-3.3244	-3.96149	-3.96161	-3.92133	-3.92146
diethyleneglycoldibutylether	112-73-2	Autres_Ethers/DiEthers	h2o	7732-18-5	Autres_Inorganiques	8	343.15	-3.008	-3.47152	-3.47172	-3.44358	-3.44377
dibenzylether	103-50-4	Autres_Ethers/DiEthers	1,2-dimethylbenzene	95-47-6	Autres_AlcylBenzènes	2	315.7	-5.2691	-5.35358	-5.40383	-5.33317	-5.38342
dibenzylether	103-50-4	Autres_Ethers/DiEthers	1,3-dimethylbenzene	108-38-3	Autres_AlcylBenzènes	2	315.7	-5.1048	-5.20272	-5.27094	-5.31521	-5.38342
dibenzylether	103-50-4	Autres_Ethers/DiEthers	1,4-dimethylbenzene	106-42-3	Autres_AlcylBenzènes	2	315.7	-5.0781	-5.16941	-5.242	-5.31084	-5.38342
dibenzylether	103-50-4	Autres_Ethers/DiEthers	dioxane	123-91-1	Epoxydes	4	298.15	-4.7516	-4.78581	-4.70872	-4.79405	-4.71696
dibenzylether	103-50-4	Autres_Ethers/DiEthers	dioxane	123-91-1	Epoxydes	4	298.15	-4.7854	-4.78581	-4.70872	-4.79405	-4.71696
dibenzylether	103-50-4	Autres_Ethers/DiEthers	butanone	78-93-3	Cétones	4	298.15	-4.0744	-4.16221	-4.11523	-3.88147	-3.83449
dibenzylether	103-50-4	Autres_Ethers/DiEthers	butanone	78-93-3	Cétones	4	298.15	-4.0969	-4.16221	-4.11523	-3.88147	-3.83449
dibenzylether	103-50-4	Autres_Ethers/DiEthers	benzene	71-43-2	n-AlcylBenzènes	2	315.7	-3.8691	-3.90206	-3.96944	-3.84554	-3.91293
dibenzylether	103-50-4	Autres_Ethers/DiEthers	benzene	71-43-2	n-AlcylBenzènes	2	333.15	-3.7529	-3.72057	-3.78124	-3.68271	-3.74337
dibenzylether	103-50-4	Autres_Ethers/DiEthers	ethanol	64-17-5	n-Alcools	8	298.15	-3.2793	-3.85674	-3.85663	-3.821	-3.8209
dibenzylether	103-50-4	Autres_Ethers/DiEthers	ethanol	64-17-5	n-Alcools	8	298.15	-3.4797	-3.85674	-3.85663	-3.821	-3.8209
dibenzylether	103-50-4	Autres_Ethers/DiEthers	ethylbenzene	100-41-4	n-AlcylBenzènes	2	315.7	-5.0553	-5.11091	-5.18333	-5.07798	-5.1504
dibenzylether	103-50-4	Autres_Ethers/DiEthers	toluene	108-88-3	n-AlcylBenzènes	2	298.15	-4.8213	-4.76234	-4.8399	-4.7941	-4.87165
dibenzylether	103-50-4	Autres_Ethers/DiEthers	toluene	108-88-3	n-AlcylBenzènes	2	315.7	-4.4987	-4.54513	-4.61672	-4.59325	-4.66484
dibenzylether	103-50-4	Autres_Ethers/DiEthers	toluene	108-88-3	n-AlcylBenzènes	2	298.15	-4.7598	-4.76234	-4.8399	-4.7941	-4.87165
dibenzylether	103-50-4	Autres_Ethers/DiEthers	nitromethane	75-52-5	C,H,NO2	8	298.15	-4.3612	-4.32555	-4.3244	-4.2915	-4.29034
dibenzylether	103-50-4	Autres_Ethers/DiEthers	nitromethane	75-52-5	C,H,NO2	8	298.15	-4.4596	-4.32555	-4.3244	-4.2915	-4.29034
dibenzylether	103-50-4	Autres_Ethers/DiEthers	octane	111-65-9	n-Alcanes	2	298.15	-4.3062	-4.50941	-4.62878	-4.62611	-4.74548
dibenzylether	103-50-4	Autres_Ethers/DiEthers	octane	111-65-9	n-Alcanes	2	298.15	-4.2475	-4.50941	-4.62878	-4.62611	-4.74548
1,1'-2',1''-terphenyl	84-15-1	DiPhenyl/PolyAromatiques	benzene	71-43-2	n-AlcylBenzènes	1	363.15	-3.3622	-3.21544	-3.16982	-3.20408	-3.15846
m-terphenyl	92-06-8	DiPhenyl/PolyAromatiques	benzene	71-43-2	n-AlcylBenzènes	1	363.15	-3.3131	-3.3176	-3.27386	-3.30574	-3.262
triethylorthoformate	122-51-0	Autres_Ethers/DiEthers	benzene	71-43-2	n-AlcylBenzènes	2	407.1	-3.2724	-3.27862	-3.34807	-3.29644	-3.36589
triethylorthoformate	122-51-0	Autres_Ethers/DiEthers	benzene	71-43-2	n-AlcylBenzènes	2	394.2	-3.3077	-3.38725	-3.46126	-3.39793	-3.47193
triethylorthoformate	122-51-0	Autres_Ethers/DiEthers	ethanol	64-17-5	n-Alcools	8	416.1	-2.7095	-2.58601	-2.58632	-2.57493	-2.57525
triethylorthoformate	122-51-0	Autres_Ethers/DiEthers	ethanol	64-17-5	n-Alcools	8	413.1	-2.6609	-2.61973	-2.62005	-2.60825	-2.60857
triethylorthoformate	122-51-0	Autres_Ethers/DiEthers	ethanol	64-17-5	n-Alcools	8	409.3	-2.6858	-2.66296	-2.6633	-2.65096	-2.65129
triethylorthoformate	122-51-0	Autres_Ethers/DiEthers	ethanol	64-17-5	n-Alcools	8	408	-2.7286	-2.67789	-2.67823	-2.66571	-2.66604
triethylorthoformate	122-51-0	Autres_Ethers/DiEthers	ethanol	64-17-5	n-Alcools	8	377.8	-3.0251	-3.04483	-3.04526	-3.02823	-3.02867
1,1,1,2,3,3,3-heptafluoropropane	431-89-0	Composes_Fluores	so2	7446-09-05	Gaz_Inorganiques	4	288.07	-2.1056	-2.2818	-2.28211	-2.27995	-2.28026
1,1,1,2,3,3-hexafluoropropane	431-63-0	Composes_Fluores	dimethylether	115-10-6	Ethers_Aliphatiques	6	283.12	-2.8106	-3.7782	-3.53479	-3.61764	-3.37423
1,1,1,2,3,3-hexafluoropropane	431-63-0	Composes_Fluores	dimethylether	115-10-6	Ethers_Aliphatiques	6	283.12	-2.9046	-3.77825	-3.53484	-3.61769	-3.37428
1,1,1,2,3,3-hexafluoropropane	431-63-0	Composes_Fluores	dimethylether	115-10-6	Ethers_Aliphatiques	6	283.12	-2.8704	-3.77824	-3.53483	-3.61768	-3.37427
1,1,1,2,3,3-hexafluoropropane	431-63-0	Composes_Fluores	dimethylether	115-10-6	Ethers_Aliphatiques	6	298.17	-2.6766	-3.51326	-3.29618	-3.36355	-3.14647
1,1,1,2,3,3-hexafluoropropane	431-63-0	Composes_Fluores	dimethylether	115-10-6	Ethers_Aliphatiques	6	298.17	-2.6338	-3.5132	-3.29612	-3.36348	-3.1464
1,1,1,2-tetrachloroethane	630-20-6	Chlores_Aliphatiques_C1/C2	1,1,2,2-tetrachloroethane	79-34-5	Chlorés_Aliphatiques_C1/C2	4	408.95	-4.781	-4.74114	-4.73593	-4.70326	-4.69804
1,1,1,2-tetrachloroethane	630-20-6	Chlores_Aliphatiques_C1/C2	1,1,2,2-tetrachloroethane	79-34-5	Chlorés_Aliphatiques_C1/C2	4	405.75	-4.7829	-4.77027	-4.76492	-4.733	-4.72764
1,1,1,2-tetrachloroethane	630-20-6	Chlores_Aliphatiques_C1/C2	1,1,2-trichloroethane	79-00-5	Chlorés_Aliphatiques_C1/C2	4	402.95	-4.1085	-4.13266	-4.09945	-4.25331	-4.2201
1,1,1,2-tetrachloroethane	630-20-6	Chlores_Aliphatiques_C1/C2	1,1,2-trichloroethane	79-00-5	Chlorés_Aliphatiques_C1/C2	4	400.45	-4.1338	-4.15405	-4.12058	-4.27439	-4.24091
1,1,1,2-tetrachloroethane	630-20-6	Chlores_Aliphatiques_C1/C2	1,1,2-trichloroethane	79-00-5	Chlorés_Aliphatiques_C1/C2	4	399.75	-4.1663	-4.16007	-4.12651	-4.28031	-4.24676
1,1,1,2-tetrachloroethane	630-20-6	Chlores_Aliphatiques_C1/C2	1,1,2-trichloroethane	79-00-5	Chlorés_Aliphatiques_C1/C2	4	395.05	-4.2066	-4.20075	-4.16669	-4.32034	-4.28628
1,1,1,2-tetrafluoroethane	811-97-2	Composes_Fluores	cis-9-octadecenoicacid	112-80-1	Autres_Acides_Aliphatiques	7	303	-11.2702	-14.3245	-14.0957	-14.3338	-14.105
1,1,1,2-tetrafluoroethane	811-97-2	Composes_Fluores	propene	115-07-1	1-Alcènes	3	251	-1.7916	-2.41097	-2.41086	-2.40958	-2.40948
1,1,1,3,3,3-hexafluoropropane	690-39-1	Composes_Fluores	dimethylether	115-10-6	Ethers_Aliphatiques	6	283.12	-2.658	-3.36977	-3.18309	-3.21157	-3.02489
1,1,1-trichloroethane	71-55-6	Chlores_Aliphatiques_C1/C2	trans-1,2-dichloroethene	156-60-5	Chlorés_Aliphatiques_C1/C2	3	345.55	-3.3304	-3.39461	-3.39117	-3.21464	-3.2112
1,1,1-trichloroethane	71-55-6	Chlores_Aliphatiques_C1/C2	trans-1,2-dichloroethene	156-60-5	Chlorés_Aliphatiques_C1/C2	3	344.15	-3.3064	-3.40641	-3.40282	-3.22536	-3.22176
1,1,1-trichloroethane	71-55-6	Chlores_Aliphatiques_C1/C2	trans-1,2-dichloroethene	156-60-5	Chlorés_Aliphatiques_C1/C2	3	339.45	-3.3422	-3.44641	-3.44227	-3.26168	-3.25754
1,1,1-trichloroethane	71-55-6	Chlores_Aliphatiques_C1/C2	trans-1,2-dichloroethene	156-60-5	Chlorés_Aliphatiques_C1/C2	3	333.85	-3.384	-3.49487	-3.49004	-3.30565	-3.30082
1,1,1-trichloroethane	71-55-6	Chlores_Aliphatiques_C1/C2	trans-1,2-dichloroethene	156-60-5	Chlorés_Aliphatiques_C1/C2	3	332.05	-3.4106	-3.51064	-3.50557	-3.31995	-3.31488
1,1,1-trichloroethane	71-55-6	Chlores_Aliphatiques_C1/C2	trans-1,2-dichloroethene	156-60-5	Chlorés_Aliphatiques_C1/C2	3	328.15	-3.4358	-3.54591	-3.54031	-3.35204	-3.34645
1,1,1-trichloroethane	71-55-6	Chlores_Aliphatiques_C1/C2	cis-1,2-dichloroethene	156-59-2	Chlorés_Aliphatiques_C1/C2	3	346.25	-3.5436	-3.57381	-3.58306	-3.19668	-3.20593
1,1,1-trichloroethane	71-55-6	Chlores_Aliphatiques_C1/C2	cis-1,2-dichloroethene	156-59-2	Chlorés_Aliphatiques_C1/C2	3	345.45	-3.5862	-3.57976	-3.58896	-3.20276	-3.21195
1,1,1-trichloroethane	71-55-6	Chlores_Aliphatiques_C1/C2	cis-1,2-dichloroethene	156-59-2	Chlorés_Aliphatiques_C1/C2	3	344.05	-3.5964	-3.59022	-3.5993	-3.21344	-3.22252
1,1,1-trichloroethane	71-55-6	Chlores_Aliphatiques_C1/C2	cis-1,2-dichloroethene	156-59-2	Chlorés_Aliphatiques_C1/C2	3	343.45	-3.5944	-3.59472	-3.60375	-3.21803	-3.22706
1,1,1-trichloroethane	71-55-6	Chlores_Aliphatiques_C1/C2	cis-1,2-dichloroethene	156-59-2	Chlorés_Aliphatiques_C1/C2	3	328.15	-3.7224	-3.7131	-3.72067	-3.33888	-3.34645
1,1,1-trichloroethane	71-55-6	Chlores_Aliphatiques_C1/C2	1,1,2-trichloro-1,2,2-trifluoroethane	76-13-1	Composés_Multihalogènes	1	318.15	-3.2755	-3.43438	-3.47671	-3.49528	-3.53761
1,1,1-trichloroethane	71-55-6	Chlores_Aliphatiques_C1/C2	1,1,2-trichloroethane	79-00-5	Chlorés_Aliphatiques_C1/C2	3	328.15	-4.8365	-4.82784	-4.75981	-4.92414	-4.85611
1,1,1-trichloroethane	71-55-6	Chlores_Aliphatiques_C1/C2	1,1-dichloro-1-fluoroethane	1717-00-6	Composés_Multihalogènes	1	323.25	-3.1418	-3.21579	-3.16581	-2.95885	-2.90887
1,1,1-trichloroethane	71-55-6	Chlores_Aliphatiques_C1/C2	1,1-dichloro-1-fluoroethane	1717-00-6	Composés_Multihalogènes	1	323.25	-3.1609	-3.2152	-3.16522	-2.95823	-2.90825
1,1,1-trichloroethane	71-55-6	Chlores_Aliphatiques_C1/C2	1,1-dichloroethane	75-34-3	Chlorés_Aliphatiques_C1/C2	3	328.15	-3.6294	-3.63445	-3.65812	-3.39035	-3.41402
1,1,1-trichloroethane	71-55-6	Chlores_Aliphatiques_C1/C2	di-n-butylether	142-96-1	Ethers_Aliphatiques	2	323.15	-5.8121	-6.03678	-6.02936	-6.27237	-6.26495
1,1,1-trichloroethane	71-55-6	Chlores_Aliphatiques_C1/C2	di-n-butylether	142-96-1	Ethers_Aliphatiques	2	323.15	-5.8334	-6.03678	-6.02936	-6.27237	-6.26495
1,1,1-trichloroethane	71-55-6	Chlores_Aliphatiques_C1/C2	di-n-butylether	142-96-1	Ethers_Aliphatiques	2	323.15	-5.832	-6.03678	-6.02936	-6.27237	-6.26495
1,1,1-trichloroethane	71-55-6	Chlores_Aliphatiques_C1/C2	di-n-butylether	142-96-1	Ethers_Aliphatiques	2	343.15	-5.5295	-5.76921	-5.76312	-5.97911	-5.97301
1,1,1-trichloroethane	71-55-6	Chlores_Aliphatiques_C1/C2	di-n-butylether	142-96-1	Ethers_Aliphatiques	2	343.15	-5.5268	-5.76921	-5.76312	-5.97911	-5.97301
1,1,1-trichloroethane	71-55-6	Chlores_Aliphatiques_C1/C2	di-n-butylether	142-96-1	Ethers_Aliphatiques	2	343.15	-5.5432	-5.76921	-5.76312	-5.97911	-5.97301
1,1,1-trichloroethane	71-55-6	Chlores_Aliphatiques_C1/C2	di-n-butylether	142-96-1	Ethers_Aliphatiques	2	343.15	-5.5493	-5.76921	-5.76312	-5.97911	-5.97301
1,1,1-trichloroethane	71-55-6	Chlores_Aliphatiques_C1/C2	di-n-butylether	142-96-1	Ethers_Aliphatiques	2	343.15	-5.5592	-5.76921	-5.76312	-5.97911	-5.97301
1,1,1-trichloroethane	71-55-6	Chlores_Aliphatiques_C1/C2	1,2-dichloroethane	107-06-2	Chlorés_Aliphatiques_C1/C2	1	328.15	-4.1269	-3.97983	-3.96919	-4.15802	-4.14737
1,1,1-trichloroethane	71-55-6	Chlores_Aliphatiques_C1/C2	1,4-dimethylbenzene	106-42-3	Autres_AlcylBenzènes	1	352.85	-5.2272	-5.28761	-5.2768	-5.41041	-5.3996
1,1,1-trichloroethane	71-55-6	Chlores_Aliphatiques_C1/C2	1,4-dimethylbenzene	106-42-3	Autres_AlcylBenzènes	1	348.05	-5.3014	-5.34248	-5.33074	-5.46453	-5.45278
1,1,1-trichloroethane	71-55-6	Chlores_Aliphatiques_C1/C2	1-bromopropane	106-94-5	Composés_Bromés	1	333.15	-3.9002	-4.00251	-3.97786	-3.6585	-3.63385
1,1,1-trichloroethane	71-55-6	Chlores_Aliphatiques_C1/C2	1-chloro-1,1-difluoroethane	75-68-3	Composés_Multihalogènes	1	323.25	-2.1741	-2.36738	-2.30206	-1.91426	-1.84893
1,1,1-trichloroethane	71-55-6	Chlores_Aliphatiques_C1/C2	1-chloro-1,1-difluoroethane	75-68-3	Composés_Multihalogènes	1	323.25	-2.2068	-2.36607	-2.30074	-1.91297	-1.84764
1,1,1-trichloroethane	71-55-6	Chlores_Aliphatiques_C1/C2	1-hexene	592-41-6	1-Alcènes	1	333.15	-3.6477	-3.80007	-3.79566	-3.97671	-3.9723
1,1,1-trichloroethane	71-55-6	Chlores_Aliphatiques_C1/C2	1-hexene	592-41-6	1-Alcènes	1	333.15	-3.6476	-3.80007	-3.79566	-3.97671	-3.9723
1,1,1-trichloroethane	71-55-6	Chlores_Aliphatiques_C1/C2	1-hexene	592-41-6	1-Alcènes	1	333.15	-3.6694	-3.8	-3.79558	-3.97664	-3.97222
1,1,1-trichloroethane	71-55-6	Chlores_Aliphatiques_C1/C2	1-hexene	592-41-6	1-Alcènes	1	333.15	-3.6859	-3.79991	-3.79549	-3.97655	-3.97213
1,1,1-trichloroethane	71-55-6	Chlores_Aliphatiques_C1/C2	propanol	71-23-8	n-Alcools	5	343.25	-3.2726	-3.56942	-3.94764	-3.14852	-3.52674
1,1,1-trichloroethane	71-55-6	Chlores_Aliphatiques_C1/C2	2-bromo-2-chloro-1,1,1-trifluoroethane	151-67-7	Composés_Multihalogènes	3	318.15	-3.6229	-3.68771	-3.62192	-3.91534	-3.84955
1,1,1-trichloroethane	71-55-6	Chlores_Aliphatiques_C1/C2	2-bromo-2-chloro-1,1,1-trifluoroethane	151-67-7	Composés_Multihalogènes	3	318.15	-3.6217	-3.68767	-3.62188	-3.91529	-3.84951
1,1,1-trichloroethane	71-55-6	Chlores_Aliphatiques_C1/C2	2-bromo-2-chloro-1,1,1-trifluoroethane	151-67-7	Composés_Multihalogènes	3	318.15	-3.6208	-3.68762	-3.62183	-3.91524	-3.84945
1,1,1-trichloroethane	71-55-6	Chlores_Aliphatiques_C1/C2	2-bromo-2-chloro-1,1,1-trifluoroethane	151-67-7	Composés_Multihalogènes	3	318.15	-3.6221	-3.68756	-3.62177	-3.91518	-3.84939
1,1,1-trichloroethane	71-55-6	Chlores_Aliphatiques_C1/C2	2-bromo-2-chloro-1,1,1-trifluoroethane	151-67-7	Composés_Multihalogènes	3	318.15	-3.6223	-3.68751	-3.62173	-3.91514	-3.84935
1,1,1-trichloroethane	71-55-6	Chlores_Aliphatiques_C1/C2	2-bromo-2-chloro-1,1,1-trifluoroethane	151-67-7	Composés_Multihalogènes	3	318.15	-3.6222	-3.68747	-3.62168	-3.91509	-3.84931
1,1,1-trichloroethane	71-55-6	Chlores_Aliphatiques_C1/C2	2-bromo-2-chloro-1,1,1-trifluoroethane	151-67-7	Composés_Multihalogènes	3	318.15	-3.6231	-3.68743	-3.62164	-3.91505	-3.84927
1,1,1-trichloroethane	71-55-6	Chlores_Aliphatiques_C1/C2	2-bromo-2-chloro-1,1,1-trifluoroethane	151-67-7	Composés_Multihalogènes	3	308.15	-3.6845	-3.78109	-3.71287	-4.01176	-3.94354
1,1,1-trichloroethane	71-55-6	Chlores_Aliphatiques_C1/C2	2-propanol	67-63-0	Autres_Alcools_Aliphatiques	5	298.15	-4.0693	-3.57289	-4.04216	-3.17051	-3.63978
1,1,1-trichloroethane	71-55-6	Chlores_Aliphatiques_C1/C2	3-pentanone	96-22-0	Cétones	2	323.15	-4.6672	-4.90298	-4.9003	-4.75793	-4.75525
1,1,1-trichloroethane	71-55-6	Chlores_Aliphatiques_C1/C2	3-pentanone	96-22-0	Cétones	2	333.15	-4.5598	-4.77889	-4.77714	-4.64224	-4.6405
1,1,1-trichloroethane	71-55-6	Chlores_Aliphatiques_C1/C2	3-pentanone	96-22-0	Cétones	2	343.15	-4.4511	-4.65907	-4.65816	-4.53014	-4.52923
1,1,1-trichloroethane	71-55-6	Chlores_Aliphatiques_C1/C2	3-pentanone	96-22-0	Cétones	2	323.15	-4.7728	-4.90298	-4.9003	-4.75793	-4.75525
1,1,1-trichloroethane	71-55-6	Chlores_Aliphatiques_C1/C2	3-pentanone	96-22-0	Cétones	2	323.15	-4.7935	-4.90298	-4.9003	-4.75793	-4.75525
1,1,1-trichloroethane	71-55-6	Chlores_Aliphatiques_C1/C2	3-pentanone	96-22-0	Cétones	2	323.15	-4.7459	-4.90298	-4.9003	-4.75793	-4.75525
1,1,1-trichloroethane	71-55-6	Chlores_Aliphatiques_C1/C2	3-pentanone	96-22-0	Cétones	2	333.15	-4.6448	-4.77889	-4.77714	-4.64224	-4.6405
1,1,1-trichloroethane	71-55-6	Chlores_Aliphatiques_C1/C2	3-pentanone	96-22-0	Cétones	2	333.15	-4.6446	-4.77889	-4.77714	-4.64224	-4.6405
1,1,1-trichloroethane	71-55-6	Chlores_Aliphatiques_C1/C2	3-pentanone	96-22-0	Cétones	2	333.15	-4.6227	-4.77889	-4.77714	-4.64224	-4.6405
1,1,1-trichloroethane	71-55-6	Chlores_Aliphatiques_C1/C2	3-pentanone	96-22-0	Cétones	2	343.15	-4.5206	-4.65907	-4.65816	-4.53014	-4.52923
1,1,1-trichloroethane	71-55-6	Chlores_Aliphatiques_C1/C2	3-pentanone	96-22-0	Cétones	2	343.15	-4.5213	-4.65907	-4.65816	-4.53014	-4.52923
1,1,1-trichloroethane	71-55-6	Chlores_Aliphatiques_C1/C2	3-pentanone	96-22-0	Cétones	2	343.15	-4.514	-4.65907	-4.65816	-4.53014	-4.52923
1,1,1-trichloroethane	71-55-6	Chlores_Aliphatiques_C1/C2	3-pentanone	96-22-0	Cétones	2	353.15	-4.4067	-4.54317	-4.54302	-4.42136	-4.42121
1,1,1-trichloroethane	71-55-6	Chlores_Aliphatiques_C1/C2	3-pentanone	96-22-0	Cétones	2	353.15	-4.4082	-4.54317	-4.54302	-4.42136	-4.42121
1,1,1-trichloroethane	71-55-6	Chlores_Aliphatiques_C1/C2	3-pentanone	96-22-0	Cétones	2	353.15	-4.408	-4.54317	-4.54302	-4.42136	-4.42121
1,1,1-trichloroethane	71-55-6	Chlores_Aliphatiques_C1/C2	3-pentanone	96-22-0	Cétones	2	353.15	-4.4032	-4.54317	-4.54302	-4.42136	-4.42121
1,1,1-trichloroethane	71-55-6	Chlores_Aliphatiques_C1/C2	benzene	71-43-2	n-AlcylBenzènes	1	346.55	-3.9886	-4.01526	-3.95523	-3.99527	-3.93524
1,1,1-trichloroethane	71-55-6	Chlores_Aliphatiques_C1/C2	benzene	71-43-2	n-AlcylBenzènes	1	346.2	-3.9892	-4.0184	-3.95816	-3.99811	-3.93788
1,1,1-trichloroethane	71-55-6	Chlores_Aliphatiques_C1/C2	benzene	71-43-2	n-AlcylBenzènes	1	345.95	-3.988	-4.02064	-3.96026	-4.00015	-3.93977
1,1,1-trichloroethane	71-55-6	Chlores_Aliphatiques_C1/C2	benzene	71-43-2	n-AlcylBenzènes	1	345.7	-3.9882	-4.02288	-3.96235	-4.00218	-3.94166
1,1,1-trichloroethane	71-55-6	Chlores_Aliphatiques_C1/C2	benzene	71-43-2	n-AlcylBenzènes	1	345.3	-3.9864	-4.02647	-3.96571	-4.00544	-3.94468
1,1,1-trichloroethane	71-55-6	Chlores_Aliphatiques_C1/C2	benzene	71-43-2	n-AlcylBenzènes	1	344.95	-3.9838	-4.02961	-3.96864	-4.0083	-3.94732
1,1,1-trichloroethane	71-55-6	Chlores_Aliphatiques_C1/C2	benzene	71-43-2	n-AlcylBenzènes	1	344.65	-3.9834	-4.03231	-3.97116	-4.01074	-3.94959
1,1,1-trichloroethane	71-55-6	Chlores_Aliphatiques_C1/C2	benzene	71-43-2	n-AlcylBenzènes	1	344.4	-3.9835	-4.03456	-3.97326	-4.01278	-3.95148
1,1,1-trichloroethane	71-55-6	Chlores_Aliphatiques_C1/C2	dimethylcarbonate	616-38-6	Sels_Organiques	2	298.15	-4.6338	-4.60845	-4.7018	-4.16479	-4.25815
1,1,1-trichloroethane	71-55-6	Chlores_Aliphatiques_C1/C2	triethylamine	121-44-8	Autres_Amines_Aliphatiques	2	298	-4.6279	-4.83972	-4.8906	-4.86874	-4.91962
1,1,1-trichloroethane	71-55-6	Chlores_Aliphatiques_C1/C2	ccl4	56-23-5	Chlorés_Aliphatiques_C1/C2	1	328.15	-4.0351	-4.03381	-4.03394	-4.02153	-4.02166
1,1,1-trichloroethane	71-55-6	Chlores_Aliphatiques_C1/C2	trichloroethene	79-01-6	Chlorés_Aliphatiques_C1/C2	3	328.15	-4.3249	-4.3172	-4.29154	-4.26949	-4.24383
1,1,1-trichloroethane	71-55-6	Chlores_Aliphatiques_C1/C2	chcl3	67-66-3	Chlorés_Aliphatiques_C1/C2	3	328.15	-3.7751	-3.82541	-3.82545	-3.81751	-3.81756
1,1,1-trichloroethane	71-55-6	Chlores_Aliphatiques_C1/C2	h2o	7732-18-5	Autres_Inorganiques	5	293.15	-1.8765	-1.24456	-1.24541	-1.18223	-1.18308
1,1,1-trichloroethane	71-55-6	Chlores_Aliphatiques_C1/C2	h2o	7732-18-5	Autres_Inorganiques	5	308.15	-1.6296	-1.21704	-1.21786	-1.16893	-1.16975
1,1,1-trichloroethane	71-55-6	Chlores_Aliphatiques_C1/C2	h2o	7732-18-5	Autres_Inorganiques	5	323.15	-1.4287	-1.19061	-1.19139	-1.15382	-1.1546
hexamethyldisilazane	999-97-3	Silanes/Siloxanes	hexane	110-54-3	n-Alcanes	5	369.85	-3.0415	-3.01978	-3.06702	-3.14792	-3.19517
1,1,2,2-tetrachloro-1,2-difluoro-ethane	76-12-0	Composes_Multihalogenes	1,1,2-trichloro-1,2,2-trifluoroethane	76-13-1	Composés_Multihalogènes	1	337.95	-3.1836	-3.28492	-3.28469	-3.33939	-3.33916
1,1,2,2-tetrachloro-1,2-difluoro-ethane	76-12-0	Composes_Multihalogenes	1,1,2-trichloro-1,2,2-trifluoroethane	76-13-1	Composés_Multihalogènes	1	337.95	-3.1836	-3.28492	-3.28469	-3.33939	-3.33916
1,1,2,2-tetrachloroethane	79-34-5	Chlores_Aliphatiques_C1/C2	1,1,2-trichloroethane	79-00-5	Chlorés_Aliphatiques_C1/C2	4	410.65	-4.1121	-4.16509	-4.16224	-4.28808	-4.28524
1,1,2,2-tetrachloroethane	79-34-5	Chlores_Aliphatiques_C1/C2	1,2-dibromoethane	106-93-4	Composés_Bromés	3	417.9	-4.3668	-4.49984	-4.48892	-4.0099	-3.99897
1,1,2,2-tetrachloroethane	79-34-5	Chlores_Aliphatiques_C1/C2	1,2-dibromoethane	106-93-4	Composés_Bromés	3	416.9	-4.3843	-4.50856	-4.49769	-4.01792	-4.00706
1,1,2,2-tetrachloroethane	79-34-5	Chlores_Aliphatiques_C1/C2	1,2-dibromoethane	106-93-4	Composés_Bromés	3	416.2	-4.3929	-4.51466	-4.50385	-4.02355	-4.01274
1,1,2,2-tetrachloroethane	79-34-5	Chlores_Aliphatiques_C1/C2	1,2-dibromoethane	106-93-4	Composés_Bromés	3	415.2	-4.4055	-4.5234	-4.51265	-4.03161	-4.02086
1,1,2,2-tetrachloroethane	79-34-5	Chlores_Aliphatiques_C1/C2	1,2-dibromoethane	106-93-4	Composés_Bromés	3	414.5	-4.4172	-4.52953	-4.51883	-4.03726	-4.02656
1,1,2,2-tetrachloroethane	79-34-5	Chlores_Aliphatiques_C1/C2	1,2-dibromoethane	106-93-4	Composés_Bromés	3	413.8	-4.4259	-4.53567	-4.52502	-4.04291	-4.03226
1,1,2,2-tetrachloroethane	79-34-5	Chlores_Aliphatiques_C1/C2	1,2-dibromoethane	106-93-4	Composés_Bromés	3	412.7	-4.44	-4.54533	-4.53476	-4.05182	-4.04125
1,1,2,2-tetrachloroethane	79-34-5	Chlores_Aliphatiques_C1/C2	1,2-dibromoethane	106-93-4	Composés_Bromés	3	411.5	-4.4523	-4.5559	-4.54542	-4.06156	-4.05108
1,1,2,2-tetrachloroethane	79-34-5	Chlores_Aliphatiques_C1/C2	1,2-dichloroethane	107-06-2	Chlorés_Aliphatiques_C1/C2	3	392.3	-3.5889	-3.65661	-3.67316	-3.90031	-3.91686
1,1,2,2-tetrachloroethane	79-34-5	Chlores_Aliphatiques_C1/C2	1,2-dichloroethane	107-06-2	Chlorés_Aliphatiques_C1/C2	3	387.3	-3.6355	-3.69991	-3.71689	-3.93914	-3.95613
1,1,2,2-tetrachloroethane	79-34-5	Chlores_Aliphatiques_C1/C2	1,4-dimethylbenzene	106-42-3	Autres_AlcylBenzènes	3	414.7	-4.686	-4.66934	-4.71703	-4.81151	-4.8592
1,1,2,2-tetrachloroethane	79-34-5	Chlores_Aliphatiques_C1/C2	1,4-dimethylbenzene	106-42-3	Autres_AlcylBenzènes	3	414.35	-4.6781	-4.67263	-4.72037	-4.81483	-4.86257
1,1,2,2-tetrachloroethane	79-34-5	Chlores_Aliphatiques_C1/C2	1,4-dimethylbenzene	106-42-3	Autres_AlcylBenzènes	3	414.05	-4.6751	-4.67545	-4.72324	-4.81767	-4.86546
1,1,2,2-tetrachloroethane	79-34-5	Chlores_Aliphatiques_C1/C2	1,4-dimethylbenzene	106-42-3	Autres_AlcylBenzènes	3	413.75	-4.6759	-4.67824	-4.72608	-4.82049	-4.86833
1,1,2,2-tetrachloroethane	79-34-5	Chlores_Aliphatiques_C1/C2	1,4-dimethylbenzene	106-42-3	Autres_AlcylBenzènes	3	413.35	-4.6689	-4.68198	-4.72988	-4.82425	-4.87216
1,1,2,2-tetrachloroethane	79-34-5	Chlores_Aliphatiques_C1/C2	1,4-dimethylbenzene	106-42-3	Autres_AlcylBenzènes	3	413.05	-4.657	-4.68478	-4.73273	-4.82708	-4.87503
1,1,2,2-tetrachloroethane	79-34-5	Chlores_Aliphatiques_C1/C2	1,4-dimethylbenzene	106-42-3	Autres_AlcylBenzènes	3	412.75	-4.6416	-4.68758	-4.73559	-4.8299	-4.87791
1,1,2,2-tetrachloroethane	79-34-5	Chlores_Aliphatiques_C1/C2	1,4-dimethylbenzene	106-42-3	Autres_AlcylBenzènes	3	401.35	-4.7172	-4.79681	-4.84666	-4.93969	-4.98955
1,1,2,2-tetrachloroethane	79-34-5	Chlores_Aliphatiques_C1/C2	1,4-dimethylbenzene	106-42-3	Autres_AlcylBenzènes	3	400.25	-4.7283	-4.80746	-4.8575	-4.95038	-5.00042
1,1,2,2-tetrachloroethane	79-34-5	Chlores_Aliphatiques_C1/C2	dioxane	123-91-1	Epoxydes	6	416.25	-4.2026	-4.68046	-4.51824	-4.73009	-4.56787
1,1,2,2-tetrachloroethane	79-34-5	Chlores_Aliphatiques_C1/C2	1-butanol	71-36-3	n-Alcools	7	415.95	-3.6912	-4.26943	-4.27169	-4.03807	-4.04033
1,1,2,2-tetrachloroethane	79-34-5	Chlores_Aliphatiques_C1/C2	1-butanol	71-36-3	n-Alcools	7	411.05	-3.7488	-4.33183	-4.33349	-4.10278	-4.10445
1,1,2,2-tetrachloroethane	79-34-5	Chlores_Aliphatiques_C1/C2	1-butanol	71-36-3	n-Alcools	7	409.65	-3.7981	-4.34983	-4.35132	-4.12147	-4.12296
1,1,2,2-tetrachloroethane	79-34-5	Chlores_Aliphatiques_C1/C2	1-butanol	71-36-3	n-Alcools	7	404.35	-3.946	-4.41875	-4.41953	-4.19303	-4.1938
1,1,2,2-tetrachloroethane	79-34-5	Chlores_Aliphatiques_C1/C2	1-hexene	592-41-6	1-Alcènes	3	333.15	-3.4471	-3.68896	-3.70468	-3.87168	-3.88741
1,1,2,2-tetrachloroethane	79-34-5	Chlores_Aliphatiques_C1/C2	1-hexene	592-41-6	1-Alcènes	3	333.15	-3.4911	-3.68869	-3.70441	-3.87141	-3.88713
1,1,2,2-tetrachloroethane	79-34-5	Chlores_Aliphatiques_C1/C2	2,2,4-trimethylpentane	540-84-1	Autres_Alcanes	3	343.15	-3.7262	-4.10657	-4.33805	-4.12549	-4.35696
1,1,2,2-tetrachloroethane	79-34-5	Chlores_Aliphatiques_C1/C2	ethoxyethanol	110-80-5	Autres_C,H,O_Polyfonctionnels	7	417.55	-4.4321	-5.09334	-5.09773	-4.65473	-4.65912
1,1,2,2-tetrachloroethane	79-34-5	Chlores_Aliphatiques_C1/C2	ethoxyethanol	110-80-5	Autres_C,H,O_Polyfonctionnels	7	416.25	-4.4093	-5.1172	-5.12177	-4.67537	-4.67994
1,1,2,2-tetrachloroethane	79-34-5	Chlores_Aliphatiques_C1/C2	ethoxyethanol	110-80-5	Autres_C,H,O_Polyfonctionnels	7	415.75	-4.3615	-5.12641	-5.13105	-4.68334	-4.68798
1,1,2,2-tetrachloroethane	79-34-5	Chlores_Aliphatiques_C1/C2	ethoxyethanol	110-80-5	Autres_C,H,O_Polyfonctionnels	7	415.35	-4.4185	-5.13379	-5.13849	-4.68972	-4.69442
1,1,2,2-tetrachloroethane	79-34-5	Chlores_Aliphatiques_C1/C2	ethoxyethanol	110-80-5	Autres_C,H,O_Polyfonctionnels	7	413.35	-4.4547	-5.17089	-5.17587	-4.72183	-4.72681
1,1,2,2-tetrachloroethane	79-34-5	Chlores_Aliphatiques_C1/C2	ethoxyethanol	110-80-5	Autres_C,H,O_Polyfonctionnels	7	412.85	-4.4669	-5.18021	-5.18527	-4.7299	-4.73495
1,1,2,2-tetrachloroethane	79-34-5	Chlores_Aliphatiques_C1/C2	isoprene	78-79-5	Alcadiènes	3	298.15	-3.2146	-3.44013	-3.49674	-3.40015	-3.45676
1,1,2,2-tetrachloroethane	79-34-5	Chlores_Aliphatiques_C1/C2	isobutanol	78-83-1	Autres_Alcools_Aliphatiques	7	353.15	-4.2269	-4.82795	-4.8487	-4.59273	-4.61348
1,1,2,2-tetrachloroethane	79-34-5	Chlores_Aliphatiques_C1/C2	2-methyl-2-butene	513-35-9	MéthylAlcènes	3	298.15	-3.1622	-3.47707	-3.67859	-3.34139	-3.54291
1,1,2,2-tetrachloroethane	79-34-5	Chlores_Aliphatiques_C1/C2	methylbutane	78-78-4	MéthylAlcanes	3	298.15	-2.3777	-2.95511	-3.14745	-3.03243	-3.22477
1,1,2,2-tetrachloroethane	79-34-5	Chlores_Aliphatiques_C1/C2	benzene	71-43-2	n-AlcylBenzènes	3	402.65	-3.7285	-3.59917	-3.63549	-3.61583	-3.65215
1,1,2,2-tetrachloroethane	79-34-5	Chlores_Aliphatiques_C1/C2	benzene	71-43-2	n-AlcylBenzènes	3	298.15	-4.5911	-4.53442	-4.56635	-4.46044	-4.49237
1,1,2,2-tetrachloroethane	79-34-5	Chlores_Aliphatiques_C1/C2	cyclohexane	110-82-7	CycloAlcanes	3	298.15	-3.7567	-4.08391	-4.24735	-4.75889	-4.92233
1,1,2,2-tetrachloroethane	79-34-5	Chlores_Aliphatiques_C1/C2	n-propylformate	110-74-7	Formates	7	350	-4.359	-4.7127	-4.67003	-4.64992	-4.60725
1,1,2,2-tetrachloroethane	79-34-5	Chlores_Aliphatiques_C1/C2	n-propylformate	110-74-7	Formates	7	350	-4.278	-4.71262	-4.66995	-4.64984	-4.60717
1,1,2,2-tetrachloroethane	79-34-5	Chlores_Aliphatiques_C1/C2	n-propylformate	110-74-7	Formates	7	350	-4.2203	-4.71249	-4.66982	-4.64971	-4.60704
1,1,2,2-tetrachloroethane	79-34-5	Chlores_Aliphatiques_C1/C2	n-propylformate	110-74-7	Formates	7	350	-4.1728	-4.71238	-4.66971	-4.64961	-4.60694
1,1,2,2-tetrachloroethane	79-34-5	Chlores_Aliphatiques_C1/C2	n-heptane	142-82-5	n-Alcanes	3	400.2	-3.4708	-3.59803	-3.77942	-3.69534	-3.87673
1,1,2,2-tetrachloroethane	79-34-5	Chlores_Aliphatiques_C1/C2	n-heptane	142-82-5	n-Alcanes	3	396.5	-3.5557	-3.62452	-3.80872	-3.72364	-3.90784
1,1,2,2-tetrachloroethane	79-34-5	Chlores_Aliphatiques_C1/C2	hexane	110-54-3	n-Alcanes	3	333.15	-3.3152	-3.50461	-3.73176	-3.64974	-3.87689
1,1,2,2-tetrachloroethane	79-34-5	Chlores_Aliphatiques_C1/C2	hexane	110-54-3	n-Alcanes	3	298.15	-3.3523	-3.81906	-4.08528	-3.97677	-4.24299
1,1,2,2-tetrachloroethane	79-34-5	Chlores_Aliphatiques_C1/C2	iodoethane	75-03-6	Composés_Iodés	3	298	-4.4061	-4.3541	-4.28078	-4.09151	-4.01819
1,1,2,2-tetrachloroethane	79-34-5	Chlores_Aliphatiques_C1/C2	methylcyclohexane	108-87-2	AlcylCycloHexanes	3	392.25	-3.8063	-3.73619	-3.84175	-4.19526	-4.30082
1,1,2,2-tetrachloroethane	79-34-5	Chlores_Aliphatiques_C1/C2	triethylamine	121-44-8	Autres_Amines_Aliphatiques	6	298.15	-5.8607	-5.51895	-5.75235	-5.55446	-5.78785
1,1,2,2-tetrachloroethane	79-34-5	Chlores_Aliphatiques_C1/C2	dimethylformamide	68-12-2	Amides/Amines_Polyfonctionnels	6	418.35	-4.8071	-6.04048	-6.04134	-6.03534	-6.0362
1,1,2,2-tetrachloroethane	79-34-5	Chlores_Aliphatiques_C1/C2	dimethylformamide	68-12-2	Amides/Amines_Polyfonctionnels	6	418.15	-4.8073	-6.04412	-6.04498	-6.03896	-6.03981
1,1,2,2-tetrachloroethane	79-34-5	Chlores_Aliphatiques_C1/C2	dimethylformamide	68-12-2	Amides/Amines_Polyfonctionnels	6	417.95	-4.8067	-6.04777	-6.04863	-6.04257	-6.04343
1,1,2,2-tetrachloroethane	79-34-5	Chlores_Aliphatiques_C1/C2	dimethylformamide	68-12-2	Amides/Amines_Polyfonctionnels	6	417.75	-4.804	-6.05142	-6.05228	-6.0462	-6.04706
1,1,2,2-tetrachloroethane	79-34-5	Chlores_Aliphatiques_C1/C2	pentane	109-66-0	n-Alcanes	3	298.15	-2.7728	-3.1116	-3.35961	-3.2849	-3.53291
1,1,2,2-tetrachloroethane	79-34-5	Chlores_Aliphatiques_C1/C2	tetrachloroethene	127-18-4	Chlorés_Aliphatiques_C1/C2	3	330.25	-4.9804	-4.77351	-4.86077	-4.90245	-4.98971
1,1,2,2-tetrachloroethane	79-34-5	Chlores_Aliphatiques_C1/C2	tetrachloroethene	127-18-4	Chlorés_Aliphatiques_C1/C2	3	343.15	-4.8268	-4.64948	-4.73592	-4.78557	-4.872
1,1,2,2-tetrachloroethane	79-34-5	Chlores_Aliphatiques_C1/C2	tetrachloroethene	127-18-4	Chlorés_Aliphatiques_C1/C2	3	405.35	-4.2343	-4.11962	-4.2003	-4.27477	-4.35546
1,1,2,2-tetrachloroethane	79-34-5	Chlores_Aliphatiques_C1/C2	tetrachloroethene	127-18-4	Chlorés_Aliphatiques_C1/C2	3	403.65	-4.272	-4.13274	-4.21362	-4.28762	-4.3685
1,1,2,2-tetrachloroethane	79-34-5	Chlores_Aliphatiques_C1/C2	trichloroethene	79-01-6	Chlorés_Aliphatiques_C1/C2	4	414.1	-3.5226	-3.50847	-3.63032	-3.47704	-3.59889
1,1,2,2-tetrachloroethane	79-34-5	Chlores_Aliphatiques_C1/C2	chcl3	67-66-3	Chlorés_Aliphatiques_C1/C2	4	395.9	-2.9854	-3.222	-3.2219	-3.22235	-3.22226
1,1,2,2-tetrachloroethane	79-34-5	Chlores_Aliphatiques_C1/C2	chcl3	67-66-3	Chlorés_Aliphatiques_C1/C2	4	390.1	-3.0481	-3.26445	-3.26435	-3.26454	-3.26444
1,1,2,2-tetrachloroethane	79-34-5	Chlores_Aliphatiques_C1/C2	chcl3	67-66-3	Chlorés_Aliphatiques_C1/C2	4	376.6	-3.1931	-3.36633	-3.36623	-3.36553	-3.36543
1,1,2,2-tetrachloroethane	79-34-5	Chlores_Aliphatiques_C1/C2	h2o	7732-18-5	Autres_Inorganiques	7	293.15	-2.7447	-3.25674	-3.25744	-3.19173	-3.19243
1,1,2,2-tetrachloroethane	79-34-5	Chlores_Aliphatiques_C1/C2	h2o	7732-18-5	Autres_Inorganiques	7	308.15	-2.5522	-3.04616	-3.04683	-2.99578	-2.99646
1,1,2,2-tetrachloroethane	79-34-5	Chlores_Aliphatiques_C1/C2	h2o	7732-18-5	Autres_Inorganiques	7	323.15	-2.4247	-2.85481	-2.85547	-2.81611	-2.81677
1,1,2-trichloro-1,2,2-trifluoroethane	76-13-1	Composes_Multihalogenes	trans-1,2-dichloroethene	156-60-5	Chlorés_Aliphatiques_C1/C2	3	318.15	-3.1841	-3.35942	-3.42649	-3.16247	-3.22953
1,1,2-trichloro-1,2,2-trifluoroethane	76-13-1	Composes_Multihalogenes	cis-1,2-dichloroethene	156-59-2	Chlorés_Aliphatiques_C1/C2	3	318.15	-3.3269	-3.47417	-3.58737	-3.11633	-3.22953
1,1,2-trichloro-1,2,2-trifluoroethane	76-13-1	Composes_Multihalogenes	1,1,1-trichloroethane	71-55-6	Chlorés_Aliphatiques_C1/C2	1	318.15	-3.7971	-3.89905	-3.95611	-3.65446	-3.71151
1,1,2-trichloro-1,2,2-trifluoroethane	76-13-1	Composes_Multihalogenes	1,1,2-trichloroethane	79-00-5	Chlorés_Aliphatiques_C1/C2	3	318.15	-4.2668	-4.37041	-4.23679	-4.45741	-4.32379
1,1,2-trichloro-1,2,2-trifluoroethane	76-13-1	Composes_Multihalogenes	1,1-dichloroethane	75-34-3	Chlorés_Aliphatiques_C1/C2	3	318.15	-3.2715	-3.32459	-3.4533	-3.07331	-3.20202
1,1,2-trichloro-1,2,2-trifluoroethane	76-13-1	Composes_Multihalogenes	1,2-dichlorotetrafluoroethane	76-14-2	Composés_Multihalogènes	1	308.95	-2.6152	-2.65962	-2.65963	-2.6519	-2.65191
1,1,2-trichloro-1,2,2-trifluoroethane	76-13-1	Composes_Multihalogenes	1,2-dichloroethane	107-06-2	Chlorés_Aliphatiques_C1/C2	1	318.15	-3.5989	-3.41983	-3.39425	-3.57428	-3.5487
1,1,2-trichloro-1,2,2-trifluoroethane	76-13-1	Composes_Multihalogenes	propanol	71-23-8	n-Alcools	5	308.15	-3.0683	-3.12927	-3.74876	-2.71546	-3.33494
1,1,2-trichloro-1,2,2-trifluoroethane	76-13-1	Composes_Multihalogenes	diisopropylether	108-20-3	Ethers_Aliphatiques	2	308.15	-3.9823	-3.9298	-3.82459	-2.9917	-2.88649
1,1,2-trichloro-1,2,2-trifluoroethane	76-13-1	Composes_Multihalogenes	diisopropylether	108-20-3	Ethers_Aliphatiques	2	308.15	-3.9791	-3.9298	-3.82459	-2.9917	-2.88649
1,1,2-trichloro-1,2,2-trifluoroethane	76-13-1	Composes_Multihalogenes	diisopropylether	108-20-3	Ethers_Aliphatiques	2	308.15	-3.9727	-3.9298	-3.82459	-2.9917	-2.88649
1,1,2-trichloro-1,2,2-trifluoroethane	76-13-1	Composes_Multihalogenes	diisopropylether	108-20-3	Ethers_Aliphatiques	2	308.15	-3.9707	-3.9298	-3.82459	-2.9917	-2.88649
1,1,2-trichloro-1,2,2-trifluoroethane	76-13-1	Composes_Multihalogenes	diisopropylether	108-20-3	Ethers_Aliphatiques	2	308.15	-3.9648	-3.9298	-3.82459	-2.9917	-2.88649
1,1,2-trichloro-1,2,2-trifluoroethane	76-13-1	Composes_Multihalogenes	diisopropylether	108-20-3	Ethers_Aliphatiques	2	308.15	-3.9568	-3.9298	-3.82459	-2.9917	-2.88649
1,1,2-trichloro-1,2,2-trifluoroethane	76-13-1	Composes_Multihalogenes	diisopropylether	108-20-3	Ethers_Aliphatiques	2	308.15	-3.9487	-3.9298	-3.82459	-2.9917	-2.88649
1,1,2-trichloro-1,2,2-trifluoroethane	76-13-1	Composes_Multihalogenes	2-bromo-2-chloro-1,1,1-trifluoroethane	151-67-7	Composés_Multihalogènes	3	308.15	-3.4865	-3.52844	-3.32621	-3.75178	-3.54955
1,1,2-trichloro-1,2,2-trifluoroethane	76-13-1	Composes_Multihalogenes	butanone	78-93-3	Cétones	2	308.15	-3.6723	-3.69884	-3.71666	-3.43808	-3.4559
1,1,2-trichloro-1,2,2-trifluoroethane	76-13-1	Composes_Multihalogenes	methyl-t-butylether	1634-04-4	Ethers_Aliphatiques	2	308.15	-3.6804	-3.5691	-3.53545	-3.53886	-3.50521
1,1,2-trichloro-1,2,2-trifluoroethane	76-13-1	Composes_Multihalogenes	tert-butanol	75-65-0	Autres_Alcools_Aliphatiques	5	308.15	-3.1806	-2.89385	-3.35668	-2.98931	-3.45214
1,1,2-trichloro-1,2,2-trifluoroethane	76-13-1	Composes_Multihalogenes	propanone	67-64-1	Cétones	2	308.15	-3.1317	-2.98944	-2.98869	-2.98214	-2.98139
1,1,2-trichloro-1,2,2-trifluoroethane	76-13-1	Composes_Multihalogenes	propanone	67-64-1	Cétones	2	308.15	-3.0406	-2.9895	-2.98875	-2.9822	-2.98145
1,1,2-trichloro-1,2,2-trifluoroethane	76-13-1	Composes_Multihalogenes	ethylacetate	141-78-6	Acétates	2	308.15	-3.9509	-3.55002	-3.56882	-3.39684	-3.41564
1,1,2-trichloro-1,2,2-trifluoroethane	76-13-1	Composes_Multihalogenes	methylacetate	79-20-9	Acétates	2	308.15	-3.3576	-2.9401	-3.02234	-2.49699	-2.57923
1,1,2-trichloro-1,2,2-trifluoroethane	76-13-1	Composes_Multihalogenes	methylacetate	79-20-9	Acétates	2	308.15	-3.3406	-2.94012	-3.02236	-2.49701	-2.57925
1,1,2-trichloro-1,2,2-trifluoroethane	76-13-1	Composes_Multihalogenes	benzene	71-43-2	n-AlcylBenzènes	1	308.15	-3.9032	-4.05536	-3.90315	-3.99905	-3.84684
1,1,2-trichloro-1,2,2-trifluoroethane	76-13-1	Composes_Multihalogenes	br2	7726-95-6	Eléments	3	316.55	-2.9692	-3.877	-3.64955	-3.44967	-3.22221
1,1,2-trichloro-1,2,2-trifluoroethane	76-13-1	Composes_Multihalogenes	br2	7726-95-6	Eléments	3	317.35	-2.9825	-3.86875	-3.64198	-3.44322	-3.21645
1,1,2-trichloro-1,2,2-trifluoroethane	76-13-1	Composes_Multihalogenes	br2	7726-95-6	Eléments	3	318.85	-2.9097	-3.85331	-3.62782	-3.43115	-3.20566
1,1,2-trichloro-1,2,2-trifluoroethane	76-13-1	Composes_Multihalogenes	cyclohexane	110-82-7	CycloAlcanes	1	308.15	-3.9482	-4.25175	-4.23194	-4.86213	-4.84232
1,1,2-trichloro-1,2,2-trifluoroethane	76-13-1	Composes_Multihalogenes	ch2cl2	75-09-2	Chlorés_Aliphatiques_C1/C2	3	308.15	-2.9261	-3.02124	-3.02112	-3.01239	-3.01226
1,1,2-trichloro-1,2,2-trifluoroethane	76-13-1	Composes_Multihalogenes	ethanol	64-17-5	n-Alcools	5	308.15	-2.359	-2.5317	-2.52647	-2.50286	-2.49763
1,1,2-trichloro-1,2,2-trifluoroethane	76-13-1	Composes_Multihalogenes	n-heptane	142-82-5	n-Alcanes	1	303.31	-4.7034	-4.77746	-4.76839	-4.90583	-4.89675
1,1,2-trichloro-1,2,2-trifluoroethane	76-13-1	Composes_Multihalogenes	n-heptane	142-82-5	n-Alcanes	1	313.39	-4.7071	-4.65966	-4.65218	-4.78418	-4.7767
1,1,2-trichloro-1,2,2-trifluoroethane	76-13-1	Composes_Multihalogenes	hexafluorobenzene	392-56-3	Composés_Fluorés	1	323.95	-4.0668	-4.10946	-4.02947	-4.10934	-4.02935
1,1,2-trichloro-1,2,2-trifluoroethane	76-13-1	Composes_Multihalogenes	hexane	110-54-3	n-Alcanes	1	313.14	-3.7904	-3.9832	-3.97793	-4.12283	-4.11756
1,1,2-trichloro-1,2,2-trifluoroethane	76-13-1	Composes_Multihalogenes	hexane	110-54-3	n-Alcanes	1	313.14	-3.7753	-3.9832	-3.97793	-4.12283	-4.11756
1,1,2-trichloro-1,2,2-trifluoroethane	76-13-1	Composes_Multihalogenes	hexane	110-54-3	n-Alcanes	1	308.15	-3.8009	-4.03358	-4.02776	-4.17528	-4.16946
1,1,2-trichloro-1,2,2-trifluoroethane	76-13-1	Composes_Multihalogenes	hexane	110-54-3	n-Alcanes	1	308.15	-3.7833	-4.03358	-4.02776	-4.17528	-4.16946
1,1,2-trichloro-1,2,2-trifluoroethane	76-13-1	Composes_Multihalogenes	hexane	110-54-3	n-Alcanes	1	308.15	-3.76	-4.03358	-4.02776	-4.17528	-4.16946
1,1,2-trichloro-1,2,2-trifluoroethane	76-13-1	Composes_Multihalogenes	hexane	110-54-3	n-Alcanes	1	303.15	-3.8761	-4.08488	-4.07848	-4.22854	-4.22214
1,1,2-trichloro-1,2,2-trifluoroethane	76-13-1	Composes_Multihalogenes	hexane	110-54-3	n-Alcanes	1	303.15	-3.8008	-4.08488	-4.07848	-4.22854	-4.22214
1,1,2-trichloro-1,2,2-trifluoroethane	76-13-1	Composes_Multihalogenes	hexane	110-54-3	n-Alcanes	1	313.14	-3.7017	-3.9832	-3.97793	-4.12283	-4.11756
1,1,2-trichloro-1,2,2-trifluoroethane	76-13-1	Composes_Multihalogenes	hexane	110-54-3	n-Alcanes	1	308.15	-3.7695	-4.03358	-4.02776	-4.17528	-4.16946
1,1,2-trichloro-1,2,2-trifluoroethane	76-13-1	Composes_Multihalogenes	hexane	110-54-3	n-Alcanes	1	304.14	-3.7987	-4.07466	-4.06837	-4.21794	-4.21166
1,1,2-trichloro-1,2,2-trifluoroethane	76-13-1	Composes_Multihalogenes	hexane	110-54-3	n-Alcanes	1	313.39	-3.7022	-3.98069	-3.97545	-4.12022	-4.11498
1,1,2-trichloro-1,2,2-trifluoroethane	76-13-1	Composes_Multihalogenes	hexane	110-54-3	n-Alcanes	1	320.88	-3.6193	-3.90655	-3.90207	-4.04281	-4.03832
1,1,2-trichloro-1,2,2-trifluoroethane	76-13-1	Composes_Multihalogenes	dimethylformamide	68-12-2	Amides/Amines_Polyfonctionnels	2	303.15	-4.8797	-5.11631	-5.11728	-5.0638	-5.06478
1,1,2-trichloro-1,2,2-trifluoroethane	76-13-1	Composes_Multihalogenes	dimethylformamide	68-12-2	Amides/Amines_Polyfonctionnels	2	313.15	-4.6786	-4.97547	-4.97639	-4.93152	-4.93244
1,1,2-trichloro-1,2,2-trifluoroethane	76-13-1	Composes_Multihalogenes	dimethylformamide	68-12-2	Amides/Amines_Polyfonctionnels	2	320.95	-4.5341	-4.86883	-4.86971	-4.83071	-4.83159
1,1,2-trichloro-1,2,2-trifluoroethane	76-13-1	Composes_Multihalogenes	ccl4	56-23-5	Chlorés_Aliphatiques_C1/C2	1	318.15	-3.8741	-4.07073	-4.07069	-4.0554	-4.05536
1,1,2-trichloro-1,2,2-trifluoroethane	76-13-1	Composes_Multihalogenes	thf	109-99-9	Epoxydes	2	308.15	-3.8352	-3.82953	-3.71942	-4.02852	-3.9184
1,1,2-trichloro-1,2,2-trifluoroethane	76-13-1	Composes_Multihalogenes	thf	109-99-9	Epoxydes	2	308.15	-3.8052	-3.82953	-3.71942	-4.02852	-3.9184
1,1,2-trichloro-1,2,2-trifluoroethane	76-13-1	Composes_Multihalogenes	thf	109-99-9	Epoxydes	2	308.15	-3.7728	-3.82953	-3.71942	-4.02852	-3.9184
1,1,2-trichloro-1,2,2-trifluoroethane	76-13-1	Composes_Multihalogenes	thf	109-99-9	Epoxydes	2	308.15	-3.7824	-3.82953	-3.71942	-4.02852	-3.9184
1,1,2-trichloro-1,2,2-trifluoroethane	76-13-1	Composes_Multihalogenes	trichloroethene	79-01-6	Chlorés_Aliphatiques_C1/C2	3	308.15	-4.1812	-4.34233	-4.2376	-4.28305	-4.17831
1,1,2-trichloro-1,2,2-trifluoroethane	76-13-1	Composes_Multihalogenes	chcl3	67-66-3	Chlorés_Aliphatiques_C1/C2	3	318.15	-3.4237	-3.63595	-3.63627	-3.62569	-3.62601
1,1,2-trichloroethane	79-00-5	Chlores_Aliphatiques_C1/C2	1,1,1,2-tetrachloroethane	630-20-6	Chlorés_Aliphatiques_C1/C2	4	393.65	-4.6684	-4.66564	-4.68081	-4.72923	-4.7444
1,1,2-trichloroethane	79-00-5	Chlores_Aliphatiques_C1/C2	1,1,1,2-tetrachloroethane	630-20-6	Chlorés_Aliphatiques_C1/C2	4	391.85	-4.6992	-4.68116	-4.69639	-4.74425	-4.75948
1,1,2-trichloroethane	79-00-5	Chlores_Aliphatiques_C1/C2	1,1,1,2-tetrachloroethane	630-20-6	Chlorés_Aliphatiques_C1/C2	4	390.55	-4.6566	-4.69241	-4.70768	-4.75513	-4.7704
1,1,2-trichloroethane	79-00-5	Chlores_Aliphatiques_C1/C2	1,1,1,2-tetrachloroethane	630-20-6	Chlorés_Aliphatiques_C1/C2	4	389.75	-4.7199	-4.69935	-4.71464	-4.76184	-4.77713
1,1,2-trichloroethane	79-00-5	Chlores_Aliphatiques_C1/C2	1,1,1,2-tetrachloroethane	630-20-6	Chlorés_Aliphatiques_C1/C2	4	387.85	-4.7072	-4.71589	-4.73124	-4.77782	-4.79317
1,1,2-trichloroethane	79-00-5	Chlores_Aliphatiques_C1/C2	1,1,1-trichloroethane	71-55-6	Chlorés_Aliphatiques_C1/C2	3	348.15	-3.7227	-3.82129	-3.59209	-3.60454	-3.37534
1,1,2-trichloroethane	79-00-5	Chlores_Aliphatiques_C1/C2	1,1,2,2-tetrachloroethane	79-34-5	Chlorés_Aliphatiques_C1/C2	4	395.75	-5.0518	-4.98769	-4.9903	-4.95121	-4.95382
1,1,2-trichloroethane	79-00-5	Chlores_Aliphatiques_C1/C2	1,1,2,2-tetrachloroethane	79-34-5	Chlorés_Aliphatiques_C1/C2	4	390.75	-5.0739	-5.03395	-5.03635	-4.99828	-5.00069
1,1,2-trichloroethane	79-00-5	Chlores_Aliphatiques_C1/C2	1,2-dichloroethane	107-06-2	Chlorés_Aliphatiques_C1/C2	3	348.15	-4.1068	-4.14127	-4.14865	-4.34566	-4.35305
1,1,2-trichloroethane	79-00-5	Chlores_Aliphatiques_C1/C2	1-hexene	592-41-6	1-Alcènes	3	333.15	-3.4505	-3.6283	-3.63615	-3.80981	-3.81766
1,1,2-trichloroethane	79-00-5	Chlores_Aliphatiques_C1/C2	propanone	67-64-1	Cétones	6	385.15	-3.3939	-3.71293	-3.71228	-3.71281	-3.71215
1,1,2-trichloroethane	79-00-5	Chlores_Aliphatiques_C1/C2	hexane	110-54-3	n-Alcanes	3	333.15	-3.3529	-3.42359	-3.60701	-3.56442	-3.74785
1,1,2-trichloroethane	79-00-5	Chlores_Aliphatiques_C1/C2	tetrachloroethene	127-18-4	Chlorés_Aliphatiques_C1/C2	3	386.9	-4.3798	-4.20231	-4.31049	-4.35568	-4.46386
1,1,2-trichloroethane	79-00-5	Chlores_Aliphatiques_C1/C2	tetrachloroethene	127-18-4	Chlorés_Aliphatiques_C1/C2	3	387.2	-4.3416	-4.20001	-4.30813	-4.35345	-4.46157
1,1,2-trichloroethane	79-00-5	Chlores_Aliphatiques_C1/C2	tetrachloroethene	127-18-4	Chlorés_Aliphatiques_C1/C2	3	386.15	-4.3523	-4.2081	-4.31642	-4.3613	-4.46962
1,1,2-trichloroethane	79-00-5	Chlores_Aliphatiques_C1/C2	tetrachloroethene	127-18-4	Chlorés_Aliphatiques_C1/C2	3	386.35	-4.3269	-4.20656	-4.31485	-4.35981	-4.46809
1,1,2-trichloroethane	79-00-5	Chlores_Aliphatiques_C1/C2	tetrachloroethene	127-18-4	Chlorés_Aliphatiques_C1/C2	3	386.75	-4.3105	-4.20349	-4.3117	-4.35683	-4.46504
1,1,2-trichloroethane	79-00-5	Chlores_Aliphatiques_C1/C2	tetrachloroethene	127-18-4	Chlorés_Aliphatiques_C1/C2	3	348.15	-4.6434	-4.51994	-4.63485	-4.66049	-4.7754
1,1,2-trichloroethane	79-00-5	Chlores_Aliphatiques_C1/C2	ccl4	56-23-5	Chlorés_Aliphatiques_C1/C2	3	348.15	-3.5963	-3.6242	-3.62448	-3.61708	-3.61736
1,1,2-trichloroethane	79-00-5	Chlores_Aliphatiques_C1/C2	trichloroethene	79-01-6	Chlorés_Aliphatiques_C1/C2	4	348.15	-4.0003	-4.00206	-4.08488	-3.9589	-4.04173
1,1,2-trichloroethane	79-00-5	Chlores_Aliphatiques_C1/C2	chcl3	67-66-3	Chlorés_Aliphatiques_C1/C2	4	348.15	-3.4869	-3.62078	-3.62058	-3.61671	-3.61651
1,1,2-trichloroethane	79-00-5	Chlores_Aliphatiques_C1/C2	h2o	7732-18-5	Autres_Inorganiques	7	293.15	-2.6085	-2.49939	-2.50013	-2.43542	-2.43615
1,1,2-trichloroethane	79-00-5	Chlores_Aliphatiques_C1/C2	h2o	7732-18-5	Autres_Inorganiques	7	308.15	-2.4749	-2.40187	-2.40257	-2.35234	-2.35305
1,1,2-trichloroethane	79-00-5	Chlores_Aliphatiques_C1/C2	h2o	7732-18-5	Autres_Inorganiques	7	323.15	-2.3445	-2.31231	-2.31299	-2.27432	-2.275
bicyclohexyl	92-51-3	Alcanes_PolyCycliques	1,3-cyclohexadiene	592-57-4	Alcadiènes	1	298.15	-4.0634	-4.00298	-3.96905	-4.49534	-4.46142
bicyclohexyl	92-51-3	Alcanes_PolyCycliques	1,4-cyclohexadiene	628-41-1	Alcadiènes	1	298.15	-4.344	-4.05868	-4.03895	-4.48114	-4.46142
bicyclohexyl	92-51-3	Alcanes_PolyCycliques	1-heptene	592-76-7	1-Alcènes	1	298.15	-4.3328	-4.33775	-4.3168	-4.47689	-4.45593
bicyclohexyl	92-51-3	Alcanes_PolyCycliques	1-heptyne	628-71-7	Alcynes	3	298.15	-4.3331	-4.24129	-4.24298	-4.25971	-4.2614
bicyclohexyl	92-51-3	Alcanes_PolyCycliques	1-hexene	592-41-6	1-Alcènes	1	298.15	-3.6543	-3.59489	-3.57951	-3.78036	-3.76498
bicyclohexyl	92-51-3	Alcanes_PolyCycliques	hexyne	693-02-7	Alcynes	3	298.15	-3.6544	-3.50579	-3.52453	-3.51629	-3.53503
bicyclohexyl	92-51-3	Alcanes_PolyCycliques	isobutane	75-28-5	MéthylAlcanes	1	475	-1.0873	-1.06	-1.05246	-1.24115	-1.23361
bicyclohexyl	92-51-3	Alcanes_PolyCycliques	isobutane	75-28-5	MéthylAlcanes	1	300	-1.7947	-2.05911	-2.03559	-2.21969	-2.19617
bicyclohexyl	92-51-3	Alcanes_PolyCycliques	isobutane	75-28-5	MéthylAlcanes	1	325	-1.6667	-1.87085	-1.85152	-2.03862	-2.01929
bicyclohexyl	92-51-3	Alcanes_PolyCycliques	isobutane	75-28-5	MéthylAlcanes	1	350	-1.5264	-1.69982	-1.68384	-1.87268	-1.8567
bicyclohexyl	92-51-3	Alcanes_PolyCycliques	isobutane	75-28-5	MéthylAlcanes	1	375	-1.4144	-1.54446	-1.53112	-1.72089	-1.70755
bicyclohexyl	92-51-3	Alcanes_PolyCycliques	isobutane	75-28-5	MéthylAlcanes	1	400	-1.2972	-1.40361	-1.39232	-1.58246	-1.57117
bicyclohexyl	92-51-3	Alcanes_PolyCycliques	isobutane	75-28-5	MéthylAlcanes	1	425	-1.1733	-1.27635	-1.26665	-1.45672	-1.44702
bicyclohexyl	92-51-3	Alcanes_PolyCycliques	isobutane	75-28-5	MéthylAlcanes	1	450	-1.0915	-1.162	-1.15351	-1.34311	-1.33463
bicyclohexyl	92-51-3	Alcanes_PolyCycliques	nh3	7664-41-7	Bases_Inorganiques	5	300	-0.1528	0.36446	0.36409	0.36427	0.36391
bicyclohexyl	92-51-3	Alcanes_PolyCycliques	nh3	7664-41-7	Bases_Inorganiques	5	325	0.124	0.49484	0.49442	0.49419	0.49377
bicyclohexyl	92-51-3	Alcanes_PolyCycliques	nh3	7664-41-7	Bases_Inorganiques	5	350	0.2612	0.61108	0.61063	0.61058	0.61013
bicyclohexyl	92-51-3	Alcanes_PolyCycliques	nh3	7664-41-7	Bases_Inorganiques	5	375	0.3425	0.7146	0.71413	0.7144	0.71393
bicyclohexyl	92-51-3	Alcanes_PolyCycliques	nh3	7664-41-7	Bases_Inorganiques	5	400	0.4007	0.80608	0.8056	0.80607	0.80559
bicyclohexyl	92-51-3	Alcanes_PolyCycliques	nh3	7664-41-7	Bases_Inorganiques	5	425	0.456	0.88571	0.88523	0.88562	0.88514
bicyclohexyl	92-51-3	Alcanes_PolyCycliques	nh3	7664-41-7	Bases_Inorganiques	5	450	0.4971	0.95336	0.95289	0.95285	0.95238
bicyclohexyl	92-51-3	Alcanes_PolyCycliques	nh3	7664-41-7	Bases_Inorganiques	5	475	0.5146	1.00869	1.00824	1.0074	1.00695
bicyclohexyl	92-51-3	Alcanes_PolyCycliques	benzene	71-43-2	n-AlcylBenzènes	1	298.15	-3.9633	-3.89321	-3.70318	-3.81629	-3.62626
bicyclohexyl	92-51-3	Alcanes_PolyCycliques	butane	106-97-8	n-Alcanes	1	475	-1.2597	-1.2221	-1.22215	-1.22194	-1.222
bicyclohexyl	92-51-3	Alcanes_PolyCycliques	butane	106-97-8	n-Alcanes	1	300	-1.9956	-2.29921	-2.2993	-2.29872	-2.29881
bicyclohexyl	92-51-3	Alcanes_PolyCycliques	butane	106-97-8	n-Alcanes	1	325	-1.8979	-2.09789	-2.09797	-2.09879	-2.09888
bicyclohexyl	92-51-3	Alcanes_PolyCycliques	butane	106-97-8	n-Alcanes	1	350	-1.7751	-1.91464	-1.91472	-1.91581	-1.91589
bicyclohexyl	92-51-3	Alcanes_PolyCycliques	butane	106-97-8	n-Alcanes	1	375	-1.6309	-1.74776	-1.74784	-1.74865	-1.74872
bicyclohexyl	92-51-3	Alcanes_PolyCycliques	butane	106-97-8	n-Alcanes	1	400	-1.4985	-1.59597	-1.59604	-1.59638	-1.59645
bicyclohexyl	92-51-3	Alcanes_PolyCycliques	butane	106-97-8	n-Alcanes	1	425	-1.3935	-1.45826	-1.45832	-1.45825	-1.45831
bicyclohexyl	92-51-3	Alcanes_PolyCycliques	butane	106-97-8	n-Alcanes	1	450	-1.313	-1.33384	-1.3339	-1.33362	-1.33368
bicyclohexyl	92-51-3	Alcanes_PolyCycliques	co2	124-38-9	Gaz_Inorganiques	1	300	-0.0115	-0.32117	-0.32016	-0.32121	-0.32019
bicyclohexyl	92-51-3	Alcanes_PolyCycliques	co2	124-38-9	Gaz_Inorganiques	1	325	0.072	-0.17103	-0.17007	-0.17102	-0.17006
bicyclohexyl	92-51-3	Alcanes_PolyCycliques	co2	124-38-9	Gaz_Inorganiques	1	350	0.1743	-0.03505	-0.03414	-0.03547	-0.03456
bicyclohexyl	92-51-3	Alcanes_PolyCycliques	co2	124-38-9	Gaz_Inorganiques	1	375	0.2751	0.08747	0.08834	0.0861	0.08696
bicyclohexyl	92-51-3	Alcanes_PolyCycliques	co2	124-38-9	Gaz_Inorganiques	1	400	0.3576	0.197	0.19782	0.19418	0.19499
bicyclohexyl	92-51-3	Alcanes_PolyCycliques	co2	124-38-9	Gaz_Inorganiques	1	425	0.4103	0.29377	0.29454	0.28908	0.28985
bicyclohexyl	92-51-3	Alcanes_PolyCycliques	co2	124-38-9	Gaz_Inorganiques	1	450	0.4124	0.37786	0.37859	0.37098	0.37171
bicyclohexyl	92-51-3	Alcanes_PolyCycliques	co2	124-38-9	Gaz_Inorganiques	1	475	0.3598	0.44921	0.44989	0.43993	0.44062
bicyclohexyl	92-51-3	Alcanes_PolyCycliques	co	630-08-0	Gaz_Inorganiques	1	450	1.3838	1.24054	1.24054	1.22617	1.22617
bicyclohexyl	92-51-3	Alcanes_PolyCycliques	co	630-08-0	Gaz_Inorganiques	1	475	1.3324	1.25565	1.25566	1.23885	1.23886
bicyclohexyl	92-51-3	Alcanes_PolyCycliques	co	630-08-0	Gaz_Inorganiques	1	300	1.1989	0.91818	0.91819	0.92063	0.92063
bicyclohexyl	92-51-3	Alcanes_PolyCycliques	co	630-08-0	Gaz_Inorganiques	1	325	1.2636	0.99919	0.9992	0.99921	0.99921
bicyclohexyl	92-51-3	Alcanes_PolyCycliques	co	630-08-0	Gaz_Inorganiques	1	350	1.3227	1.06918	1.06919	1.06642	1.06643
bicyclohexyl	92-51-3	Alcanes_PolyCycliques	co	630-08-0	Gaz_Inorganiques	1	375	1.3717	1.12833	1.12833	1.1226	1.12261
bicyclohexyl	92-51-3	Alcanes_PolyCycliques	co	630-08-0	Gaz_Inorganiques	1	400	1.4046	1.17666	1.17666	1.16793	1.16793
bicyclohexyl	92-51-3	Alcanes_PolyCycliques	co	630-08-0	Gaz_Inorganiques	1	425	1.413	1.21412	1.21412	1.20247	1.20247
bicyclohexyl	92-51-3	Alcanes_PolyCycliques	cyclohexane	110-82-7	CycloAlcanes	1	298.15	-4.0906	-4.10269	-4.06696	-4.79553	-4.75981
bicyclohexyl	92-51-3	Alcanes_PolyCycliques	cyclohexene	110-83-8	CycloAlcènes	2	298.15	-4.1784	-4.13614	-4.10862	-4.68456	-4.65705
bicyclohexyl	92-51-3	Alcanes_PolyCycliques	ethane	74-84-0	n-Alcanes	1	300	-0.6674	-0.71791	-0.71791	-0.71817	-0.71817
bicyclohexyl	92-51-3	Alcanes_PolyCycliques	ethane	74-84-0	n-Alcanes	1	325	-0.5496	-0.58075	-0.58074	-0.57975	-0.57974
bicyclohexyl	92-51-3	Alcanes_PolyCycliques	ethane	74-84-0	n-Alcanes	1	350	-0.4313	-0.45707	-0.45707	-0.45492	-0.45492
bicyclohexyl	92-51-3	Alcanes_PolyCycliques	ethane	74-84-0	n-Alcanes	1	375	-0.3207	-0.34601	-0.34601	-0.34301	-0.34301
bicyclohexyl	92-51-3	Alcanes_PolyCycliques	ethane	74-84-0	n-Alcanes	1	400	-0.2224	-0.24694	-0.24694	-0.24349	-0.24349
bicyclohexyl	92-51-3	Alcanes_PolyCycliques	ethane	74-84-0	n-Alcanes	1	425	-0.1444	-0.15945	-0.15944	-0.15599	-0.15599
bicyclohexyl	92-51-3	Alcanes_PolyCycliques	ethane	74-84-0	n-Alcanes	1	450	-0.0963	-0.08325	-0.08325	-0.08023	-0.08023
bicyclohexyl	92-51-3	Alcanes_PolyCycliques	ethane	74-84-0	n-Alcanes	1	475	-0.0737	-0.01822	-0.01822	-0.01605	-0.01605
bicyclohexyl	92-51-3	Alcanes_PolyCycliques	n-heptane	142-82-5	n-Alcanes	1	298.15	-4.4815	-4.49821	-4.46885	-4.64537	-4.61602
bicyclohexyl	92-51-3	Alcanes_PolyCycliques	hexane	110-54-3	n-Alcanes	1	298.15	-3.7281	-3.7905	-3.76573	-3.95497	-3.93019
bicyclohexyl	92-51-3	Alcanes_PolyCycliques	h2	1333-74-0	Eléments	1	300	1.698	1.29833	1.29844	1.29833	1.29844
bicyclohexyl	92-51-3	Alcanes_PolyCycliques	h2	1333-74-0	Eléments	1	325	1.7428	1.34174	1.34184	1.34174	1.34184
bicyclohexyl	92-51-3	Alcanes_PolyCycliques	h2	1333-74-0	Eléments	1	350	1.7699	1.37684	1.37693	1.37684	1.37693
bicyclohexyl	92-51-3	Alcanes_PolyCycliques	h2	1333-74-0	Eléments	1	375	1.7784	1.40366	1.40374	1.40366	1.40375
bicyclohexyl	92-51-3	Alcanes_PolyCycliques	h2	1333-74-0	Eléments	1	400	1.7674	1.42214	1.42222	1.42215	1.42223
bicyclohexyl	92-51-3	Alcanes_PolyCycliques	h2	1333-74-0	Eléments	1	425	1.7351	1.43215	1.43223	1.43217	1.43224
bicyclohexyl	92-51-3	Alcanes_PolyCycliques	h2	1333-74-0	Eléments	1	450	1.6812	1.43345	1.43352	1.43348	1.43355
bicyclohexyl	92-51-3	Alcanes_PolyCycliques	h2	1333-74-0	Eléments	1	475	1.604	1.4257	1.42576	1.42577	1.42584
bicyclohexyl	92-51-3	Alcanes_PolyCycliques	h2s	7783-06-04	Gaz_Inorganiques	5	450	-0.214	0.00043	0.00048	0.00397	0.00403
bicyclohexyl	92-51-3	Alcanes_PolyCycliques	h2s	7783-06-04	Gaz_Inorganiques	5	475	-0.2945	0.0553	0.05536	0.05953	0.05958
bicyclohexyl	92-51-3	Alcanes_PolyCycliques	h2s	7783-06-04	Gaz_Inorganiques	5	300	-0.6618	-0.53117	-0.53108	-0.53315	-0.53306
bicyclohexyl	92-51-3	Alcanes_PolyCycliques	h2s	7783-06-04	Gaz_Inorganiques	5	325	-0.5867	-0.41621	-0.41613	-0.41816	-0.41808
bicyclohexyl	92-51-3	Alcanes_PolyCycliques	h2s	7783-06-04	Gaz_Inorganiques	5	350	-0.4932	-0.31281	-0.31273	-0.31394	-0.31386
bicyclohexyl	92-51-3	Alcanes_PolyCycliques	h2s	7783-06-04	Gaz_Inorganiques	5	375	-0.3846	-0.21998	-0.21991	-0.21991	-0.21984
bicyclohexyl	92-51-3	Alcanes_PolyCycliques	h2s	7783-06-04	Gaz_Inorganiques	5	400	-0.2839	-0.13708	-0.13701	-0.1357	-0.13564
bicyclohexyl	92-51-3	Alcanes_PolyCycliques	h2s	7783-06-04	Gaz_Inorganiques	5	425	-0.2135	-0.06368	-0.06362	-0.06111	-0.06105
bicyclohexyl	92-51-3	Alcanes_PolyCycliques	methane	74-82-8	n-Alcanes	1	300	0.4923	0.38066	0.38066	0.39482	0.39482
bicyclohexyl	92-51-3	Alcanes_PolyCycliques	methane	74-82-8	n-Alcanes	1	325	0.5812	0.47015	0.47015	0.48668	0.48668
bicyclohexyl	92-51-3	Alcanes_PolyCycliques	methane	74-82-8	n-Alcanes	1	350	0.6601	0.54902	0.54902	0.56731	0.56731
bicyclohexyl	92-51-3	Alcanes_PolyCycliques	methane	74-82-8	n-Alcanes	1	375	0.725	0.61764	0.61764	0.6371	0.6371
bicyclohexyl	92-51-3	Alcanes_PolyCycliques	methane	74-82-8	n-Alcanes	1	400	0.7705	0.67622	0.67622	0.69626	0.69626
bicyclohexyl	92-51-3	Alcanes_PolyCycliques	methane	74-82-8	n-Alcanes	1	425	0.7935	0.72483	0.72483	0.74492	0.74492
bicyclohexyl	92-51-3	Alcanes_PolyCycliques	methane	74-82-8	n-Alcanes	1	450	0.7902	0.76343	0.76343	0.78308	0.78308
bicyclohexyl	92-51-3	Alcanes_PolyCycliques	methane	74-82-8	n-Alcanes	1	475	0.7546	0.79186	0.79186	0.81064	0.81064
bicyclohexyl	92-51-3	Alcanes_PolyCycliques	n2	7727-37-9	Eléments	1	300	1.3907	0.94719	0.94719	0.95135	0.95135
bicyclohexyl	92-51-3	Alcanes_PolyCycliques	n2	7727-37-9	Eléments	1	325	1.4324	1.02615	1.02614	1.028	1.028
bicyclohexyl	92-51-3	Alcanes_PolyCycliques	n2	7727-37-9	Eléments	1	350	1.4636	1.0942	1.09419	1.0934	1.09339
bicyclohexyl	92-51-3	Alcanes_PolyCycliques	n2	7727-37-9	Eléments	1	375	1.4831	1.15151	1.15151	1.14786	1.14786
bicyclohexyl	92-51-3	Alcanes_PolyCycliques	n2	7727-37-9	Eléments	1	400	1.4883	1.19812	1.19812	1.19158	1.19158
bicyclohexyl	92-51-3	Alcanes_PolyCycliques	n2	7727-37-9	Eléments	1	425	1.4684	1.23397	1.23397	1.22461	1.2246
bicyclohexyl	92-51-3	Alcanes_PolyCycliques	n2	7727-37-9	Eléments	1	450	1.409	1.2589	1.25889	1.24688	1.24688
bicyclohexyl	92-51-3	Alcanes_PolyCycliques	n2	7727-37-9	Eléments	1	475	1.3232	1.27262	1.27262	1.25823	1.25823
bicyclohexyl	92-51-3	Alcanes_PolyCycliques	propane	74-98-6	n-Alcanes	1	450	-0.7126	-0.71392	-0.71387	-0.71298	-0.71293
bicyclohexyl	92-51-3	Alcanes_PolyCycliques	propane	74-98-6	n-Alcanes	1	475	-0.7865	-0.62555	-0.6255	-0.62505	-0.625
bicyclohexyl	92-51-3	Alcanes_PolyCycliques	propane	74-98-6	n-Alcanes	1	300	-1.4378	-1.51297	-1.51289	-1.51443	-1.51435
bicyclohexyl	92-51-3	Alcanes_PolyCycliques	propane	74-98-6	n-Alcanes	1	325	-1.2836	-1.34403	-1.34396	-1.34527	-1.3452
bicyclohexyl	92-51-3	Alcanes_PolyCycliques	propane	74-98-6	n-Alcanes	1	350	-1.1402	-1.1908	-1.19073	-1.19138	-1.19132
bicyclohexyl	92-51-3	Alcanes_PolyCycliques	propane	74-98-6	n-Alcanes	1	375	-1.002	-1.05201	-1.05195	-1.05186	-1.0518
bicyclohexyl	92-51-3	Alcanes_PolyCycliques	propane	74-98-6	n-Alcanes	1	400	-0.8771	-0.9267	-0.92665	-0.92598	-0.92593
bicyclohexyl	92-51-3	Alcanes_PolyCycliques	propane	74-98-6	n-Alcanes	1	425	-0.7743	-0.81418	-0.81413	-0.81317	-0.81312
biphenyl	92-52-4	DiPhenyl/PolyAromatiques	tetralin	119-64-2	Cyclobenzènes	1	443.15	-5.5616	-5.59009	-5.59784	-5.85422	-5.86197
biphenyl	92-52-4	DiPhenyl/PolyAromatiques	tetralin	119-64-2	Cyclobenzènes	1	463.15	-5.3293	-5.38357	-5.39181	-5.63764	-5.64588
biphenyl	92-52-4	DiPhenyl/PolyAromatiques	tetralin	119-64-2	Cyclobenzènes	1	433.15	-5.6438	-5.69708	-5.70445	-5.9659	-5.97327
biphenyl	92-52-4	DiPhenyl/PolyAromatiques	tetralin	119-64-2	Cyclobenzènes	1	453.15	-5.426	-5.48574	-5.49377	-5.74493	-5.75296
biphenyl	92-52-4	DiPhenyl/PolyAromatiques	tetralin	119-64-2	Cyclobenzènes	1	453.15	-5.4553	-5.48561	-5.49364	-5.74481	-5.75284
biphenyl	92-52-4	DiPhenyl/PolyAromatiques	tetralin	119-64-2	Cyclobenzènes	1	453.15	-5.4761	-5.48545	-5.49348	-5.74466	-5.75269
biphenyl	92-52-4	DiPhenyl/PolyAromatiques	1-heptene	592-76-7	1-Alcènes	1	343.95	-3.4483	-3.86413	-3.869	-4.00969	-4.01457
biphenyl	92-52-4	DiPhenyl/PolyAromatiques	1-hexene	592-41-6	1-Alcènes	1	343.95	-2.7814	-3.20769	-3.2095	-3.39152	-3.39333
biphenyl	92-52-4	DiPhenyl/PolyAromatiques	octene	111-66-0	1-Alcènes	1	343.95	-4.1157	-4.50029	-4.50768	-4.61287	-4.62027
biphenyl	92-52-4	DiPhenyl/PolyAromatiques	pentene	109-67-1	1-Alcènes	1	343.95	-2.119	-2.54952	-2.54869	-2.75279	-2.75196
biphenyl	92-52-4	DiPhenyl/PolyAromatiques	benzene	71-43-2	n-AlcylBenzènes	1	343.95	-3.6929	-3.75281	-3.70158	-3.72613	-3.6749
biphenyl	92-52-4	DiPhenyl/PolyAromatiques	benzene	71-43-2	n-AlcylBenzènes	1	363.15	-3.4963	-3.5781	-3.53701	-3.56755	-3.52647
biphenyl	92-52-4	DiPhenyl/PolyAromatiques	co2	124-38-9	Gaz_Inorganiques	1	373.15	0.2152	-0.13855	-0.13828	-0.13985	-0.13958
biphenyl	92-52-4	DiPhenyl/PolyAromatiques	co2	124-38-9	Gaz_Inorganiques	1	423.15	0.3643	0.10399	0.10424	0.09938	0.09964
biphenyl	92-52-4	DiPhenyl/PolyAromatiques	co2	124-38-9	Gaz_Inorganiques	1	473.15	0.4896	0.29393	0.29416	0.28466	0.28489
biphenyl	92-52-4	DiPhenyl/PolyAromatiques	cyclohexane	110-82-7	CycloAlcanes	1	343.95	-3.2353	-3.45764	-3.52161	-4.09445	-4.15842
biphenyl	92-52-4	DiPhenyl/PolyAromatiques	ethylcyclohexane	1678-91-7	AlcylCycloHexanes	1	343.95	-4.2949	-4.47376	-4.53345	-4.98728	-5.04697
biphenyl	92-52-4	DiPhenyl/PolyAromatiques	n-heptane	142-82-5	n-Alcanes	1	343.95	-3.3819	-3.76713	-3.85661	-3.89906	-3.98853
biphenyl	92-52-4	DiPhenyl/PolyAromatiques	hexane	110-54-3	n-Alcanes	1	343.95	-2.7164	-3.13375	-3.21942	-3.28315	-3.36882
biphenyl	92-52-4	DiPhenyl/PolyAromatiques	toluene	108-88-3	n-AlcylBenzènes	1	343.95	-4.3462	-4.41074	-4.38872	-4.47658	-4.45456
biphenyl	92-52-4	DiPhenyl/PolyAromatiques	methylcyclohexane	108-87-2	AlcylCycloHexanes	1	343.95	-3.6244	-3.85328	-3.90896	-4.4089	-4.46458
biphenyl	92-52-4	DiPhenyl/PolyAromatiques	pentane	109-66-0	n-Alcanes	1	343.95	-2.0292	-2.48149	-2.56206	-2.64914	-2.7297
1,1-dichloro-1-fluoroethane	1717-00-6	Composes_Multihalogenes	1,1,1-trichloroethane	71-55-6	Chlorés_Aliphatiques_C1/C2	1	323.25	-4.0988	-4.11504	-3.99617	-3.87972	-3.76085
1,1-dichloroethane	75-34-3	Chlores_Aliphatiques_C1/C2	1,1,2-trichloroethane	79-00-5	Chlorés_Aliphatiques_C1/C2	4	332.85	-5.0018	-5.02184	-4.99601	-5.12146	-5.09563
1,1-dichloroethane	75-34-3	Chlores_Aliphatiques_C1/C2	1,2-dichloroethane	107-06-2	Chlorés_Aliphatiques_C1/C2	3	313.56	-4.3918	-4.47435	-4.46941	-4.64347	-4.63853
1,1-dichloroethane	75-34-3	Chlores_Aliphatiques_C1/C2	1,2-dichloroethane	107-06-2	Chlorés_Aliphatiques_C1/C2	3	312.46	-4.1661	-4.4865	-4.48148	-4.65393	-4.64891
1,1-dichloroethane	75-34-3	Chlores_Aliphatiques_C1/C2	1,2-dichloroethane	107-06-2	Chlorés_Aliphatiques_C1/C2	3	322.26	-4.3206	-4.37977	-4.37546	-4.56164	-4.55733
1,1-dichloroethane	75-34-3	Chlores_Aliphatiques_C1/C2	1,2-dichloroethane	107-06-2	Chlorés_Aliphatiques_C1/C2	3	308.66	-4.5271	-4.52881	-4.5235	-4.6903	-4.685
1,1-dichloroethane	75-34-3	Chlores_Aliphatiques_C1/C2	1,2-dichloroethane	107-06-2	Chlorés_Aliphatiques_C1/C2	3	321.86	-4.4586	-4.38406	-4.37972	-4.56537	-4.56103
1,1-dichloroethane	75-34-3	Chlores_Aliphatiques_C1/C2	1,2-dichloroethane	107-06-2	Chlorés_Aliphatiques_C1/C2	3	320.46	-4.4747	-4.39912	-4.39469	-4.57844	-4.574
1,1-dichloroethane	75-34-3	Chlores_Aliphatiques_C1/C2	1,2-dichloroethane	107-06-2	Chlorés_Aliphatiques_C1/C2	3	317.01	-4.5051	-4.43653	-4.43185	-4.61082	-4.60614
1,1-dichloroethane	75-34-3	Chlores_Aliphatiques_C1/C2	1,2-dichloroethane	107-06-2	Chlorés_Aliphatiques_C1/C2	3	316.36	-4.5049	-4.44363	-4.43889	-4.61695	-4.61222
1,1-dichloroethane	75-34-3	Chlores_Aliphatiques_C1/C2	1,2-dichloroethane	107-06-2	Chlorés_Aliphatiques_C1/C2	3	315.86	-4.5005	-4.44909	-4.44432	-4.62167	-4.6169
1,1-dichloroethane	75-34-3	Chlores_Aliphatiques_C1/C2	1,2-dichloroethane	107-06-2	Chlorés_Aliphatiques_C1/C2	3	314.46	-4.4623	-4.46445	-4.45957	-4.63493	-4.63005
1,1-dichloroethane	75-34-3	Chlores_Aliphatiques_C1/C2	1,2-dichloroethane	107-06-2	Chlorés_Aliphatiques_C1/C2	3	326.06	-4.4267	-4.33925	-4.3352	-4.5264	-4.52235
1,1-dichloroethane	75-34-3	Chlores_Aliphatiques_C1/C2	1,2-dichloroethane	107-06-2	Chlorés_Aliphatiques_C1/C2	3	324.16	-4.414	-4.35945	-4.35527	-4.54398	-4.53981
1,1-dichloroethane	75-34-3	Chlores_Aliphatiques_C1/C2	butanone	78-93-3	Cétones	6	298.15	-4.9078	-5.02796	-4.89438	-4.74216	-4.60857
1,1-dichloroethane	75-34-3	Chlores_Aliphatiques_C1/C2	acetaldehyde	75-07-0	Aldéhydes	6	300.15	-3.1316	-3.4277	-3.42766	-3.42402	-3.42397
1,1-dichloroethane	75-34-3	Chlores_Aliphatiques_C1/C2	acetaldehyde	75-07-0	Aldéhydes	6	303.15	-3.0029	-3.39514	-3.39509	-3.39191	-3.39186
1,1-dichloroethane	75-34-3	Chlores_Aliphatiques_C1/C2	acetaldehyde	75-07-0	Aldéhydes	6	303.15	-3.0807	-3.39508	-3.39504	-3.39185	-3.3918
1,1-dichloroethane	75-34-3	Chlores_Aliphatiques_C1/C2	acetaldehyde	75-07-0	Aldéhydes	6	306.15	-3.0296	-3.36258	-3.36253	-3.35976	-3.35971
1,1-dichloroethane	75-34-3	Chlores_Aliphatiques_C1/C2	acetaldehyde	75-07-0	Aldéhydes	6	306.15	-3.0275	-3.36252	-3.36247	-3.3597	-3.35965
1,1-dichloroethane	75-34-3	Chlores_Aliphatiques_C1/C2	acetaldehyde	75-07-0	Aldéhydes	6	306.15	-3.1036	-3.36218	-3.36213	-3.35936	-3.35931
1,1-dichloroethane	75-34-3	Chlores_Aliphatiques_C1/C2	acetaldehyde	75-07-0	Aldéhydes	6	306.15	-3.0716	-3.36207	-3.36202	-3.35924	-3.35919
1,1-dichloroethane	75-34-3	Chlores_Aliphatiques_C1/C2	acetaldehyde	75-07-0	Aldéhydes	6	306.15	-3.119	-3.36202	-3.36197	-3.35919	-3.35914
1,1-dichloroethane	75-34-3	Chlores_Aliphatiques_C1/C2	ethanol	64-17-5	n-Alcools	7	298.15	-3.5561	-3.85074	-3.84451	-3.81809	-3.81187
1,1-dichloroethane	75-34-3	Chlores_Aliphatiques_C1/C2	toluene	108-88-3	n-AlcylBenzènes	3	298.15	-5.3189	-5.28599	-5.27644	-5.30727	-5.29772
1,1-dichloroethane	75-34-3	Chlores_Aliphatiques_C1/C2	nitromethane	75-52-5	C,H,NO2	7	298.15	-4.8411	-4.74314	-4.74315	-4.71199	-4.712
1,1-dichloroethane	75-34-3	Chlores_Aliphatiques_C1/C2	octane	111-65-9	n-Alcanes	3	298.15	-4.6563	-5.29834	-5.44855	-5.39555	-5.54575
1,1-dichloroethane	75-34-3	Chlores_Aliphatiques_C1/C2	ccl4	56-23-5	Chlorés_Aliphatiques_C1/C2	3	333.02	-4.0556	-3.88748	-3.88773	-3.87678	-3.87704
1,1-dichloroethane	75-34-3	Chlores_Aliphatiques_C1/C2	ccl4	56-23-5	Chlorés_Aliphatiques_C1/C2	3	331.72	-4.0652	-3.89747	-3.89773	-3.8864	-3.88666
1,1-dichloroethane	75-34-3	Chlores_Aliphatiques_C1/C2	ccl4	56-23-5	Chlorés_Aliphatiques_C1/C2	3	331.01	-4.0548	-3.90295	-3.9032	-3.89166	-3.89192
1,1-dichloroethane	75-34-3	Chlores_Aliphatiques_C1/C2	chcl3	67-66-3	Chlorés_Aliphatiques_C1/C2	4	312.46	-3.9808	-4.04432	-4.04413	-4.03204	-4.03186
1,1-dichloroethane	75-34-3	Chlores_Aliphatiques_C1/C2	chcl3	67-66-3	Chlorés_Aliphatiques_C1/C2	4	321.11	-3.9104	-3.96259	-3.96242	-3.95294	-3.95277
1,1-dichloroethane	75-34-3	Chlores_Aliphatiques_C1/C2	h2o	7732-18-5	Autres_Inorganiques	7	293.15	-2.4911	-2.02351	-2.02426	-1.96169	-1.96244
1,1-dichloroethane	75-34-3	Chlores_Aliphatiques_C1/C2	h2o	7732-18-5	Autres_Inorganiques	7	308.15	-2.2846	-1.96648	-1.96719	-1.91883	-1.91954
1,1-dichloroethane	75-34-3	Chlores_Aliphatiques_C1/C2	h2o	7732-18-5	Autres_Inorganiques	7	323.15	-2.0878	-1.91178	-1.91246	-1.87541	-1.87609
1,1-dichloroethylene	75-35-4	Chlores_Aliphatiques_C1/C2	trans-1,2-dichloroethene	156-60-5	Chlorés_Aliphatiques_C1/C2	4	309.15	-3.774	-3.80789	-3.82714	-3.61096	-3.6302
1,1-dichloroethylene	75-35-4	Chlores_Aliphatiques_C1/C2	trans-1,2-dichloroethene	156-60-5	Chlorés_Aliphatiques_C1/C2	4	306.15	-3.8281	-3.83615	-3.85528	-3.63616	-3.65529
1,1-dichloroethylene	75-35-4	Chlores_Aliphatiques_C1/C2	2-propenenitrile	107-13-1	Nitriles	7	305.45	-4.0349	-4.06677	-4.06684	-4.05312	-4.05319
1,1-dichloroethylene	75-35-4	Chlores_Aliphatiques_C1/C2	vinylacetate	108-05-4	Acétates	6	307.05	-4.3954	-4.21297	-4.12109	-4.0621	-3.97022
1,1-dichloroethylene	75-35-4	Chlores_Aliphatiques_C1/C2	chloroethene	75-01-4	Chlorés_Aliphatiques_C1/C2	4	293.15	-2.6489	-2.59528	-2.63875	-2.49919	-2.54266
1,1-dichloroethylene	75-35-4	Chlores_Aliphatiques_C1/C2	h2o	7732-18-5	Autres_Inorganiques	7	285.15	-1.8003	-1.26616	-1.26701	-1.19692	-1.19777
1,1-dichloroethylene	75-35-4	Chlores_Aliphatiques_C1/C2	h2o	7732-18-5	Autres_Inorganiques	7	293.15	-1.9455	-1.24992	-1.25076	-1.18954	-1.19037
1,1-dichloroethylene	75-35-4	Chlores_Aliphatiques_C1/C2	h2o	7732-18-5	Autres_Inorganiques	7	285.15	-1.8026	-1.26616	-1.26701	-1.19692	-1.19777
1,1-dichloroethylene	75-35-4	Chlores_Aliphatiques_C1/C2	h2o	7732-18-5	Autres_Inorganiques	7	293.15	-1.9471	-1.24992	-1.25076	-1.18954	-1.19037
1,1-diethoxyethane	105-57-7	Autres_Ethers/DiEthers	benzene	71-43-2	n-AlcylBenzènes	2	293.21	-4.5951	-4.47553	-4.60458	-4.39667	-4.52572
1,1-diethoxyethane	105-57-7	Autres_Ethers/DiEthers	benzene	71-43-2	n-AlcylBenzènes	2	303.16	-4.5462	-4.35982	-4.48359	-4.29389	-4.41766
1,1-diethoxyethane	105-57-7	Autres_Ethers/DiEthers	benzene	71-43-2	n-AlcylBenzènes	2	313.11	-4.4652	-4.24812	-4.36649	-4.19397	-4.31234
1,1-diethoxyethane	105-57-7	Autres_Ethers/DiEthers	cyclohexane	110-82-7	CycloAlcanes	2	293.08	-3.9846	-4.01765	-4.09888	-4.6839	-4.76513
1,1-diethoxyethane	105-57-7	Autres_Ethers/DiEthers	cyclohexane	110-82-7	CycloAlcanes	2	303.18	-3.8763	-3.91454	-3.99552	-4.56618	-4.64716
1,1-diethoxyethane	105-57-7	Autres_Ethers/DiEthers	cyclohexane	110-82-7	CycloAlcanes	2	313.12	-3.7775	-3.81707	-3.89754	-4.45381	-4.53429
1,1-diethoxyethane	105-57-7	Autres_Ethers/DiEthers	ethanol	64-17-5	n-Alcools	8	374.66	-3.0966	-3.17395	-3.17505	-3.15751	-3.15861
1,1-diethoxyethane	105-57-7	Autres_Ethers/DiEthers	ethanol	64-17-5	n-Alcools	8	370.25	-3.0931	-3.23561	-3.23676	-3.21847	-3.21962
1,1-difluoroethane	75-37-6	Composes_Fluores	1,2-dimethylbenzene	95-47-6	Autres_AlcylBenzènes	1	249.97	-6.4632	-6.57121	-6.55221	-6.4789	-6.4599
1,1-difluoroethane	75-37-6	Composes_Fluores	1,2-dimethylbenzene	95-47-6	Autres_AlcylBenzènes	1	270.13	-6.1283	-6.23269	-6.22558	-6.17239	-6.16528
1,1-difluoroethane	75-37-6	Composes_Fluores	1,2-dimethylbenzene	95-47-6	Autres_AlcylBenzènes	1	289.99	-5.8171	-5.90318	-5.90524	-5.86621	-5.86826
1,1-difluoroethane	75-37-6	Composes_Fluores	1,2-dimethylbenzene	95-47-6	Autres_AlcylBenzènes	1	309.84	-5.5157	-5.56446	-5.57311	-5.54453	-5.55318
1,1-difluoroethane	75-37-6	Composes_Fluores	1,3-dimethylbenzene	108-38-3	Autres_AlcylBenzènes	1	249.98	-6.3195	-6.43819	-6.45648	-6.44146	-6.45976
1,1-difluoroethane	75-37-6	Composes_Fluores	1,3-dimethylbenzene	108-38-3	Autres_AlcylBenzènes	1	270.1	-6.0093	-6.10777	-6.13529	-6.1382	-6.16572
1,1-difluoroethane	75-37-6	Composes_Fluores	1,3-dimethylbenzene	108-38-3	Autres_AlcylBenzènes	1	289.99	-5.6981	-5.78586	-5.81988	-5.83423	-5.86826
1,1-difluoroethane	75-37-6	Composes_Fluores	1,3-dimethylbenzene	108-38-3	Autres_AlcylBenzènes	1	309.84	-5.4092	-5.45619	-5.49403	-5.51534	-5.55318
1,1-difluoroethane	75-37-6	Composes_Fluores	1,4-dimethylbenzene	106-42-3	Autres_AlcylBenzènes	1	289.99	-5.6866	-5.75779	-5.79905	-5.827	-5.86826
1,1-difluoroethane	75-37-6	Composes_Fluores	1,4-dimethylbenzene	106-42-3	Autres_AlcylBenzènes	1	299.99	-5.5473	-5.59584	-5.63905	-5.66949	-5.71271
1,1-difluoroethane	75-37-6	Composes_Fluores	1,4-dimethylbenzene	106-42-3	Autres_AlcylBenzènes	1	309.85	-5.3994	-5.4321	-5.47657	-5.50854	-5.55301
1,1-difluoroethane	75-37-6	Composes_Fluores	benzene	71-43-2	n-AlcylBenzènes	1	279.99	-4.3867	-4.61993	-4.59543	-4.53641	-4.51191
1,1-difluoroethane	75-37-6	Composes_Fluores	benzene	71-43-2	n-AlcylBenzènes	1	289.99	-4.2613	-4.492	-4.47633	-4.4225	-4.40683
1,1-difluoroethane	75-37-6	Composes_Fluores	benzene	71-43-2	n-AlcylBenzènes	1	309.99	-4.018	-4.22985	-4.22874	-4.18419	-4.18308
1,1-difluoroethane	75-37-6	Composes_Fluores	styrene	100-42-5	Autres_MonoAromatiques	1	249.95	-6.3965	-6.70466	-6.68917	-6.54362	-6.52813
1,1-difluoroethane	75-37-6	Composes_Fluores	styrene	100-42-5	Autres_MonoAromatiques	1	270.07	-6.0172	-6.35945	-6.34701	-6.24032	-6.22787
1,1-difluoroethane	75-37-6	Composes_Fluores	styrene	100-42-5	Autres_MonoAromatiques	1	309.84	-5.3364	-5.67302	-5.66495	-5.61196	-5.60388
1,1-difluoroethane	75-37-6	Composes_Fluores	toluene	108-88-3	n-AlcylBenzènes	1	249.93	-5.568	-5.71113	-5.69472	-5.67077	-5.65435
1,1-difluoroethane	75-37-6	Composes_Fluores	toluene	108-88-3	n-AlcylBenzènes	1	270	-5.2765	-5.41855	-5.41807	-5.40657	-5.40609
1,1-difluoroethane	75-37-6	Composes_Fluores	toluene	108-88-3	n-AlcylBenzènes	1	289.98	-4.999	-5.13128	-5.14331	-5.13973	-5.15176
1,1-difluoroethane	75-37-6	Composes_Fluores	toluene	108-88-3	n-AlcylBenzènes	1	309.94	-4.7372	-4.83662	-4.85767	-4.85918	-4.88024
1,1-ethanedioldiacetate	542-10-9	Acetates	acetaldehyde	75-07-0	Aldéhydes	4	433.2	-1.613	-1.96592	-1.96588	-1.96601	-1.96597
1,1-ethanedioldiacetate	542-10-9	Acetates	vinylacetate	108-05-4	Acétates	4	433.2	-2.828	-2.86948	-2.86882	-2.77902	-2.77836
1,1-diphenylethane	612-00-0	DiPhenyl/PolyAromatiques	benzene	71-43-2	n-AlcylBenzènes	1	313.05	-3.9663	-3.97062	-3.89349	-3.91148	-3.83435
1,1-diphenylethane	612-00-0	DiPhenyl/PolyAromatiques	benzene	71-43-2	n-AlcylBenzènes	1	323.15	-3.8403	-3.86409	-3.79525	-3.81627	-3.74743
1,1-diphenylethane	612-00-0	DiPhenyl/PolyAromatiques	benzene	71-43-2	n-AlcylBenzènes	1	333.15	-3.7511	-3.76221	-3.70071	-3.7247	-3.6632
1,1-diphenylethane	612-00-0	DiPhenyl/PolyAromatiques	benzene	71-43-2	n-AlcylBenzènes	1	343.15	-3.6457	-3.66374	-3.60874	-3.63572	-3.58072
1,1-diphenylethane	612-00-0	DiPhenyl/PolyAromatiques	cyclohexane	110-82-7	CycloAlcanes	1	313.05	-3.5833	-3.6471	-3.70146	-4.32864	-4.383
1,1-diphenylethane	612-00-0	DiPhenyl/PolyAromatiques	cyclohexane	110-82-7	CycloAlcanes	1	323.15	-3.4608	-3.55145	-3.60718	-4.21984	-4.27556
1,1-diphenylethane	612-00-0	DiPhenyl/PolyAromatiques	cyclohexane	110-82-7	CycloAlcanes	1	333.15	-3.3792	-3.46002	-3.5168	-4.11511	-4.17189
1,1-diphenylethane	612-00-0	DiPhenyl/PolyAromatiques	cyclohexane	110-82-7	CycloAlcanes	1	343.15	-3.2716	-3.37167	-3.42922	-4.01327	-4.07081
1,1-diphenylethane	612-00-0	DiPhenyl/PolyAromatiques	cyclohexene	110-83-8	CycloAlcènes	2	313.05	-3.783	-3.92545	-3.92665	-4.46692	-4.46812
1,1-diphenylethane	612-00-0	DiPhenyl/PolyAromatiques	cyclohexene	110-83-8	CycloAlcènes	2	323.15	-3.6715	-3.82173	-3.8244	-4.35392	-4.35659
1,1-diphenylethane	612-00-0	DiPhenyl/PolyAromatiques	cyclohexene	110-83-8	CycloAlcènes	2	333.15	-3.5888	-3.72259	-3.72649	-4.2452	-4.24911
1,1-diphenylethane	612-00-0	DiPhenyl/PolyAromatiques	cyclohexene	110-83-8	CycloAlcènes	2	343.15	-3.4915	-3.62678	-3.63174	-4.13953	-4.14448
diphenylmethane	101-81-5	DiPhenyl/PolyAromatiques	1,2-dimethylbenzene	95-47-6	Autres_AlcylBenzènes	1	318.6	-5.4563	-5.46628	-5.45155	-5.44825	-5.43352
diphenylmethane	101-81-5	DiPhenyl/PolyAromatiques	1,3-dimethylbenzene	108-38-3	Autres_AlcylBenzènes	1	318.6	-5.2885	-5.3278	-5.32112	-5.4402	-5.43352
diphenylmethane	101-81-5	DiPhenyl/PolyAromatiques	1,4-dimethylbenzene	106-42-3	Autres_AlcylBenzènes	1	318.6	-5.2622	-5.29745	-5.29309	-5.43789	-5.43352
diphenylmethane	101-81-5	DiPhenyl/PolyAromatiques	1-butanol	71-36-3	n-Alcools	5	308.2	-4.1796	-4.1934	-4.61676	-4.03633	-4.45969
diphenylmethane	101-81-5	DiPhenyl/PolyAromatiques	1-butanol	71-36-3	n-Alcools	5	313.2	-4.111	-4.14583	-4.55747	-3.9852	-4.39684
diphenylmethane	101-81-5	DiPhenyl/PolyAromatiques	1-butanol	71-36-3	n-Alcools	5	318.2	-4.0513	-4.09859	-4.49878	-3.93436	-4.33455
diphenylmethane	101-81-5	DiPhenyl/PolyAromatiques	1-butanol	71-36-3	n-Alcools	5	323.2	-3.9839	-4.05162	-4.44064	-3.88378	-4.2728
diphenylmethane	101-81-5	DiPhenyl/PolyAromatiques	n-methyl-2-pyrrolidinone	872-50-4	C,H,O,N_Polyfonctionnels	2	417.2	-5.6744	-5.94419	-5.94384	-5.92692	-5.92658
diphenylmethane	101-81-5	DiPhenyl/PolyAromatiques	propanol	71-23-8	n-Alcools	5	308.2	-3.5105	-3.59277	-4.07352	-3.15694	-3.63769
diphenylmethane	101-81-5	DiPhenyl/PolyAromatiques	propanol	71-23-8	n-Alcools	5	313.2	-3.4384	-3.54533	-4.01369	-3.11045	-3.57882
diphenylmethane	101-81-5	DiPhenyl/PolyAromatiques	propanol	71-23-8	n-Alcools	5	318.2	-3.3759	-3.49826	-3.95452	-3.06428	-3.52053
diphenylmethane	101-81-5	DiPhenyl/PolyAromatiques	propanol	71-23-8	n-Alcools	5	323.2	-3.3126	-3.45152	-3.89595	-3.01837	-3.4628
diphenylmethane	101-81-5	DiPhenyl/PolyAromatiques	2-butanol	78-92-2	Autres_Alcools_Aliphatiques	5	308.2	-3.7927	-3.95149	-4.06311	-3.98039	-4.09201
diphenylmethane	101-81-5	DiPhenyl/PolyAromatiques	2-butanol	78-92-2	Autres_Alcools_Aliphatiques	5	313.2	-3.727	-3.89883	-4.00875	-3.92502	-4.03494
diphenylmethane	101-81-5	DiPhenyl/PolyAromatiques	2-butanol	78-92-2	Autres_Alcools_Aliphatiques	5	318.2	-3.6661	-3.8467	-3.95491	-3.87013	-3.97834
diphenylmethane	101-81-5	DiPhenyl/PolyAromatiques	2-butanol	78-92-2	Autres_Alcools_Aliphatiques	5	323.2	-3.6027	-3.79507	-3.90156	-3.81569	-3.92218
diphenylmethane	101-81-5	DiPhenyl/PolyAromatiques	isobutanol	78-83-1	Autres_Alcools_Aliphatiques	5	308.2	-3.9414	-3.98198	-4.30889	-3.7651	-4.09201
diphenylmethane	101-81-5	DiPhenyl/PolyAromatiques	isobutanol	78-83-1	Autres_Alcools_Aliphatiques	5	313.2	-3.869	-3.93436	-4.25216	-3.71713	-4.03494
diphenylmethane	101-81-5	DiPhenyl/PolyAromatiques	isobutanol	78-83-1	Autres_Alcools_Aliphatiques	5	318.2	-3.8037	-3.88706	-4.196	-3.66939	-3.97834
diphenylmethane	101-81-5	DiPhenyl/PolyAromatiques	isobutanol	78-83-1	Autres_Alcools_Aliphatiques	5	323.2	-3.738	-3.84003	-4.14035	-3.62186	-3.92218
diphenylmethane	101-81-5	DiPhenyl/PolyAromatiques	tert-butanol	75-65-0	Autres_Alcools_Aliphatiques	5	308.2	-3.2332	-3.23177	-3.58125	-3.38121	-3.73068
diphenylmethane	101-81-5	DiPhenyl/PolyAromatiques	tert-butanol	75-65-0	Autres_Alcools_Aliphatiques	5	313.2	-3.167	-3.18757	-3.52681	-3.34147	-3.68071
diphenylmethane	101-81-5	DiPhenyl/PolyAromatiques	tert-butanol	75-65-0	Autres_Alcools_Aliphatiques	5	318.2	-3.1086	-3.14374	-3.47299	-3.3019	-3.63114
diphenylmethane	101-81-5	DiPhenyl/PolyAromatiques	tert-butanol	75-65-0	Autres_Alcools_Aliphatiques	5	323.2	-3.0565	-3.10023	-3.41973	-3.26244	-3.58193
diphenylmethane	101-81-5	DiPhenyl/PolyAromatiques	2-propanol	67-63-0	Autres_Alcools_Aliphatiques	5	308.2	-3.0846	-3.1479	-3.62348	-2.77514	-3.25072
diphenylmethane	101-81-5	DiPhenyl/PolyAromatiques	2-propanol	67-63-0	Autres_Alcools_Aliphatiques	5	313.2	-3.0175	-3.10115	-3.56465	-2.73447	-3.19797
diphenylmethane	101-81-5	DiPhenyl/PolyAromatiques	2-propanol	67-63-0	Autres_Alcools_Aliphatiques	5	318.2	-2.9523	-3.05481	-3.50649	-2.69404	-3.14572
diphenylmethane	101-81-5	DiPhenyl/PolyAromatiques	2-propanol	67-63-0	Autres_Alcools_Aliphatiques	5	323.2	-2.8902	-3.00883	-3.44894	-2.6538	-3.09392
diphenylmethane	101-81-5	DiPhenyl/PolyAromatiques	benzene	71-43-2	n-AlcylBenzènes	1	312.65	-4.0393	-4.02633	-3.95428	-3.96695	-3.89489
diphenylmethane	101-81-5	DiPhenyl/PolyAromatiques	benzene	71-43-2	n-AlcylBenzènes	1	318.6	-3.9881	-3.96417	-3.89709	-3.9116	-3.84452
diphenylmethane	101-81-5	DiPhenyl/PolyAromatiques	benzene	71-43-2	n-AlcylBenzènes	1	333.15	-3.7902	-3.81748	-3.76125	-3.78019	-3.72396
diphenylmethane	101-81-5	DiPhenyl/PolyAromatiques	benzene	71-43-2	n-AlcylBenzènes	1	311.45	-3.9843	-4.03903	-3.96593	-3.97822	-3.90513
diphenylmethane	101-81-5	DiPhenyl/PolyAromatiques	benzene	71-43-2	n-AlcylBenzènes	1	322.85	-3.8931	-3.92056	-3.85683	-3.87265	-3.80892
diphenylmethane	101-81-5	DiPhenyl/PolyAromatiques	benzene	71-43-2	n-AlcylBenzènes	1	331.45	-3.8135	-3.83424	-3.77684	-3.79526	-3.73786
diphenylmethane	101-81-5	DiPhenyl/PolyAromatiques	benzene	71-43-2	n-AlcylBenzènes	1	341.35	-3.7377	-3.73796	-3.68706	-3.70851	-3.65761
diphenylmethane	101-81-5	DiPhenyl/PolyAromatiques	benzene	71-43-2	n-AlcylBenzènes	1	350.65	-3.6585	-3.65037	-3.60488	-3.62921	-3.58371
diphenylmethane	101-81-5	DiPhenyl/PolyAromatiques	benzene	71-43-2	n-AlcylBenzènes	1	333.15	-3.8294	-3.81748	-3.76125	-3.78019	-3.72396
diphenylmethane	101-81-5	DiPhenyl/PolyAromatiques	benzene	71-43-2	n-AlcylBenzènes	1	333.15	-3.7902	-3.81748	-3.76125	-3.78019	-3.72396
diphenylmethane	101-81-5	DiPhenyl/PolyAromatiques	benzene	71-43-2	n-AlcylBenzènes	1	310	-4.0569	-4.05444	-3.98007	-3.9919	-3.91754
diphenylmethane	101-81-5	DiPhenyl/PolyAromatiques	benzene	71-43-2	n-AlcylBenzènes	1	315	-4.0211	-4.00162	-3.93157	-3.94497	-3.87492
diphenylmethane	101-81-5	DiPhenyl/PolyAromatiques	benzene	71-43-2	n-AlcylBenzènes	1	320	-3.9558	-3.94973	-3.88377	-3.89872	-3.83276
diphenylmethane	101-81-5	DiPhenyl/PolyAromatiques	co2	124-38-9	Gaz_Inorganiques	1	300	-0.0992	-0.58911	-0.58887	-0.58912	-0.58888
diphenylmethane	101-81-5	DiPhenyl/PolyAromatiques	co2	124-38-9	Gaz_Inorganiques	1	300	-0.104	-0.58952	-0.58927	-0.58955	-0.58931
diphenylmethane	101-81-5	DiPhenyl/PolyAromatiques	co2	124-38-9	Gaz_Inorganiques	1	325	0.0217	-0.41699	-0.41674	-0.41698	-0.41673
diphenylmethane	101-81-5	DiPhenyl/PolyAromatiques	co2	124-38-9	Gaz_Inorganiques	1	350	0.1222	-0.2605	-0.26026	-0.26093	-0.26069
diphenylmethane	101-81-5	DiPhenyl/PolyAromatiques	co2	124-38-9	Gaz_Inorganiques	1	375	0.2075	-0.1189	-0.11867	-0.1203	-0.12006
diphenylmethane	101-81-5	DiPhenyl/PolyAromatiques	co2	124-38-9	Gaz_Inorganiques	1	400	0.2884	0.00864	0.00887	0.00578	0.00601
diphenylmethane	101-81-5	DiPhenyl/PolyAromatiques	co2	124-38-9	Gaz_Inorganiques	1	425	0.3609	0.12276	0.12298	0.11799	0.11821
diphenylmethane	101-81-5	DiPhenyl/PolyAromatiques	co2	124-38-9	Gaz_Inorganiques	1	450	0.4183	0.22387	0.22408	0.21686	0.21707
diphenylmethane	101-81-5	DiPhenyl/PolyAromatiques	co2	124-38-9	Gaz_Inorganiques	1	475	0.4051	0.31226	0.31247	0.30278	0.30298
diphenylmethane	101-81-5	DiPhenyl/PolyAromatiques	co2	124-38-9	Gaz_Inorganiques	1	303.15	-0.0954	-0.56643	-0.56619	-0.56642	-0.56617
diphenylmethane	101-81-5	DiPhenyl/PolyAromatiques	co2	124-38-9	Gaz_Inorganiques	1	313.15	-0.0442	-0.49625	-0.49601	-0.49619	-0.49594
diphenylmethane	101-81-5	DiPhenyl/PolyAromatiques	co2	124-38-9	Gaz_Inorganiques	1	323.15	0.0203	-0.42874	-0.42849	-0.42869	-0.42845
diphenylmethane	101-81-5	DiPhenyl/PolyAromatiques	co2	124-38-9	Gaz_Inorganiques	1	333.15	0.0576	-0.3638	-0.36356	-0.36385	-0.36361
diphenylmethane	101-81-5	DiPhenyl/PolyAromatiques	co2	124-38-9	Gaz_Inorganiques	1	343.15	0.0975	-0.30136	-0.30112	-0.30159	-0.30135
diphenylmethane	101-81-5	DiPhenyl/PolyAromatiques	co2	124-38-9	Gaz_Inorganiques	1	353.15	0.1365	-0.24134	-0.2411	-0.24184	-0.2416
diphenylmethane	101-81-5	DiPhenyl/PolyAromatiques	cyclohexane	110-82-7	CycloAlcanes	1	311.45	-3.538	-3.68533	-3.74577	-4.36772	-4.42817
diphenylmethane	101-81-5	DiPhenyl/PolyAromatiques	cyclohexane	110-82-7	CycloAlcanes	1	322.85	-3.4758	-3.58035	-3.64219	-4.2478	-4.30963
diphenylmethane	101-81-5	DiPhenyl/PolyAromatiques	cyclohexane	110-82-7	CycloAlcanes	1	331.45	-3.4011	-3.50391	-3.56653	-4.15984	-4.22246
diphenylmethane	101-81-5	DiPhenyl/PolyAromatiques	cyclohexane	110-82-7	CycloAlcanes	1	341.35	-3.3237	-3.41867	-3.48194	-4.06116	-4.12443
diphenylmethane	101-81-5	DiPhenyl/PolyAromatiques	cyclohexane	110-82-7	CycloAlcanes	1	350.65	-3.2465	-3.34117	-3.40481	-3.9709	-4.03455
diphenylmethane	101-81-5	DiPhenyl/PolyAromatiques	cyclohexene	110-83-8	CycloAlcènes	2	311.45	-3.7932	-3.97891	-3.98224	-4.52094	-4.52427
diphenylmethane	101-81-5	DiPhenyl/PolyAromatiques	cyclohexene	110-83-8	CycloAlcènes	2	322.85	-3.7127	-3.86423	-3.86919	-4.39573	-4.40068
diphenylmethane	101-81-5	DiPhenyl/PolyAromatiques	cyclohexene	110-83-8	CycloAlcènes	2	331.45	-3.6408	-3.78072	-3.78671	-4.30393	-4.30992
diphenylmethane	101-81-5	DiPhenyl/PolyAromatiques	cyclohexene	110-83-8	CycloAlcènes	2	341.35	-3.5698	-3.68759	-3.6946	-4.20099	-4.208
diphenylmethane	101-81-5	DiPhenyl/PolyAromatiques	cyclohexene	110-83-8	CycloAlcènes	2	350.65	-3.5006	-3.60291	-3.61072	-4.10688	-4.11469
diphenylmethane	101-81-5	DiPhenyl/PolyAromatiques	gamma-butyrolactone	96-48-0	Autres_Esters_Aliphatiques_Saturés	2	418.4	-5.4151	-5.49503	-5.74006	-3.57916	-3.82419
diphenylmethane	101-81-5	DiPhenyl/PolyAromatiques	gamma-butyrolactone	96-48-0	Autres_Esters_Aliphatiques_Saturés	2	433.2	-5.2119	-5.3106	-5.55464	-3.43401	-3.67804
diphenylmethane	101-81-5	DiPhenyl/PolyAromatiques	gamma-butyrolactone	96-48-0	Autres_Esters_Aliphatiques_Saturés	2	424.8	-5.2805	-5.41425	-5.65892	-3.51556	-3.76023
diphenylmethane	101-81-5	DiPhenyl/PolyAromatiques	gamma-butyrolactone	96-48-0	Autres_Esters_Aliphatiques_Saturés	2	442.3	-5.121	-5.20106	-5.44421	-3.34794	-3.59109
diphenylmethane	101-81-5	DiPhenyl/PolyAromatiques	gamma-butyrolactone	96-48-0	Autres_Esters_Aliphatiques_Saturés	2	434.4	-5.205	-5.29593	-5.53986	-3.42248	-3.66641
diphenylmethane	101-81-5	DiPhenyl/PolyAromatiques	ethane	74-84-0	n-Alcanes	1	300	-0.3472	-0.55028	-0.55029	-0.55055	-0.55056
diphenylmethane	101-81-5	DiPhenyl/PolyAromatiques	ethane	74-84-0	n-Alcanes	1	325	-0.2544	-0.42276	-0.42276	-0.42175	-0.42175
diphenylmethane	101-81-5	DiPhenyl/PolyAromatiques	ethane	74-84-0	n-Alcanes	1	350	-0.1633	-0.3076	-0.30761	-0.30542	-0.30543
diphenylmethane	101-81-5	DiPhenyl/PolyAromatiques	ethane	74-84-0	n-Alcanes	1	375	-0.0801	-0.20394	-0.20394	-0.2009	-0.2009
diphenylmethane	101-81-5	DiPhenyl/PolyAromatiques	ethane	74-84-0	n-Alcanes	1	400	-0.0009	-0.11113	-0.11114	-0.10763	-0.10763
diphenylmethane	101-81-5	DiPhenyl/PolyAromatiques	ethane	74-84-0	n-Alcanes	1	425	0.0685	-0.02873	-0.02874	-0.02522	-0.02523
diphenylmethane	101-81-5	DiPhenyl/PolyAromatiques	ethane	74-84-0	n-Alcanes	1	450	0.1186	0.04357	0.04356	0.04663	0.04663
diphenylmethane	101-81-5	DiPhenyl/PolyAromatiques	ethane	74-84-0	n-Alcanes	1	475	0.1438	0.10595	0.10594	0.10814	0.10814
diphenylmethane	101-81-5	DiPhenyl/PolyAromatiques	ethanol	64-17-5	n-Alcools	5	308.2	-2.7892	-3.02237	-3.01668	-2.99009	-2.9844
diphenylmethane	101-81-5	DiPhenyl/PolyAromatiques	ethanol	64-17-5	n-Alcools	5	313.2	-2.7411	-2.97406	-2.96857	-2.94321	-2.93772
diphenylmethane	101-81-5	DiPhenyl/PolyAromatiques	ethanol	64-17-5	n-Alcools	5	318.2	-2.693	-2.92622	-2.92092	-2.89672	-2.89142
diphenylmethane	101-81-5	DiPhenyl/PolyAromatiques	ethanol	64-17-5	n-Alcools	5	323.2	-2.6429	-2.87879	-2.87368	-2.85055	-2.84545
diphenylmethane	101-81-5	DiPhenyl/PolyAromatiques	ethylbenzene	100-41-4	n-AlcylBenzènes	1	318.6	-5.2335	-5.23063	-5.19996	-5.19987	-5.16921
diphenylmethane	101-81-5	DiPhenyl/PolyAromatiques	n-heptane	142-82-5	n-Alcanes	1	310	-3.7424	-4.03473	-4.12352	-4.17995	-4.26875
diphenylmethane	101-81-5	DiPhenyl/PolyAromatiques	n-heptane	142-82-5	n-Alcanes	1	315	-3.6963	-3.97975	-4.06831	-4.12344	-4.212
diphenylmethane	101-81-5	DiPhenyl/PolyAromatiques	n-heptane	142-82-5	n-Alcanes	1	320	-3.6391	-3.92578	-4.01406	-4.06782	-4.1561
diphenylmethane	101-81-5	DiPhenyl/PolyAromatiques	hexane	110-54-3	n-Alcanes	1	312.67	-2.7223	-3.34756	-3.43368	-3.50928	-3.5954
diphenylmethane	101-81-5	DiPhenyl/PolyAromatiques	hexane	110-54-3	n-Alcanes	1	310	-3.1144	-3.37379	-3.46014	-3.53633	-3.62268
diphenylmethane	101-81-5	DiPhenyl/PolyAromatiques	hexane	110-54-3	n-Alcanes	1	315	-3.0768	-3.32488	-3.4108	-3.48587	-3.57178
diphenylmethane	101-81-5	DiPhenyl/PolyAromatiques	hexane	110-54-3	n-Alcanes	1	320	-3.0392	-3.27687	-3.36233	-3.43621	-3.52167
diphenylmethane	101-81-5	DiPhenyl/PolyAromatiques	h2	1333-74-0	Eléments	1	353.15	1.7871	1.45386	1.45368	1.45505	1.45487
diphenylmethane	101-81-5	DiPhenyl/PolyAromatiques	h2	1333-74-0	Eléments	1	393.15	1.818	1.49407	1.49391	1.49525	1.49509
diphenylmethane	101-81-5	DiPhenyl/PolyAromatiques	h2	1333-74-0	Eléments	1	300	1.886	1.37074	1.37053	1.37074	1.37053
diphenylmethane	101-81-5	DiPhenyl/PolyAromatiques	h2	1333-74-0	Eléments	1	325	1.915	1.41418	1.41399	1.41418	1.41399
diphenylmethane	101-81-5	DiPhenyl/PolyAromatiques	h2	1333-74-0	Eléments	1	350	1.9319	1.44974	1.44956	1.44974	1.44956
diphenylmethane	101-81-5	DiPhenyl/PolyAromatiques	h2	1333-74-0	Eléments	1	375	1.937	1.4776	1.47743	1.4776	1.47743
diphenylmethane	101-81-5	DiPhenyl/PolyAromatiques	h2	1333-74-0	Eléments	1	400	1.932	1.49784	1.49769	1.49785	1.49769
diphenylmethane	101-81-5	DiPhenyl/PolyAromatiques	h2	1333-74-0	Eléments	1	425	1.9177	1.5105	1.51035	1.5105	1.51036
diphenylmethane	101-81-5	DiPhenyl/PolyAromatiques	h2	1333-74-0	Eléments	1	450	1.8944	1.5155	1.51536	1.51552	1.51538
diphenylmethane	101-81-5	DiPhenyl/PolyAromatiques	h2	1333-74-0	Eléments	1	475	1.8645	1.51272	1.51259	1.51276	1.51263
diphenylmethane	101-81-5	DiPhenyl/PolyAromatiques	h2	1333-74-0	Eléments	1	433.15	1.847	1.515	1.51486	1.51619	1.51605
diphenylmethane	101-81-5	DiPhenyl/PolyAromatiques	h2	1333-74-0	Eléments	1	473.15	1.8623	1.51645	1.51632	1.51764	1.51751
diphenylmethane	101-81-5	DiPhenyl/PolyAromatiques	h2s	7783-06-04	Gaz_Inorganiques	5	475	-0.3885	-0.27644	-0.27641	-0.27214	-0.2721
diphenylmethane	101-81-5	DiPhenyl/PolyAromatiques	h2s	7783-06-04	Gaz_Inorganiques	5	300	-0.8901	-1.08718	-1.08714	-1.08918	-1.08913
diphenylmethane	101-81-5	DiPhenyl/PolyAromatiques	h2s	7783-06-04	Gaz_Inorganiques	5	325	-0.8176	-0.93316	-0.93311	-0.93513	-0.93509
diphenylmethane	101-81-5	DiPhenyl/PolyAromatiques	h2s	7783-06-04	Gaz_Inorganiques	5	350	-0.7466	-0.79378	-0.79374	-0.79492	-0.79488
diphenylmethane	101-81-5	DiPhenyl/PolyAromatiques	h2s	7783-06-04	Gaz_Inorganiques	5	375	-0.6714	-0.66761	-0.66756	-0.66753	-0.66749
diphenylmethane	101-81-5	DiPhenyl/PolyAromatiques	h2s	7783-06-04	Gaz_Inorganiques	5	400	-0.587	-0.55352	-0.55348	-0.55213	-0.55209
diphenylmethane	101-81-5	DiPhenyl/PolyAromatiques	h2s	7783-06-04	Gaz_Inorganiques	5	425	-0.4964	-0.45069	-0.45065	-0.44808	-0.44804
diphenylmethane	101-81-5	DiPhenyl/PolyAromatiques	h2s	7783-06-04	Gaz_Inorganiques	5	450	-0.4054	-0.35848	-0.35845	-0.35488	-0.35484
diphenylmethane	101-81-5	DiPhenyl/PolyAromatiques	methane	74-82-8	n-Alcanes	1	300	0.7943	0.4904	0.4904	0.50469	0.50469
diphenylmethane	101-81-5	DiPhenyl/PolyAromatiques	methane	74-82-8	n-Alcanes	1	325	0.8483	0.57604	0.57604	0.59274	0.59274
diphenylmethane	101-81-5	DiPhenyl/PolyAromatiques	methane	74-82-8	n-Alcanes	1	350	0.8969	0.65176	0.65176	0.67027	0.67027
diphenylmethane	101-81-5	DiPhenyl/PolyAromatiques	methane	74-82-8	n-Alcanes	1	375	0.9384	0.71801	0.71801	0.73773	0.73773
diphenylmethane	101-81-5	DiPhenyl/PolyAromatiques	methane	74-82-8	n-Alcanes	1	400	0.9706	0.77511	0.77511	0.79545	0.79545
diphenylmethane	101-81-5	DiPhenyl/PolyAromatiques	methane	74-82-8	n-Alcanes	1	425	0.9949	0.82323	0.82323	0.84365	0.84365
diphenylmethane	101-81-5	DiPhenyl/PolyAromatiques	methane	74-82-8	n-Alcanes	1	450	1.0073	0.86246	0.86246	0.88247	0.88247
diphenylmethane	101-81-5	DiPhenyl/PolyAromatiques	methane	74-82-8	n-Alcanes	1	475	1.0071	0.89277	0.89277	0.91194	0.91194
diphenylmethane	101-81-5	DiPhenyl/PolyAromatiques	methanol	67-56-1	n-Alcools	5	308.2	-2.2997	-2.38784	-2.38729	-2.36619	-2.36563
diphenylmethane	101-81-5	DiPhenyl/PolyAromatiques	methanol	67-56-1	n-Alcools	5	313.2	-2.2583	-2.34826	-2.34772	-2.32785	-2.32731
diphenylmethane	101-81-5	DiPhenyl/PolyAromatiques	methanol	67-56-1	n-Alcools	5	318.2	-2.2144	-2.30903	-2.3085	-2.28977	-2.28924
diphenylmethane	101-81-5	DiPhenyl/PolyAromatiques	methanol	67-56-1	n-Alcools	5	323.2	-2.1762	-2.27009	-2.26957	-2.25188	-2.25136
diphenylmethane	101-81-5	DiPhenyl/PolyAromatiques	toluene	108-88-3	n-AlcylBenzènes	1	315.25	-4.6377	-4.67887	-4.6448	-4.72563	-4.69156
diphenylmethane	101-81-5	DiPhenyl/PolyAromatiques	toluene	108-88-3	n-AlcylBenzènes	1	318.6	-4.643	-4.63965	-4.6075	-4.68914	-4.65699
diphenylmethane	101-81-5	DiPhenyl/PolyAromatiques	toluene	108-88-3	n-AlcylBenzènes	1	310	-4.708	-4.74127	-4.70403	-4.78353	-4.74629
diphenylmethane	101-81-5	DiPhenyl/PolyAromatiques	toluene	108-88-3	n-AlcylBenzènes	1	315	-4.6536	-4.68182	-4.6476	-4.72837	-4.69415
diphenylmethane	101-81-5	DiPhenyl/PolyAromatiques	toluene	108-88-3	n-AlcylBenzènes	1	320	-4.5592	-4.6234	-4.59202	-4.67399	-4.64262
diphenylmethane	101-81-5	DiPhenyl/PolyAromatiques	n2	7727-37-9	Eléments	1	300	1.7876	1.07363	1.07365	1.07784	1.07785
diphenylmethane	101-81-5	DiPhenyl/PolyAromatiques	n2	7727-37-9	Eléments	1	325	1.8108	1.14849	1.1485	1.15036	1.15038
diphenylmethane	101-81-5	DiPhenyl/PolyAromatiques	n2	7727-37-9	Eléments	1	350	1.8362	1.21326	1.21327	1.21245	1.21247
diphenylmethane	101-81-5	DiPhenyl/PolyAromatiques	n2	7727-37-9	Eléments	1	375	1.8553	1.26821	1.26822	1.26451	1.26453
diphenylmethane	101-81-5	DiPhenyl/PolyAromatiques	n2	7727-37-9	Eléments	1	400	1.8682	1.31348	1.31349	1.30684	1.30685
diphenylmethane	101-81-5	DiPhenyl/PolyAromatiques	n2	7727-37-9	Eléments	1	425	1.8717	1.34913	1.34914	1.3396	1.33961
diphenylmethane	101-81-5	DiPhenyl/PolyAromatiques	n2	7727-37-9	Eléments	1	450	1.8622	1.37514	1.37515	1.36289	1.3629
diphenylmethane	101-81-5	DiPhenyl/PolyAromatiques	n2	7727-37-9	Eléments	1	475	1.8545	1.39141	1.39142	1.37668	1.37669
diphenylmethane	101-81-5	DiPhenyl/PolyAromatiques	n-nonane	111-84-2	n-Alcanes	1	310	-4.9925	-5.33367	-5.42808	-5.42016	-5.51458
diphenylmethane	101-81-5	DiPhenyl/PolyAromatiques	n-nonane	111-84-2	n-Alcanes	1	315	-4.9249	-5.2664	-5.36101	-5.35211	-5.44672
diphenylmethane	101-81-5	DiPhenyl/PolyAromatiques	n-nonane	111-84-2	n-Alcanes	1	320	-4.8581	-5.20035	-5.2951	-5.2851	-5.37985
diphenylmethane	101-81-5	DiPhenyl/PolyAromatiques	octane	111-65-9	n-Alcanes	1	310	-4.3525	-4.69323	-4.78475	-4.80655	-4.89806
diphenylmethane	101-81-5	DiPhenyl/PolyAromatiques	octane	111-65-9	n-Alcanes	1	315	-4.3004	-4.63193	-4.72343	-4.74418	-4.83568
diphenylmethane	101-81-5	DiPhenyl/PolyAromatiques	octane	111-65-9	n-Alcanes	1	320	-4.2343	-4.57174	-4.66318	-4.68279	-4.77423
diphenylmethane	101-81-5	DiPhenyl/PolyAromatiques	pentane	109-66-0	n-Alcanes	1	312.45	-2.3827	-2.67289	-2.75481	-2.85139	-2.93331
diphenylmethane	101-81-5	DiPhenyl/PolyAromatiques	pentane	109-66-0	n-Alcanes	1	310	-2.4188	-2.694	-2.77618	-2.87316	-2.95534
diphenylmethane	101-81-5	DiPhenyl/PolyAromatiques	pentane	109-66-0	n-Alcanes	1	315	-2.389	-2.65112	-2.73275	-2.82893	-2.91056
diphenylmethane	101-81-5	DiPhenyl/PolyAromatiques	pentane	109-66-0	n-Alcanes	1	320	-2.3422	-2.60903	-2.6901	-2.78542	-2.86649
diphenylmethane	101-81-5	DiPhenyl/PolyAromatiques	propane	74-98-6	n-Alcanes	1	375	-0.7141	-0.88866	-0.88923	-0.88851	-0.88908
diphenylmethane	101-81-5	DiPhenyl/PolyAromatiques	propane	74-98-6	n-Alcanes	1	300	-1.0305	-1.3141	-1.31481	-1.31557	-1.31628
diphenylmethane	101-81-5	DiPhenyl/PolyAromatiques	propane	74-98-6	n-Alcanes	1	325	-0.9211	-1.15833	-1.15898	-1.15958	-1.16024
diphenylmethane	101-81-5	DiPhenyl/PolyAromatiques	propane	74-98-6	n-Alcanes	1	350	-0.8128	-1.01692	-1.01753	-1.01752	-1.01812
diphenylmethane	101-81-5	DiPhenyl/PolyAromatiques	propane	74-98-6	n-Alcanes	1	400	-0.6249	-0.77263	-0.77315	-0.7719	-0.77243
diphenylmethane	101-81-5	DiPhenyl/PolyAromatiques	propane	74-98-6	n-Alcanes	1	425	-0.5414	-0.66815	-0.66864	-0.66713	-0.66762
diphenylmethane	101-81-5	DiPhenyl/PolyAromatiques	propane	74-98-6	n-Alcanes	1	450	-0.4655	-0.57472	-0.57518	-0.57377	-0.57423
diphenylmethane	101-81-5	DiPhenyl/PolyAromatiques	propane	74-98-6	n-Alcanes	1	475	-0.3885	-0.49197	-0.4924	-0.49148	-0.49191
diphenylmethane	101-81-5	DiPhenyl/PolyAromatiques	thiophene	110-02-1	Sulfures/Théophènes	1	333.15	-3.9511	-3.96825	-3.96807	-3.9514	-3.95123
diphenylmethane	101-81-5	DiPhenyl/PolyAromatiques	thiophene	110-02-1	Sulfures/Théophènes	1	333.15	-3.9511	-3.96825	-3.96807	-3.9514	-3.95123
bis(2-chloroethyl)ether	111-44-4	C,H,O,Halo._Polyfonctionnels	1,2-dichloroethane	107-06-2	Chlorés_Aliphatiques_C1/C2	2	378	-3.2927	-3.82313	-3.82346	-4.04888	-4.04921
bis(2-chloroethyl)ether	111-44-4	C,H,O,Halo._Polyfonctionnels	1,2-dichloroethane	107-06-2	Chlorés_Aliphatiques_C1/C2	2	438.15	-2.7897	-3.30194	-3.30292	-3.57635	-3.57733
bis(2-chloroethyl)ether	111-44-4	C,H,O,Halo._Polyfonctionnels	1,2-dichloroethane	107-06-2	Chlorés_Aliphatiques_C1/C2	2	420.65	-2.9869	-3.44334	-3.44423	-3.70553	-3.70642
bis(2-chloroethyl)ether	111-44-4	C,H,O,Halo._Polyfonctionnels	1,2-dichloroethane	107-06-2	Chlorés_Aliphatiques_C1/C2	2	413.15	-3.0442	-3.50626	-3.50709	-3.76274	-3.76357
bis(2-chloroethyl)ether	111-44-4	C,H,O,Halo._Polyfonctionnels	isobutene	115-11-7	MéthylAlcènes	2	303.15	-1.9542	-1.92565	-1.92421	-2.07952	-2.07808
bis(2-chloroethyl)ether	111-44-4	C,H,O,Halo._Polyfonctionnels	isobutene	115-11-7	MéthylAlcènes	2	313.15	-1.8905	-1.86151	-1.86152	-2.02418	-2.02419
bis(2-chloroethyl)ether	111-44-4	C,H,O,Halo._Polyfonctionnels	isobutene	115-11-7	MéthylAlcènes	2	323.15	-1.8507	-1.80045	-1.80184	-1.97128	-1.97267
bis(2-chloroethyl)ether	111-44-4	C,H,O,Halo._Polyfonctionnels	isobutene	115-11-7	MéthylAlcènes	2	333.15	-1.7633	-1.74231	-1.74501	-1.92071	-1.92342
bis(2-chloroethyl)ether	111-44-4	C,H,O,Halo._Polyfonctionnels	isobutene	115-11-7	MéthylAlcènes	2	343.15	-1.5891	-1.68694	-1.69089	-1.87239	-1.87634
bis(2-chloroethyl)ether	111-44-4	C,H,O,Halo._Polyfonctionnels	isobutane	75-28-5	MéthylAlcanes	2	303.15	-1.537	-1.37562	-1.51154	-1.5283	-1.66422
bis(2-chloroethyl)ether	111-44-4	C,H,O,Halo._Polyfonctionnels	isobutane	75-28-5	MéthylAlcanes	2	313.15	-1.5049	-1.32487	-1.4595	-1.48014	-1.61477
bis(2-chloroethyl)ether	111-44-4	C,H,O,Halo._Polyfonctionnels	isobutane	75-28-5	MéthylAlcanes	2	323.15	-1.4676	-1.27706	-1.41027	-1.43451	-1.56772
bis(2-chloroethyl)ether	111-44-4	C,H,O,Halo._Polyfonctionnels	isobutane	75-28-5	MéthylAlcanes	2	333.15	-1.4104	-1.23202	-1.36369	-1.3913	-1.52297
bis(2-chloroethyl)ether	111-44-4	C,H,O,Halo._Polyfonctionnels	isobutane	75-28-5	MéthylAlcanes	2	343.15	-1.4093	-1.1896	-1.31963	-1.35039	-1.48042
bis(2-chloroethyl)ether	111-44-4	C,H,O,Halo._Polyfonctionnels	chloroethene	75-01-4	Chlorés_Aliphatiques_C1/C2	6	303.15	-2.4181	-2.22012	-2.0405	-2.12008	-1.94045
bis(2-chloroethyl)ether	111-44-4	C,H,O,Halo._Polyfonctionnels	ethane	74-84-0	n-Alcanes	2	333.15	-0.9776	-0.18611	-0.18611	-0.18462	-0.18462
bis(2-chloroethyl)ether	111-44-4	C,H,O,Halo._Polyfonctionnels	ethane	74-84-0	n-Alcanes	2	303.15	-0.9623	-0.2882	-0.2882	-0.2882	-0.2882
bis(2-chloroethyl)ether	111-44-4	C,H,O,Halo._Polyfonctionnels	ethane	74-84-0	n-Alcanes	2	313.15	-0.9701	-0.2519	-0.2519	-0.2514	-0.25139
bis(2-chloroethyl)ether	111-44-4	C,H,O,Halo._Polyfonctionnels	ethane	74-84-0	n-Alcanes	2	323.15	-0.9607	-0.21791	-0.2179	-0.2169	-0.2169
bis(2-chloroethyl)ether	111-44-4	C,H,O,Halo._Polyfonctionnels	ethane	74-84-0	n-Alcanes	2	343.15	-0.8549	-0.15643	-0.15643	-0.15449	-0.15449
bis(2-chloroethyl)ether	111-44-4	C,H,O,Halo._Polyfonctionnels	methane	74-82-8	n-Alcanes	2	303.15	-0.0873	0.5817	0.5817	0.59615	0.59615
bis(2-chloroethyl)ether	111-44-4	C,H,O,Halo._Polyfonctionnels	methane	74-82-8	n-Alcanes	2	313.15	-0.0576	0.60375	0.60375	0.61917	0.61916
bis(2-chloroethyl)ether	111-44-4	C,H,O,Halo._Polyfonctionnels	methane	74-82-8	n-Alcanes	2	323.15	-0.0479	0.62393	0.62393	0.64021	0.6402
bis(2-chloroethyl)ether	111-44-4	C,H,O,Halo._Polyfonctionnels	methane	74-82-8	n-Alcanes	2	333.15	-0.0495	0.64229	0.64228	0.65933	0.65933
bis(2-chloroethyl)ether	111-44-4	C,H,O,Halo._Polyfonctionnels	methane	74-82-8	n-Alcanes	2	343.15	-0.0354	0.65887	0.65887	0.67659	0.67658
bis(2-chloroethyl)ether	111-44-4	C,H,O,Halo._Polyfonctionnels	propane	74-98-6	n-Alcanes	2	303.15	-1.2674	-0.92776	-0.92915	-0.92912	-0.93051
bis(2-chloroethyl)ether	111-44-4	C,H,O,Halo._Polyfonctionnels	propane	74-98-6	n-Alcanes	2	313.15	-1.2005	-0.88227	-0.88363	-0.88358	-0.88494
bis(2-chloroethyl)ether	111-44-4	C,H,O,Halo._Polyfonctionnels	propane	74-98-6	n-Alcanes	2	323.15	-1.1196	-0.83945	-0.84078	-0.84061	-0.84194
bis(2-chloroethyl)ether	111-44-4	C,H,O,Halo._Polyfonctionnels	propane	74-98-6	n-Alcanes	2	333.15	-1.0266	-0.79916	-0.80045	-0.8001	-0.80139
bis(2-chloroethyl)ether	111-44-4	C,H,O,Halo._Polyfonctionnels	propane	74-98-6	n-Alcanes	2	343.15	-0.9187	-0.76127	-0.76253	-0.76194	-0.7632
1,1'-oxybis-2-ethoxy-ethane	112-36-7	Autres_Ethers/DiEthers	dioxane	123-91-1	Epoxydes	4	298.15	-4.7596	-4.74282	-4.75445	-4.75481	-4.76644
1,1'-oxybis-2-ethoxy-ethane	112-36-7	Autres_Ethers/DiEthers	dioxane	123-91-1	Epoxydes	4	298.15	-4.7894	-4.74282	-4.75445	-4.75481	-4.76644
1,1'-oxybis-2-ethoxy-ethane	112-36-7	Autres_Ethers/DiEthers	2,3,4-trimethylpentane	565-75-3	Autres_Alcanes	2	298.15	-4.3307	-4.47955	-4.51674	-4.13837	-4.17556
1,1'-oxybis-2-ethoxy-ethane	112-36-7	Autres_Ethers/DiEthers	2,4-dimethylpentane	108-08-7	DiMéthylAlcanes	2	298.15	-3.5892	-3.69877	-3.74836	-3.7549	-3.80449
1,1'-oxybis-2-ethoxy-ethane	112-36-7	Autres_Ethers/DiEthers	2,5-dimethylhexane	592-13-2	DiMéthylAlcanes	2	298.15	-4.2287	-4.3406	-4.4102	-4.35779	-4.42739
1,1'-oxybis-2-ethoxy-ethane	112-36-7	Autres_Ethers/DiEthers	butanone	78-93-3	Cétones	4	298.15	-4.1493	-4.19649	-4.2504	-3.91935	-3.97326
1,1'-oxybis-2-ethoxy-ethane	112-36-7	Autres_Ethers/DiEthers	butanone	78-93-3	Cétones	4	298.15	-4.1888	-4.19649	-4.2504	-3.91935	-3.97326
1,1'-oxybis-2-ethoxy-ethane	112-36-7	Autres_Ethers/DiEthers	2-methylpentane	107-83-5	MéthylAlcanes	2	298.15	-3.2095	-3.26581	-3.3275	-3.35874	-3.42044
1,1'-oxybis-2-ethoxy-ethane	112-36-7	Autres_Ethers/DiEthers	co2	124-38-9	Gaz_Inorganiques	2	333.15	-0.4528	-0.67093	-0.67171	-0.671	-0.67178
1,1'-oxybis-2-ethoxy-ethane	112-36-7	Autres_Ethers/DiEthers	co2	124-38-9	Gaz_Inorganiques	2	373.15	-0.2157	-0.42404	-0.42469	-0.4253	-0.42596
1,1'-oxybis-2-ethoxy-ethane	112-36-7	Autres_Ethers/DiEthers	co2	124-38-9	Gaz_Inorganiques	2	413.15	-0.0099	-0.22549	-0.22605	-0.22915	-0.22971
1,1'-oxybis-2-ethoxy-ethane	112-36-7	Autres_Ethers/DiEthers	co2	124-38-9	Gaz_Inorganiques	2	298.15	-0.6914	-0.92946	-0.93039	-0.92952	-0.93045
1,1'-oxybis-2-ethoxy-ethane	112-36-7	Autres_Ethers/DiEthers	co2	124-38-9	Gaz_Inorganiques	2	313.15	-0.6055	-0.81355	-0.81442	-0.81351	-0.81438
1,1'-oxybis-2-ethoxy-ethane	112-36-7	Autres_Ethers/DiEthers	co2	124-38-9	Gaz_Inorganiques	2	333.15	-0.4808	-0.67093	-0.67171	-0.671	-0.67178
1,1'-oxybis-2-ethoxy-ethane	112-36-7	Autres_Ethers/DiEthers	cyclohexane	110-82-7	CycloAlcanes	2	298.15	-3.808	-3.75662	-3.85702	-4.44444	-4.54484
1,1'-oxybis-2-ethoxy-ethane	112-36-7	Autres_Ethers/DiEthers	ethanol	64-17-5	n-Alcools	8	298.15	-4.1289	-4.75877	-4.76278	-4.72384	-4.72786
1,1'-oxybis-2-ethoxy-ethane	112-36-7	Autres_Ethers/DiEthers	ethanol	64-17-5	n-Alcools	8	298.15	-4.2863	-4.75877	-4.76278	-4.72384	-4.72786
1,1'-oxybis-2-ethoxy-ethane	112-36-7	Autres_Ethers/DiEthers	ethylcyclohexane	1678-91-7	AlcylCycloHexanes	2	298.15	-4.8182	-4.76946	-4.8812	-5.35911	-5.47085
1,1'-oxybis-2-ethoxy-ethane	112-36-7	Autres_Ethers/DiEthers	n-heptane	142-82-5	n-Alcanes	2	298.15	-4.0388	-4.10016	-4.18036	-4.24601	-4.3262
1,1'-oxybis-2-ethoxy-ethane	112-36-7	Autres_Ethers/DiEthers	hexane	110-54-3	n-Alcanes	2	298.15	-3.4185	-3.44477	-3.51938	-3.60777	-3.68239
1,1'-oxybis-2-ethoxy-ethane	112-36-7	Autres_Ethers/DiEthers	toluene	108-88-3	n-AlcylBenzènes	2	298.15	-4.9744	-5.04087	-5.20788	-5.07118	-5.23818
1,1'-oxybis-2-ethoxy-ethane	112-36-7	Autres_Ethers/DiEthers	toluene	108-88-3	n-AlcylBenzènes	2	298.15	-4.9525	-5.04087	-5.20788	-5.07118	-5.23818
1,1'-oxybis-2-ethoxy-ethane	112-36-7	Autres_Ethers/DiEthers	nitromethane	75-52-5	C,H,NO2	8	298.15	-4.8503	-4.93007	-4.92761	-4.89679	-4.89432
1,1'-oxybis-2-ethoxy-ethane	112-36-7	Autres_Ethers/DiEthers	nitromethane	75-52-5	C,H,NO2	8	298.15	-4.9674	-4.93007	-4.92761	-4.89679	-4.89432
1,1'-oxybis-2-ethoxy-ethane	112-36-7	Autres_Ethers/DiEthers	n-nonane	111-84-2	n-Alcanes	2	298.15	-5.2527	-5.38842	-5.48398	-5.47445	-5.57001
1,1'-oxybis-2-ethoxy-ethane	112-36-7	Autres_Ethers/DiEthers	octane	111-65-9	n-Alcanes	2	298.15	-4.6609	-4.75382	-4.84141	-4.86698	-4.95458
1,1'-oxybis-2-ethoxy-ethane	112-36-7	Autres_Ethers/DiEthers	octane	111-65-9	n-Alcanes	2	298.15	-4.6456	-4.75382	-4.84141	-4.86698	-4.95458
1,1'-oxybis-2-ethoxy-ethane	112-36-7	Autres_Ethers/DiEthers	octane	111-65-9	n-Alcanes	2	298.15	-4.6286	-4.75382	-4.84141	-4.86698	-4.95458
1,1'-oxybis-2-ethoxy-ethane	112-36-7	Autres_Ethers/DiEthers	pentane	109-66-0	n-Alcanes	2	298.15	-2.7881	-2.77118	-2.8396	-2.95013	-3.01855
diglyme	111-96-6	Autres_Ethers/DiEthers	butane	106-97-8	n-Alcanes	2	298.15	-1.886	-2.09202	-2.09075	-2.09137	-2.0901
diglyme	111-96-6	Autres_Ethers/DiEthers	co2	124-38-9	Gaz_Inorganiques	2	298.15	-0.9208	-1.05068	-1.05185	-1.05074	-1.0519
diglyme	111-96-6	Autres_Ethers/DiEthers	co2	124-38-9	Gaz_Inorganiques	2	298.15	-0.7613	-1.05068	-1.05185	-1.05074	-1.0519
diglyme	111-96-6	Autres_Ethers/DiEthers	co2	124-38-9	Gaz_Inorganiques	2	313.15	-0.4862	-0.93679	-0.93789	-0.93675	-0.93784
diglyme	111-96-6	Autres_Ethers/DiEthers	co2	124-38-9	Gaz_Inorganiques	2	333.15	-0.2959	-0.79682	-0.79783	-0.7969	-0.7979
diglyme	111-96-6	Autres_Ethers/DiEthers	n-decane	124-18-5	n-Alcanes	2	393.15	-4.4768	-4.64877	-4.75975	-4.66399	-4.77497
diglyme	111-96-6	Autres_Ethers/DiEthers	ethane	74-84-0	n-Alcanes	2	298.15	-0.444	-0.63608	-0.63607	-0.63643	-0.63642
diglyme	111-96-6	Autres_Ethers/DiEthers	ethane	74-84-0	n-Alcanes	2	313.15	-0.4638	-0.55689	-0.55688	-0.5565	-0.55649
diglyme	111-96-6	Autres_Ethers/DiEthers	ethane	74-84-0	n-Alcanes	2	333.15	-0.4177	-0.46172	-0.46171	-0.46034	-0.46034
diglyme	111-96-6	Autres_Ethers/DiEthers	h2s	7783-06-04	Gaz_Inorganiques	8	298.15	-1.9599	-1.91558	-1.91494	-1.91748	-1.91685
diglyme	111-96-6	Autres_Ethers/DiEthers	methane	74-82-8	n-Alcanes	2	298.15	0.5023	0.34427	0.34426	0.35802	0.35801
diglyme	111-96-6	Autres_Ethers/DiEthers	methane	74-82-8	n-Alcanes	2	313.15	0.5214	0.39384	0.39384	0.40905	0.40905
diglyme	111-96-6	Autres_Ethers/DiEthers	methane	74-82-8	n-Alcanes	2	333.15	0.5561	0.4515	0.45149	0.46831	0.4683
diglyme	111-96-6	Autres_Ethers/DiEthers	propane	74-98-6	n-Alcanes	2	298.15	-1.2352	-1.36852	-1.36932	-1.36994	-1.37075
diglyme	111-96-6	Autres_Ethers/DiEthers	so2	7446-09-05	Gaz_Inorganiques	6	298.15	-4.0246	-2.72336	-2.72335	-2.72232	-2.72231
1,1'-oxybis2-methylpropane	628-55-7	Ethers_Aliphatiques	1-butanol	71-36-3	n-Alcools	8	392.15	-3.1706	-3.30928	-3.61188	-3.10722	-3.40982
1,1'-oxybis2-methylpropane	628-55-7	Ethers_Aliphatiques	1-butanol	71-36-3	n-Alcools	8	390.25	-3.3289	-3.32911	-3.63428	-3.12792	-3.43308
1,1'-oxybis2-methylpropane	628-55-7	Ethers_Aliphatiques	methylcyclohexane	108-87-2	AlcylCycloHexanes	2	393.65	-3.6676	-3.62322	-3.64356	-4.07119	-4.09153
1,1'-oxybis2-methylpropane	628-55-7	Ethers_Aliphatiques	methylcyclohexane	108-87-2	AlcylCycloHexanes	2	390.85	-3.649	-3.64692	-3.66737	-4.09901	-4.11945
1,1'-oxybis2-methylpropane	628-55-7	Ethers_Aliphatiques	methylcyclohexane	108-87-2	AlcylCycloHexanes	2	385.75	-3.6709	-3.69049	-3.71113	-4.15004	-4.17068
diphenylether	101-84-8	Autres_Ethers/DiEthers	benzene	71-43-2	n-AlcylBenzènes	2	333.15	-3.9139	-3.82697	-3.78306	-3.79	-3.74608
diphenylether	101-84-8	Autres_Ethers/DiEthers	benzene	71-43-2	n-AlcylBenzènes	2	333.15	-3.7367	-3.82697	-3.78306	-3.79	-3.74608
diphenylether	101-84-8	Autres_Ethers/DiEthers	benzene	71-43-2	n-AlcylBenzènes	2	341.15	-3.6636	-3.74884	-3.70974	-3.71948	-3.68038
diphenylether	101-84-8	Autres_Ethers/DiEthers	cyclohexane	110-82-7	CycloAlcanes	2	333.15	-3.2567	-3.46644	-3.5398	-4.11684	-4.19019
diphenylether	101-84-8	Autres_Ethers/DiEthers	cyclohexane	110-82-7	CycloAlcanes	2	341.15	-3.2022	-3.39756	-3.47118	-4.03717	-4.11079
diphenylether	101-84-8	Autres_Ethers/DiEthers	ethylcyclohexane	1678-91-7	AlcylCycloHexanes	2	333.15	-4.2371	-4.46447	-4.53221	-4.99904	-5.06679
diphenylether	101-84-8	Autres_Ethers/DiEthers	ethylcyclohexane	1678-91-7	AlcylCycloHexanes	2	341.15	-4.165	-4.38815	-4.45643	-4.90839	-4.97667
diphenylether	101-84-8	Autres_Ethers/DiEthers	n-heptane	142-82-5	n-Alcanes	2	333.15	-3.304	-3.76469	-3.86505	-3.90101	-4.00138
diphenylether	101-84-8	Autres_Ethers/DiEthers	n-heptane	142-82-5	n-Alcanes	2	341.15	-3.2313	-3.68443	-3.78383	-3.81761	-3.917
diphenylether	101-84-8	Autres_Ethers/DiEthers	hexane	110-54-3	n-Alcanes	2	333.15	-2.7136	-3.13459	-3.23099	-3.28821	-3.38461
diphenylether	101-84-8	Autres_Ethers/DiEthers	hexane	110-54-3	n-Alcanes	2	341.15	-2.6524	-3.06301	-3.15825	-3.2136	-3.30885
diphenylether	101-84-8	Autres_Ethers/DiEthers	toluene	108-88-3	n-AlcylBenzènes	2	333.15	-4.3463	-4.48131	-4.46639	-4.54077	-4.52586
diphenylether	101-84-8	Autres_Ethers/DiEthers	toluene	108-88-3	n-AlcylBenzènes	2	341.15	-4.2695	-4.39361	-4.38188	-4.45811	-4.44639
diphenylether	101-84-8	Autres_Ethers/DiEthers	methylcyclohexane	108-87-2	AlcylCycloHexanes	2	333.15	-3.5902	-3.85498	-3.91904	-4.42293	-4.48699
diphenylether	101-84-8	Autres_Ethers/DiEthers	methylcyclohexane	108-87-2	AlcylCycloHexanes	2	341.15	-3.5309	-3.78219	-3.84655	-4.34122	-4.40559
diphenylether	101-84-8	Autres_Ethers/DiEthers	n-nonane	111-84-2	n-Alcanes	2	333.15	-4.4574	-5.00155	-5.11098	-5.0823	-5.19173
diphenylether	101-84-8	Autres_Ethers/DiEthers	n-nonane	111-84-2	n-Alcanes	2	341.15	-4.3526	-4.90373	-5.01263	-4.98214	-5.09103
diphenylether	101-84-8	Autres_Ethers/DiEthers	octane	111-65-9	n-Alcanes	2	333.15	-3.8856	-4.39134	-4.49618	-4.49772	-4.60256
diphenylether	101-84-8	Autres_Ethers/DiEthers	octane	111-65-9	n-Alcanes	2	341.15	-3.8011	-4.30205	-4.40613	-4.40582	-4.50991
di-n-butylether	142-96-1	Ethers_Aliphatiques	1,1,1-trichloroethane	71-55-6	Chlorés_Aliphatiques_C1/C2	2	323.15	-3.7784	-3.97626	-4.00786	-3.72386	-3.75545
di-n-butylether	142-96-1	Ethers_Aliphatiques	1,1,1-trichloroethane	71-55-6	Chlorés_Aliphatiques_C1/C2	2	323.15	-3.7921	-3.97625	-4.00784	-3.72384	-3.75543
di-n-butylether	142-96-1	Ethers_Aliphatiques	1,1,1-trichloroethane	71-55-6	Chlorés_Aliphatiques_C1/C2	2	323.15	-3.7955	-3.97623	-4.00783	-3.72383	-3.75542
di-n-butylether	142-96-1	Ethers_Aliphatiques	1,1,1-trichloroethane	71-55-6	Chlorés_Aliphatiques_C1/C2	2	323.15	-3.78	-3.97618	-4.00777	-3.72377	-3.75536
di-n-butylether	142-96-1	Ethers_Aliphatiques	1,1,1-trichloroethane	71-55-6	Chlorés_Aliphatiques_C1/C2	2	323.15	-3.7829	-3.97614	-4.00774	-3.72374	-3.75533
di-n-butylether	142-96-1	Ethers_Aliphatiques	1,1,1-trichloroethane	71-55-6	Chlorés_Aliphatiques_C1/C2	2	323.15	-3.7734	-3.97602	-4.00761	-3.7236	-3.7552
di-n-butylether	142-96-1	Ethers_Aliphatiques	1,1,1-trichloroethane	71-55-6	Chlorés_Aliphatiques_C1/C2	2	323.15	-3.7662	-3.97597	-4.00756	-3.72355	-3.75515
di-n-butylether	142-96-1	Ethers_Aliphatiques	1,1,1-trichloroethane	71-55-6	Chlorés_Aliphatiques_C1/C2	2	343.15	-3.5912	-3.77118	-3.79639	-3.54861	-3.57382
di-n-butylether	142-96-1	Ethers_Aliphatiques	1,1,1-trichloroethane	71-55-6	Chlorés_Aliphatiques_C1/C2	2	343.15	-3.6008	-3.7711	-3.7963	-3.54852	-3.57373
di-n-butylether	142-96-1	Ethers_Aliphatiques	1,1,1-trichloroethane	71-55-6	Chlorés_Aliphatiques_C1/C2	2	343.15	-3.5745	-3.77099	-3.79619	-3.54842	-3.57362
di-n-butylether	142-96-1	Ethers_Aliphatiques	1,1,1-trichloroethane	71-55-6	Chlorés_Aliphatiques_C1/C2	2	293.15	-4.1936	-4.31444	-4.3568	-4.00964	-4.052
di-n-butylether	142-96-1	Ethers_Aliphatiques	diethylether	60-29-7	Ethers_Aliphatiques	4	355.25	-2.5789	-2.63703	-2.6182	-2.63257	-2.61373
di-n-butylether	142-96-1	Ethers_Aliphatiques	1,2-dichloroethane	107-06-2	Chlorés_Aliphatiques_C1/C2	2	350	-3.5427	-3.67122	-3.64978	-3.85261	-3.83118
di-n-butylether	142-96-1	Ethers_Aliphatiques	1,2-dichloroethane	107-06-2	Chlorés_Aliphatiques_C1/C2	2	350	-3.5478	-3.67119	-3.64976	-3.85258	-3.83114
di-n-butylether	142-96-1	Ethers_Aliphatiques	1,2-dichloroethane	107-06-2	Chlorés_Aliphatiques_C1/C2	2	350	-3.537	-3.67115	-3.64972	-3.85254	-3.8311
di-n-butylether	142-96-1	Ethers_Aliphatiques	1,2-dichloroethane	107-06-2	Chlorés_Aliphatiques_C1/C2	2	350	-3.5602	-3.67104	-3.6496	-3.8524	-3.83097
di-n-butylether	142-96-1	Ethers_Aliphatiques	1,2-dichloroethane	107-06-2	Chlorés_Aliphatiques_C1/C2	2	370	-3.3245	-3.46247	-3.44173	-3.66433	-3.64359
di-n-butylether	142-96-1	Ethers_Aliphatiques	1,2-dichloroethane	107-06-2	Chlorés_Aliphatiques_C1/C2	2	370	-3.3295	-3.46237	-3.44163	-3.66422	-3.64348
di-n-butylether	142-96-1	Ethers_Aliphatiques	1,2-dichloroethane	107-06-2	Chlorés_Aliphatiques_C1/C2	2	370	-3.3528	-3.46184	-3.4411	-3.66361	-3.64287
di-n-butylether	142-96-1	Ethers_Aliphatiques	1,2-dichloroethane	107-06-2	Chlorés_Aliphatiques_C1/C2	2	370	-3.3621	-3.4617	-3.44096	-3.66345	-3.64271
di-n-butylether	142-96-1	Ethers_Aliphatiques	1,2-dichloroethane	107-06-2	Chlorés_Aliphatiques_C1/C2	2	370	-3.3693	-3.46158	-3.44084	-3.66331	-3.64257
di-n-butylether	142-96-1	Ethers_Aliphatiques	1,2-dichloroethane	107-06-2	Chlorés_Aliphatiques_C1/C2	2	370	-3.3765	-3.46145	-3.44071	-3.66316	-3.64241
di-n-butylether	142-96-1	Ethers_Aliphatiques	1,2-dichloroethane	107-06-2	Chlorés_Aliphatiques_C1/C2	2	293.15	-4.2503	-4.36242	-4.33904	-4.46332	-4.43994
di-n-butylether	142-96-1	Ethers_Aliphatiques	1,2-dimethylbenzene	95-47-6	Autres_AlcylBenzènes	2	391.19	-4.5376	-4.66988	-4.70321	-4.68463	-4.71795
di-n-butylether	142-96-1	Ethers_Aliphatiques	1,2-dimethylbenzene	95-47-6	Autres_AlcylBenzènes	2	391.2	-4.5374	-4.66977	-4.70309	-4.68452	-4.71784
di-n-butylether	142-96-1	Ethers_Aliphatiques	1,2-dimethylbenzene	95-47-6	Autres_AlcylBenzènes	2	391.01	-4.5308	-4.67189	-4.70528	-4.68659	-4.71998
di-n-butylether	142-96-1	Ethers_Aliphatiques	1,2-dimethylbenzene	95-47-6	Autres_AlcylBenzènes	2	390.92	-4.5248	-4.6729	-4.70632	-4.68758	-4.721
di-n-butylether	142-96-1	Ethers_Aliphatiques	1,2-dimethylbenzene	95-47-6	Autres_AlcylBenzènes	2	390.85	-4.5117	-4.67368	-4.70712	-4.68834	-4.72179
di-n-butylether	142-96-1	Ethers_Aliphatiques	dioxane	123-91-1	Epoxydes	4	298.15	-4.2835	-4.42008	-4.39607	-4.43516	-4.41115
di-n-butylether	142-96-1	Ethers_Aliphatiques	dioxane	123-91-1	Epoxydes	4	298.15	-4.3646	-4.42008	-4.39607	-4.43516	-4.41115
di-n-butylether	142-96-1	Ethers_Aliphatiques	1-butanol	71-36-3	n-Alcools	8	323.15	-4.6736	-4.88772	-5.10189	-4.72419	-4.93836
di-n-butylether	142-96-1	Ethers_Aliphatiques	1-butanol	71-36-3	n-Alcools	8	398.75	-3.3318	-3.67827	-3.88043	-3.47144	-3.6736
di-n-butylether	142-96-1	Ethers_Aliphatiques	1-butanol	71-36-3	n-Alcools	8	362.77	-3.7161	-4.20455	-4.41812	-4.01621	-4.22979
di-n-butylether	142-96-1	Ethers_Aliphatiques	1-butanol	71-36-3	n-Alcools	8	360.85	-3.7623	-4.23492	-4.44885	-4.04771	-4.26164
di-n-butylether	142-96-1	Ethers_Aliphatiques	1-butanol	71-36-3	n-Alcools	8	411.08	-3.0596	-3.5161	-3.71273	-3.30401	-3.50064
di-n-butylether	142-96-1	Ethers_Aliphatiques	1-butanol	71-36-3	n-Alcools	8	408.39	-3.1268	-3.5508	-3.74869	-3.3398	-3.53769
di-n-butylether	142-96-1	Ethers_Aliphatiques	1-butanol	71-36-3	n-Alcools	8	408.65	-3.1629	-3.54743	-3.7452	-3.33632	-3.53409
di-n-butylether	142-96-1	Ethers_Aliphatiques	1-butanol	71-36-3	n-Alcools	8	404.55	-3.2275	-3.60098	-3.80062	-3.39159	-3.59123
di-n-butylether	142-96-1	Ethers_Aliphatiques	2,3,4-trimethylpentane	565-75-3	Autres_Alcanes	2	298.15	-4.8832	-4.88183	-4.91989	-4.54877	-4.58683
di-n-butylether	142-96-1	Ethers_Aliphatiques	2,4-dimethylpentane	108-08-7	DiMéthylAlcanes	2	298.15	-4.1284	-4.1002	-4.13312	-4.15377	-4.18669
di-n-butylether	142-96-1	Ethers_Aliphatiques	2,5-dimethylhexane	592-13-2	DiMéthylAlcanes	2	298.15	-4.8064	-4.78614	-4.82919	-4.80139	-4.84444
di-n-butylether	142-96-1	Ethers_Aliphatiques	2-butanol	78-92-2	Autres_Alcools_Aliphatiques	8	407.3	-2.8876	-3.15564	-3.34182	-3.1229	-3.30909
di-n-butylether	142-96-1	Ethers_Aliphatiques	butanone	78-93-3	Cétones	4	298.15	-3.7087	-3.95156	-4.00981	-3.67823	-3.73647
di-n-butylether	142-96-1	Ethers_Aliphatiques	butanone	78-93-3	Cétones	4	298.15	-3.7807	-3.95156	-4.00981	-3.67823	-3.73647
di-n-butylether	142-96-1	Ethers_Aliphatiques	furfural	98-01-1	Autres_C,H,O_Polyfonctionnels	8	368.15	-4.4364	-4.7489	-4.74915	-4.72725	-4.72749
di-n-butylether	142-96-1	Ethers_Aliphatiques	furfural	98-01-1	Autres_C,H,O_Polyfonctionnels	8	388.15	-4.2212	-4.49228	-4.49254	-4.47753	-4.47779
di-n-butylether	142-96-1	Ethers_Aliphatiques	furfural	98-01-1	Autres_C,H,O_Polyfonctionnels	8	388.15	-4.1181	-4.49231	-4.49257	-4.47756	-4.47782
di-n-butylether	142-96-1	Ethers_Aliphatiques	furfural	98-01-1	Autres_C,H,O_Polyfonctionnels	8	368.15	-4.2934	-4.74892	-4.74917	-4.72727	-4.72752
di-n-butylether	142-96-1	Ethers_Aliphatiques	furfural	98-01-1	Autres_C,H,O_Polyfonctionnels	8	388.15	-4.0036	-4.49233	-4.4926	-4.47758	-4.47784
di-n-butylether	142-96-1	Ethers_Aliphatiques	2-heptanone	110-43-0	Cétones	4	363.15	-4.8691	-4.9933	-5.02781	-4.9791	-5.01361
di-n-butylether	142-96-1	Ethers_Aliphatiques	2-heptanone	110-43-0	Cétones	4	363.15	-4.8348	-4.9933	-5.02781	-4.9791	-5.01361
di-n-butylether	142-96-1	Ethers_Aliphatiques	2-heptanone	110-43-0	Cétones	4	393.22	-4.4993	-4.62908	-4.66081	-4.60567	-4.6374
di-n-butylether	142-96-1	Ethers_Aliphatiques	2-heptanone	110-43-0	Cétones	4	393.22	-4.4558	-4.62908	-4.66081	-4.60567	-4.6374
di-n-butylether	142-96-1	Ethers_Aliphatiques	2-methoxyethanol	109-86-4	Autres_C,H,O_Polyfonctionnels	8	333.15	-3.7227	-4.59532	-4.56872	-3.69013	-3.66352
di-n-butylether	142-96-1	Ethers_Aliphatiques	2-methoxyethanol	109-86-4	Autres_C,H,O_Polyfonctionnels	8	353.15	-3.4747	-4.2872	-4.27509	-3.38164	-3.36952
di-n-butylether	142-96-1	Ethers_Aliphatiques	2-methylpentane	107-83-5	MéthylAlcanes	2	298.15	-3.7019	-3.65263	-3.68316	-3.74264	-3.77318
di-n-butylether	142-96-1	Ethers_Aliphatiques	3-heptanone	106-35-4	Cétones	4	363.15	-4.8591	-4.91741	-4.91488	-4.95418	-4.95164
di-n-butylether	142-96-1	Ethers_Aliphatiques	3-heptanone	106-35-4	Cétones	4	363.15	-4.8216	-4.91741	-4.91488	-4.95418	-4.95164
di-n-butylether	142-96-1	Ethers_Aliphatiques	3-heptanone	106-35-4	Cétones	4	363.15	-4.782	-4.91741	-4.91488	-4.95418	-4.95164
di-n-butylether	142-96-1	Ethers_Aliphatiques	3-heptanone	106-35-4	Cétones	4	363.15	-4.8023	-4.91741	-4.91488	-4.95418	-4.95164
di-n-butylether	142-96-1	Ethers_Aliphatiques	3-heptanone	106-35-4	Cétones	4	393.15	-4.4787	-4.56221	-4.55951	-4.59563	-4.59292
di-n-butylether	142-96-1	Ethers_Aliphatiques	3-heptanone	106-35-4	Cétones	4	393.15	-4.4461	-4.56222	-4.55952	-4.59563	-4.59293
di-n-butylether	142-96-1	Ethers_Aliphatiques	3-heptanone	106-35-4	Cétones	4	393.15	-4.418	-4.56222	-4.55952	-4.59564	-4.59294
di-n-butylether	142-96-1	Ethers_Aliphatiques	4-heptanone	123-19-3	Cétones	4	363.15	-4.7706	-4.85889	-4.85258	-4.95794	-4.95163
di-n-butylether	142-96-1	Ethers_Aliphatiques	4-heptanone	123-19-3	Cétones	4	363.15	-4.7156	-4.8589	-4.85259	-4.95795	-4.95164
di-n-butylether	142-96-1	Ethers_Aliphatiques	4-heptanone	123-19-3	Cétones	4	393.15	-4.4098	-4.50473	-4.49851	-4.59912	-4.5929
di-n-butylether	142-96-1	Ethers_Aliphatiques	aceticacid	64-19-7	Acides_n-Aliphatiques	8	343.2	-4.2445	-4.72087	-4.70612	-4.70325	-4.6885
di-n-butylether	142-96-1	Ethers_Aliphatiques	n-propylacetate	109-60-4	Acétates	4	411.5	-3.2989	-3.26804	-3.29249	-3.23427	-3.25871
di-n-butylether	142-96-1	Ethers_Aliphatiques	n-propylacetate	109-60-4	Acétates	4	406.7	-3.3511	-3.31158	-3.33631	-3.27922	-3.30395
di-n-butylether	142-96-1	Ethers_Aliphatiques	benzene	71-43-2	n-AlcylBenzènes	2	293.15	-4.2918	-4.36947	-4.47043	-4.28846	-4.38942
di-n-butylether	142-96-1	Ethers_Aliphatiques	butylbutyrate	109-21-7	Propionates/Butyrates	4	416.15	-4.613	-4.72056	-4.70634	-4.96205	-4.94782
di-n-butylether	142-96-1	Ethers_Aliphatiques	chlorobenzene	108-90-7	Composés_Chlorés_Aromatiques	2	393.15	-4.2363	-4.47216	-4.49527	-4.36244	-4.38556
di-n-butylether	142-96-1	Ethers_Aliphatiques	chlorobenzene	108-90-7	Composés_Chlorés_Aromatiques	2	393.15	-4.2365	-4.47212	-4.49524	-4.3624	-4.38552
di-n-butylether	142-96-1	Ethers_Aliphatiques	cyclohexane	110-82-7	CycloAlcanes	2	293.15	-4.244	-4.17701	-4.23013	-4.85578	-4.90889
di-n-butylether	142-96-1	Ethers_Aliphatiques	cyclohexane	110-82-7	CycloAlcanes	2	298.15	-4.171	-4.12392	-4.17658	-4.79584	-4.8485
di-n-butylether	142-96-1	Ethers_Aliphatiques	cyclooctane	292-64-8	CycloAlcanes	2	363.15	-4.9368	-4.95792	-5.00583	-5.20074	-5.24866
di-n-butylether	142-96-1	Ethers_Aliphatiques	cyclooctane	292-64-8	CycloAlcanes	2	373.15	-4.8356	-4.85084	-4.89684	-5.07687	-5.12288
di-n-butylether	142-96-1	Ethers_Aliphatiques	ethanol	64-17-5	n-Alcools	8	323.15	-3.2699	-3.70145	-3.70402	-3.67449	-3.67706
di-n-butylether	142-96-1	Ethers_Aliphatiques	ethanol	64-17-5	n-Alcools	8	323.15	-3.3682	-3.70136	-3.70393	-3.67441	-3.67698
di-n-butylether	142-96-1	Ethers_Aliphatiques	ethanol	64-17-5	n-Alcools	8	352.15	-2.669	-3.20261	-3.20437	-3.18174	-3.18351
di-n-butylether	142-96-1	Ethers_Aliphatiques	ethanol	64-17-5	n-Alcools	8	352.15	-2.7544	-3.20237	-3.20414	-3.18153	-3.18329
di-n-butylether	142-96-1	Ethers_Aliphatiques	ethanol	64-17-5	n-Alcools	8	352.15	-2.8226	-3.2022	-3.20396	-3.18137	-3.18314
di-n-butylether	142-96-1	Ethers_Aliphatiques	ethanol	64-17-5	n-Alcools	8	298.15	-3.275	-4.19257	-4.19602	-4.15842	-4.16187
di-n-butylether	142-96-1	Ethers_Aliphatiques	ethanol	64-17-5	n-Alcools	8	298.15	-3.499	-4.19257	-4.19602	-4.15842	-4.16187
di-n-butylether	142-96-1	Ethers_Aliphatiques	ethylcyclohexane	1678-91-7	AlcylCycloHexanes	2	298.15	-5.2446	-5.19669	-5.26743	-5.76948	-5.84021
di-n-butylether	142-96-1	Ethers_Aliphatiques	formicacid	64-18-6	Acides_n-Aliphatiques	8	392.75	-3.2192	-3.31711	-3.31489	-3.31411	-3.31189
di-n-butylether	142-96-1	Ethers_Aliphatiques	n-heptane	142-82-5	n-Alcanes	2	293.15	-4.6754	-4.60148	-4.63733	-4.74478	-4.78063
di-n-butylether	142-96-1	Ethers_Aliphatiques	n-heptane	142-82-5	n-Alcanes	2	298.15	-4.5891	-4.53903	-4.57495	-4.68108	-4.717
di-n-butylether	142-96-1	Ethers_Aliphatiques	hexane	110-54-3	n-Alcanes	2	293.15	-3.96	-3.90384	-3.93537	-4.06399	-4.09553
di-n-butylether	142-96-1	Ethers_Aliphatiques	hexane	110-54-3	n-Alcanes	2	298.15	-3.9011	-3.84883	-3.88044	-4.00761	-4.03922
di-n-butylether	142-96-1	Ethers_Aliphatiques	toluene	108-88-3	n-AlcylBenzènes	2	298.15	-4.8817	-5.00986	-5.09902	-5.03887	-5.12802
di-n-butylether	142-96-1	Ethers_Aliphatiques	toluene	108-88-3	n-AlcylBenzènes	2	298.15	-4.8745	-5.00986	-5.09902	-5.03887	-5.12802
di-n-butylether	142-96-1	Ethers_Aliphatiques	methylcyclohexane	108-87-2	AlcylCycloHexanes	2	402.45	-3.3595	-3.55868	-3.59935	-4.00548	-4.04615
di-n-butylether	142-96-1	Ethers_Aliphatiques	dimethylformamide	68-12-2	Amides/Amines_Polyfonctionnels	4	358.15	-3.8005	-4.66563	-4.66612	-4.64529	-4.64578
di-n-butylether	142-96-1	Ethers_Aliphatiques	dimethylformamide	68-12-2	Amides/Amines_Polyfonctionnels	4	368.15	-3.6984	-4.54683	-4.5473	-4.53028	-4.53074
di-n-butylether	142-96-1	Ethers_Aliphatiques	dimethylformamide	68-12-2	Amides/Amines_Polyfonctionnels	4	378.15	-3.5929	-4.43146	-4.43191	-4.4181	-4.41855
di-n-butylether	142-96-1	Ethers_Aliphatiques	nitromethane	75-52-5	C,H,NO2	8	298.15	-3.5503	-4.10377	-4.10147	-4.07123	-4.06893
di-n-butylether	142-96-1	Ethers_Aliphatiques	nitromethane	75-52-5	C,H,NO2	8	298.15	-3.6687	-4.10377	-4.10147	-4.07123	-4.06893
di-n-butylether	142-96-1	Ethers_Aliphatiques	n-nonane	111-84-2	n-Alcanes	2	298.15	-5.946	-5.89935	-5.94622	-5.98273	-6.02959
di-n-butylether	142-96-1	Ethers_Aliphatiques	octane	111-65-9	n-Alcanes	2	298.15	-5.2355	-5.22846	-5.26969	-5.33836	-5.37959
di-n-butylether	142-96-1	Ethers_Aliphatiques	octane	111-65-9	n-Alcanes	2	298.15	-5.269	-5.22846	-5.26969	-5.33836	-5.37959
di-n-butylether	142-96-1	Ethers_Aliphatiques	octane	111-65-9	n-Alcanes	2	298.15	-5.2374	-5.22846	-5.26969	-5.33836	-5.37959
di-n-butylether	142-96-1	Ethers_Aliphatiques	o2	7782-44-7	Eléments	2	298.3	0.7029	0.58047	0.58046	0.59297	0.59296
di-n-butylether	142-96-1	Ethers_Aliphatiques	pentane	109-66-0	n-Alcanes	2	298.15	-3.2187	-3.14029	-3.16741	-3.31463	-3.34175
di-n-butylether	142-96-1	Ethers_Aliphatiques	pentane	109-66-0	n-Alcanes	2	293.15	-3.2275	-3.18785	-3.21489	-3.36347	-3.39052
di-n-butylether	142-96-1	Ethers_Aliphatiques	ccl4	56-23-5	Chlorés_Aliphatiques_C1/C2	2	333.15	-3.7589	-3.82934	-3.82949	-3.81817	-3.81832
di-n-butylether	142-96-1	Ethers_Aliphatiques	ccl4	56-23-5	Chlorés_Aliphatiques_C1/C2	2	343.15	-3.6578	-3.73469	-3.73483	-3.72631	-3.72645
di-n-butylether	142-96-1	Ethers_Aliphatiques	ccl4	56-23-5	Chlorés_Aliphatiques_C1/C2	2	353.15	-3.6093	-3.64308	-3.64322	-3.637	-3.63713
di-n-butylether	142-96-1	Ethers_Aliphatiques	ccl4	56-23-5	Chlorés_Aliphatiques_C1/C2	2	353.15	-3.561	-3.64273	-3.64287	-3.63663	-3.63677
di-n-butylether	142-96-1	Ethers_Aliphatiques	ccl4	56-23-5	Chlorés_Aliphatiques_C1/C2	2	293.15	-4.2754	-4.24392	-4.24409	-4.21509	-4.21526
di-n-butylether	142-96-1	Ethers_Aliphatiques	chcl3	67-66-3	Chlorés_Aliphatiques_C1/C2	6	293.15	-4.2439	-5.00108	-5.00503	-4.98026	-4.98422
diethylether	60-29-7	Ethers_Aliphatiques	di-n-butylether	142-96-1	Ethers_Aliphatiques	4	315.25	-5.4016	-5.78988	-5.81395	-6.02372	-6.0478
diethylether	60-29-7	Ethers_Aliphatiques	di-n-butylether	142-96-1	Ethers_Aliphatiques	4	308.15	-5.2111	-5.89352	-5.91796	-6.13676	-6.16121
diethylether	60-29-7	Ethers_Aliphatiques	butadiene	106-99-0	Alcadiènes	2	298.15	-2.7254	-2.79278	-2.82245	-2.84231	-2.87199
diethylether	60-29-7	Ethers_Aliphatiques	butadiene	106-99-0	Alcadiènes	2	298.15	-2.7191	-2.79266	-2.82234	-2.84219	-2.87187
diethylether	60-29-7	Ethers_Aliphatiques	butadiene	106-99-0	Alcadiènes	2	298.15	-2.7135	-2.79252	-2.8222	-2.84204	-2.87172
diethylether	60-29-7	Ethers_Aliphatiques	butadiene	106-99-0	Alcadiènes	2	298.15	-2.7054	-2.79227	-2.82194	-2.84177	-2.87145
diethylether	60-29-7	Ethers_Aliphatiques	butadiene	106-99-0	Alcadiènes	2	302.15	-2.7241	-2.76127	-2.79006	-2.81437	-2.84316
diethylether	60-29-7	Ethers_Aliphatiques	dioxane	123-91-1	Epoxydes	4	298.15	-4.603	-4.78626	-4.77628	-4.82454	-4.81456
diethylether	60-29-7	Ethers_Aliphatiques	dioxane	123-91-1	Epoxydes	4	298.15	-4.6608	-4.78626	-4.77628	-4.82454	-4.81456
diethylether	60-29-7	Ethers_Aliphatiques	2,3,4-trimethylpentane	565-75-3	Autres_Alcanes	2	298.15	-4.9567	-5.10314	-5.14405	-4.79832	-4.83924
diethylether	60-29-7	Ethers_Aliphatiques	2,4-dimethylpentane	108-08-7	DiMéthylAlcanes	2	298.15	-4.1921	-4.34829	-4.38971	-4.38836	-4.42979
diethylether	60-29-7	Ethers_Aliphatiques	2,5-dimethylhexane	592-13-2	DiMéthylAlcanes	2	298.15	-4.9116	-5.02641	-5.08152	-5.02911	-5.08422
diethylether	60-29-7	Ethers_Aliphatiques	2-bromo-2-chloro-1,1,1-trifluoroethane	151-67-7	Composés_Multihalogènes	6	307.85	-4.394	-5.06908	-4.38884	-5.28981	-4.60956
diethylether	60-29-7	Ethers_Aliphatiques	butanone	78-93-3	Cétones	4	298.15	-4.1144	-4.3568	-4.40568	-4.08632	-4.1352
diethylether	60-29-7	Ethers_Aliphatiques	butanone	78-93-3	Cétones	4	298.15	-4.0929	-4.3568	-4.40568	-4.08632	-4.1352
diethylether	60-29-7	Ethers_Aliphatiques	2-ethoxy-2-methyl-propane	637-92-3	Ethers_Aliphatiques	4	298.15	-4.1304	-4.31143	-4.31671	-4.37611	-4.38139
diethylether	60-29-7	Ethers_Aliphatiques	2-ethoxy-2-methyl-propane	637-92-3	Ethers_Aliphatiques	4	298.15	-4.1105	-4.31143	-4.31671	-4.37611	-4.38139
diethylether	60-29-7	Ethers_Aliphatiques	2-ethoxy-2-methyl-propane	637-92-3	Ethers_Aliphatiques	4	303.15	-4.0271	-4.25832	-4.26357	-4.3222	-4.32745
diethylether	60-29-7	Ethers_Aliphatiques	methylbutane	78-78-4	MéthylAlcanes	2	307.45	-3.1039	-3.1435	-3.1812	-3.21126	-3.24896
diethylether	60-29-7	Ethers_Aliphatiques	methylbutane	78-78-4	MéthylAlcanes	2	307.05	-3.1116	-3.14662	-3.18433	-3.21435	-3.25207
diethylether	60-29-7	Ethers_Aliphatiques	methylbutane	78-78-4	MéthylAlcanes	2	306.35	-3.1279	-3.15209	-3.18982	-3.21978	-3.25752
diethylether	60-29-7	Ethers_Aliphatiques	methylbutane	78-78-4	MéthylAlcanes	2	305.65	-3.1393	-3.15757	-3.19533	-3.22523	-3.26298
diethylether	60-29-7	Ethers_Aliphatiques	methylbutane	78-78-4	MéthylAlcanes	2	305.05	-3.1517	-3.16229	-3.20006	-3.2299	-3.26768
diethylether	60-29-7	Ethers_Aliphatiques	2-methylpentane	107-83-5	MéthylAlcanes	2	298.15	-3.7757	-3.88761	-3.93162	-3.96482	-4.00882
diethylether	60-29-7	Ethers_Aliphatiques	isobutane	75-28-5	MéthylAlcanes	2	322.7	-2.2031	-2.3027	-2.33671	-2.43063	-2.46465
diethylether	60-29-7	Ethers_Aliphatiques	isobutane	75-28-5	MéthylAlcanes	2	322.7	-2.2237	-2.3027	-2.33671	-2.43063	-2.46465
diethylether	60-29-7	Ethers_Aliphatiques	propanone	67-64-1	Cétones	4	308.24	-3.5785	-3.61388	-3.61363	-3.6067	-3.60645
diethylether	60-29-7	Ethers_Aliphatiques	propanone	67-64-1	Cétones	4	273.15	-3.8055	-4.0191	-4.01884	-4.00017	-3.9999
diethylether	60-29-7	Ethers_Aliphatiques	propanone	67-64-1	Cétones	4	293.15	-3.5814	-3.78178	-3.78153	-3.77061	-3.77036
diethylether	60-29-7	Ethers_Aliphatiques	propanone	67-64-1	Cétones	4	303.15	-3.4711	-3.66956	-3.66931	-3.66118	-3.66094
diethylether	60-29-7	Ethers_Aliphatiques	propanone	67-64-1	Cétones	4	273.15	-3.8371	-4.0191	-4.01884	-4.00017	-3.9999
diethylether	60-29-7	Ethers_Aliphatiques	propanone	67-64-1	Cétones	4	308.03	-3.4738	-3.61616	-3.61591	-3.60893	-3.60869
diethylether	60-29-7	Ethers_Aliphatiques	propanone	67-64-1	Cétones	4	307.94	-3.4438	-3.61713	-3.61689	-3.60989	-3.60964
diethylether	60-29-7	Ethers_Aliphatiques	propanone	67-64-1	Cétones	4	307.78	-3.4703	-3.61887	-3.61863	-3.61159	-3.61134
diethylether	60-29-7	Ethers_Aliphatiques	acetaldehyde	75-07-0	Aldéhydes	4	304.3	-2.7098	-2.85331	-2.85311	-2.85033	-2.85013
diethylether	60-29-7	Ethers_Aliphatiques	acetaldehyde	75-07-0	Aldéhydes	4	302.9	-2.7622	-2.86626	-2.86606	-2.86309	-2.86289
diethylether	60-29-7	Ethers_Aliphatiques	acetaldehyde	75-07-0	Aldéhydes	4	300.25	-2.8535	-2.89098	-2.89078	-2.88742	-2.88722
diethylether	60-29-7	Ethers_Aliphatiques	aceticacid	64-19-7	Acides_n-Aliphatiques	8	319.23	-4.93	-5.86088	-5.84822	-5.83693	-5.82427
diethylether	60-29-7	Ethers_Aliphatiques	cs2	75-15-0	Sulfures/Théophènes	2	283.15	-3.5435	-3.80812	-3.80824	-3.7705	-3.77063
diethylether	60-29-7	Ethers_Aliphatiques	cs2	75-15-0	Sulfures/Théophènes	2	283.15	-3.5461	-3.80812	-3.80824	-3.7705	-3.77062
diethylether	60-29-7	Ethers_Aliphatiques	cs2	75-15-0	Sulfures/Théophènes	2	293.15	-3.4898	-3.71063	-3.71074	-3.67979	-3.67991
diethylether	60-29-7	Ethers_Aliphatiques	cs2	75-15-0	Sulfures/Théophènes	2	293.15	-3.4768	-3.71063	-3.71074	-3.67979	-3.67991
diethylether	60-29-7	Ethers_Aliphatiques	chloroethane	75-00-3	Chlorés_Aliphatiques_C1/C2	2	283.15	-2.9122	-3.21216	-3.33709	-3.2601	-3.38503
diethylether	60-29-7	Ethers_Aliphatiques	chloroethane	75-00-3	Chlorés_Aliphatiques_C1/C2	2	307.15	-2.7521	-3.00267	-3.10793	-3.07009	-3.17535
diethylether	60-29-7	Ethers_Aliphatiques	cyclohexane	110-82-7	CycloAlcanes	2	298.15	-4.1817	-4.26691	-4.33595	-4.8852	-4.95424
diethylether	60-29-7	Ethers_Aliphatiques	ethanol	64-17-5	n-Alcools	8	273.15	-4.4082	-5.14716	-5.15143	-5.10528	-5.10956
diethylether	60-29-7	Ethers_Aliphatiques	ethanol	64-17-5	n-Alcools	8	283.15	-4.2496	-4.92545	-4.92937	-4.88819	-4.8921
diethylether	60-29-7	Ethers_Aliphatiques	ethanol	64-17-5	n-Alcools	8	293.15	-4.1003	-4.71248	-4.71605	-4.67916	-4.68272
diethylether	60-29-7	Ethers_Aliphatiques	ethanol	64-17-5	n-Alcools	8	303.15	-3.9209	-4.50779	-4.51102	-4.47786	-4.48109
diethylether	60-29-7	Ethers_Aliphatiques	ethanol	64-17-5	n-Alcools	8	313.15	-3.7631	-4.31093	-4.31384	-4.28398	-4.2869
diethylether	60-29-7	Ethers_Aliphatiques	ethanol	64-17-5	n-Alcools	8	323.15	-3.5925	-4.12148	-4.1241	-4.09718	-4.0998
diethylether	60-29-7	Ethers_Aliphatiques	ethanol	64-17-5	n-Alcools	8	298.15	-4.2993	-4.60913	-4.61252	-4.57756	-4.58096
diethylether	60-29-7	Ethers_Aliphatiques	ethanol	64-17-5	n-Alcools	8	309.55	-4.4059	-4.38092	-4.38395	-4.35294	-4.35597
diethylether	60-29-7	Ethers_Aliphatiques	ethanol	64-17-5	n-Alcools	8	298.15	-4.5346	-4.60912	-4.61252	-4.57756	-4.58095
diethylether	60-29-7	Ethers_Aliphatiques	ethene	74-85-1	1-Alcènes	2	298.15	-0.9657	-1.01607	-1.01607	-1.01515	-1.01516
diethylether	60-29-7	Ethers_Aliphatiques	ethylcyclohexane	1678-91-7	AlcylCycloHexanes	2	298.15	-5.3256	-5.36669	-5.45111	-5.87	-5.95441
diethylether	60-29-7	Ethers_Aliphatiques	n-heptane	142-82-5	n-Alcanes	2	298.15	-4.6571	-4.7527	-4.80686	-4.88036	-4.93452
diethylether	60-29-7	Ethers_Aliphatiques	hexafluorobenzene	392-56-3	Composés_Fluorés	2	298.13	-4.3975	-4.60738	-5.18971	-4.58322	-5.16554
diethylether	60-29-7	Ethers_Aliphatiques	hexafluorobenzene	392-56-3	Composés_Fluorés	2	298.13	-4.3724	-4.60738	-5.18971	-4.58322	-5.16554
diethylether	60-29-7	Ethers_Aliphatiques	hexafluorobenzene	392-56-3	Composés_Fluorés	2	298.13	-4.3491	-4.60738	-5.18971	-4.58322	-5.16554
diethylether	60-29-7	Ethers_Aliphatiques	hexane	110-54-3	n-Alcanes	2	314.37	-3.9964	-3.9078	-3.95657	-4.04378	-4.09255
diethylether	60-29-7	Ethers_Aliphatiques	hexane	110-54-3	n-Alcanes	2	311.98	-4.1233	-3.9312	-3.98006	-4.06824	-4.11711
diethylether	60-29-7	Ethers_Aliphatiques	hexane	110-54-3	n-Alcanes	2	308.81	-4.0832	-3.96248	-4.01145	-4.10091	-4.14988
diethylether	60-29-7	Ethers_Aliphatiques	hexane	110-54-3	n-Alcanes	2	308.53	-4.0673	-3.96525	-4.01424	-4.10381	-4.15279
diethylether	60-29-7	Ethers_Aliphatiques	hexane	110-54-3	n-Alcanes	2	311.74	-3.9272	-3.93355	-3.98243	-4.07071	-4.11958
diethylether	60-29-7	Ethers_Aliphatiques	hexane	110-54-3	n-Alcanes	2	309.95	-3.8802	-3.95119	-4.00013	-4.08913	-4.13807
diethylether	60-29-7	Ethers_Aliphatiques	hexane	110-54-3	n-Alcanes	2	308.79	-3.8045	-3.96267	-4.01165	-4.10112	-4.15009
diethylether	60-29-7	Ethers_Aliphatiques	hexane	110-54-3	n-Alcanes	2	308.28	-3.8192	-3.96773	-4.01673	-4.10639	-4.15539
diethylether	60-29-7	Ethers_Aliphatiques	hexane	110-54-3	n-Alcanes	2	307.99	-3.772	-3.97062	-4.01962	-4.1094	-4.1584
diethylether	60-29-7	Ethers_Aliphatiques	hexane	110-54-3	n-Alcanes	2	298.15	-3.987	-4.06994	-4.11916	-4.21271	-4.26193
diethylether	60-29-7	Ethers_Aliphatiques	iodoethane	75-03-6	Composés_Iodés	2	298	-3.7808	-4.32111	-4.35826	-4.06954	-4.10669
diethylether	60-29-7	Ethers_Aliphatiques	methanol	67-56-1	n-Alcools	8	303.15	-3.3773	-4.11788	-4.11803	-4.0975	-4.09764
diethylether	60-29-7	Ethers_Aliphatiques	methanol	67-56-1	n-Alcools	8	305.17	-3.3539	-4.07747	-4.07761	-4.05764	-4.05778
diethylether	60-29-7	Ethers_Aliphatiques	methanol	67-56-1	n-Alcools	8	307.77	-3.4412	-4.02597	-4.0261	-4.00681	-4.00694
diethylether	60-29-7	Ethers_Aliphatiques	anisole	100-66-3	Autres_Ethers/DiEthers	4	316.25	-5.6472	-6.07936	-6.02032	-5.99606	-5.93703
diethylether	60-29-7	Ethers_Aliphatiques	toluene	108-88-3	n-AlcylBenzènes	2	298.15	-5.0664	-5.26052	-5.3744	-5.28284	-5.39672
diethylether	60-29-7	Ethers_Aliphatiques	toluene	108-88-3	n-AlcylBenzènes	2	298.15	-5.2233	-5.26052	-5.3744	-5.28284	-5.39672
diethylether	60-29-7	Ethers_Aliphatiques	n2	7727-37-9	Eléments	2	273.15	0.7175	0.38315	0.38316	0.38881	0.38882
diethylether	60-29-7	Ethers_Aliphatiques	nitromethane	75-52-5	C,H,NO2	8	298.15	-4.2256	-4.63958	-4.63742	-4.60942	-4.60725
diethylether	60-29-7	Ethers_Aliphatiques	nitromethane	75-52-5	C,H,NO2	8	298.15	-4.1841	-4.63958	-4.63742	-4.60942	-4.60725
diethylether	60-29-7	Ethers_Aliphatiques	n-nonane	111-84-2	n-Alcanes	2	298.15	-5.9713	-6.10374	-6.17071	-6.17568	-6.24265
diethylether	60-29-7	Ethers_Aliphatiques	octane	111-65-9	n-Alcanes	2	298.15	-5.3191	-5.43722	-5.4976	-5.53362	-5.59399
diethylether	60-29-7	Ethers_Aliphatiques	octane	111-65-9	n-Alcanes	2	298.15	-5.3418	-5.43722	-5.4976	-5.53362	-5.59399
diethylether	60-29-7	Ethers_Aliphatiques	octane	111-65-9	n-Alcanes	2	298.15	-5.6198	-5.43722	-5.4976	-5.53362	-5.59399
diethylether	60-29-7	Ethers_Aliphatiques	pentane	109-66-0	n-Alcanes	2	307.16	-3.2961	-3.294	-3.33778	-3.44744	-3.49122
diethylether	60-29-7	Ethers_Aliphatiques	pentane	109-66-0	n-Alcanes	2	307.37	-3.2806	-3.29225	-3.33602	-3.4456	-3.48938
diethylether	60-29-7	Ethers_Aliphatiques	pentane	109-66-0	n-Alcanes	2	298.15	-3.2956	-3.37115	-3.4151	-3.52812	-3.57207
diethylether	60-29-7	Ethers_Aliphatiques	ccl4	56-23-5	Chlorés_Aliphatiques_C1/C2	2	298.15	-4.47	-4.35374	-4.35399	-4.32963	-4.32988
diethylether	60-29-7	Ethers_Aliphatiques	ccl4	56-23-5	Chlorés_Aliphatiques_C1/C2	2	308.15	-4.3359	-4.24485	-4.24509	-4.22562	-4.22587
diethylether	60-29-7	Ethers_Aliphatiques	ccl4	56-23-5	Chlorés_Aliphatiques_C1/C2	2	298.15	-4.4637	-4.35374	-4.35399	-4.32963	-4.32988
diethylether	60-29-7	Ethers_Aliphatiques	ccl4	56-23-5	Chlorés_Aliphatiques_C1/C2	2	298.15	-4.3875	-4.35374	-4.35399	-4.32963	-4.32988
diethylether	60-29-7	Ethers_Aliphatiques	ccl4	56-23-5	Chlorés_Aliphatiques_C1/C2	2	298.15	-4.379	-4.35374	-4.35399	-4.32963	-4.32988
diethylether	60-29-7	Ethers_Aliphatiques	ccl4	56-23-5	Chlorés_Aliphatiques_C1/C2	2	298.15	-4.3873	-4.35374	-4.35399	-4.32963	-4.32988
diethylether	60-29-7	Ethers_Aliphatiques	ccl4	56-23-5	Chlorés_Aliphatiques_C1/C2	2	298.15	-4.4179	-4.35374	-4.35399	-4.32963	-4.32988
diethylether	60-29-7	Ethers_Aliphatiques	ccl4	56-23-5	Chlorés_Aliphatiques_C1/C2	2	308.15	-4.2597	-4.24485	-4.24509	-4.22562	-4.22587
diethylether	60-29-7	Ethers_Aliphatiques	ccl4	56-23-5	Chlorés_Aliphatiques_C1/C2	2	308.15	-4.2848	-4.24485	-4.24509	-4.22562	-4.22587
diethylether	60-29-7	Ethers_Aliphatiques	ccl4	56-23-5	Chlorés_Aliphatiques_C1/C2	2	308.15	-4.2813	-4.24485	-4.24509	-4.22562	-4.22587
diethylether	60-29-7	Ethers_Aliphatiques	ccl4	56-23-5	Chlorés_Aliphatiques_C1/C2	2	308.15	-4.2902	-4.24485	-4.24509	-4.22562	-4.22587
diethylether	60-29-7	Ethers_Aliphatiques	ccl4	56-23-5	Chlorés_Aliphatiques_C1/C2	2	298.15	-4.4189	-4.35374	-4.35399	-4.32963	-4.32988
diethylether	60-29-7	Ethers_Aliphatiques	ccl4	56-23-5	Chlorés_Aliphatiques_C1/C2	2	298.15	-4.4072	-4.35374	-4.35399	-4.32963	-4.32988
diethylether	60-29-7	Ethers_Aliphatiques	ccl4	56-23-5	Chlorés_Aliphatiques_C1/C2	2	298.15	-4.3968	-4.35374	-4.35399	-4.32963	-4.32988
diethylether	60-29-7	Ethers_Aliphatiques	ccl4	56-23-5	Chlorés_Aliphatiques_C1/C2	2	298.15	-4.4138	-4.35374	-4.35399	-4.32963	-4.32988
diethylether	60-29-7	Ethers_Aliphatiques	ccl4	56-23-5	Chlorés_Aliphatiques_C1/C2	2	298.15	-4.4086	-4.35374	-4.35399	-4.32963	-4.32988
diethylether	60-29-7	Ethers_Aliphatiques	thf	109-99-9	Epoxydes	4	309.93	-3.8915	-4.02485	-4.02602	-4.21997	-4.22115
diethylether	60-29-7	Ethers_Aliphatiques	thf	109-99-9	Epoxydes	4	308.98	-3.9397	-4.03501	-4.0362	-4.2302	-4.23139
diethylether	60-29-7	Ethers_Aliphatiques	thf	109-99-9	Epoxydes	4	308.2	-3.859	-4.04337	-4.04457	-4.23861	-4.23981
diethylether	60-29-7	Ethers_Aliphatiques	thf	109-99-9	Epoxydes	4	315.45	-3.8486	-3.9662	-3.96729	-4.1608	-4.1619
diethylether	60-29-7	Ethers_Aliphatiques	thf	109-99-9	Epoxydes	4	314.35	-3.8665	-3.97784	-3.97894	-4.17256	-4.17367
diethylether	60-29-7	Ethers_Aliphatiques	thf	109-99-9	Epoxydes	4	313.25	-3.8798	-3.98949	-3.99062	-4.18433	-4.18546
diethylether	60-29-7	Ethers_Aliphatiques	thf	109-99-9	Epoxydes	4	312.25	-3.8586	-4.00012	-4.00126	-4.19505	-4.19619
diethylether	60-29-7	Ethers_Aliphatiques	thf	109-99-9	Epoxydes	4	311.25	-3.8665	-4.01076	-4.01192	-4.20578	-4.20694
diethylether	60-29-7	Ethers_Aliphatiques	thf	109-99-9	Epoxydes	4	310.25	-3.8622	-4.02143	-4.0226	-4.21653	-4.2177
diethylether	60-29-7	Ethers_Aliphatiques	thf	109-99-9	Epoxydes	4	309.35	-3.8685	-4.03105	-4.03223	-4.22621	-4.2274
diethylether	60-29-7	Ethers_Aliphatiques	thf	109-99-9	Epoxydes	4	308.85	-3.8987	-4.0364	-4.03759	-4.2316	-4.23279
1,1'-oxybis-octane	629-82-3	Ethers_Aliphatiques	1-butanol	71-36-3	n-Alcools	8	295.65	-4.4353	-4.85849	-5.16431	-4.71728	-5.0231
1,1'-oxybis-octane	629-82-3	Ethers_Aliphatiques	1-butanol	71-36-3	n-Alcools	8	303.15	-4.2898	-4.69588	-5.00584	-4.54963	-4.85959
1,1'-oxybis-octane	629-82-3	Ethers_Aliphatiques	1-butanol	71-36-3	n-Alcools	8	313.15	-4.0519	-4.48802	-4.80221	-4.33486	-4.64905
1,1'-oxybis-octane	629-82-3	Ethers_Aliphatiques	1-butanol	71-36-3	n-Alcools	8	323.15	-3.883	-4.29019	-4.60711	-4.13	-4.44692
1,1'-oxybis-octane	629-82-3	Ethers_Aliphatiques	propanol	71-23-8	n-Alcools	8	295.65	-3.6576	-4.27457	-4.6039	-3.84366	-4.17299
1,1'-oxybis-octane	629-82-3	Ethers_Aliphatiques	propanol	71-23-8	n-Alcools	8	303.15	-3.5058	-4.11056	-4.44596	-3.68159	-4.01699
1,1'-oxybis-octane	629-82-3	Ethers_Aliphatiques	propanol	71-23-8	n-Alcools	8	313.15	-3.3289	-3.90116	-4.24318	-3.47447	-3.8165
1,1'-oxybis-octane	629-82-3	Ethers_Aliphatiques	propanol	71-23-8	n-Alcools	8	323.15	-3.1508	-3.70217	-4.04909	-3.27752	-3.62444
1,1'-oxybis-octane	629-82-3	Ethers_Aliphatiques	2,2-dimethylbutane	75-83-2	DiMéthylAlcanes	2	295.65	-3.1863	-3.10864	-3.11726	-3.15106	-3.15968
1,1'-oxybis-octane	629-82-3	Ethers_Aliphatiques	2,2-dimethylbutane	75-83-2	DiMéthylAlcanes	2	303.15	-3.1068	-3.03046	-3.03912	-3.07835	-3.08701
1,1'-oxybis-octane	629-82-3	Ethers_Aliphatiques	2,2-dimethylbutane	75-83-2	DiMéthylAlcanes	2	313.15	-3.0038	-2.92961	-2.93831	-2.98414	-2.99284
1,1'-oxybis-octane	629-82-3	Ethers_Aliphatiques	2,2-dimethylbutane	75-83-2	DiMéthylAlcanes	2	323.15	-2.9037	-2.83245	-2.84117	-2.89297	-2.90169
1,1'-oxybis-octane	629-82-3	Ethers_Aliphatiques	2,3-dimethylbutane	79-29-8	DiMéthylAlcanes	2	295.65	-3.3973	-3.30276	-3.32017	-3.175	-3.1924
1,1'-oxybis-octane	629-82-3	Ethers_Aliphatiques	2,3-dimethylbutane	79-29-8	DiMéthylAlcanes	2	303.15	-3.3148	-3.22111	-3.23838	-3.09858	-3.11585
1,1'-oxybis-octane	629-82-3	Ethers_Aliphatiques	2,3-dimethylbutane	79-29-8	DiMéthylAlcanes	2	313.15	-3.2075	-3.11574	-3.13277	-2.99958	-3.01661
1,1'-oxybis-octane	629-82-3	Ethers_Aliphatiques	2,3-dimethylbutane	79-29-8	DiMéthylAlcanes	2	323.15	-3.0958	-3.0142	-3.0309	-2.9038	-2.9205
1,1'-oxybis-octane	629-82-3	Ethers_Aliphatiques	2,4-dimethylpentane	108-08-7	DiMéthylAlcanes	2	295.65	-3.8527	-3.78575	-3.80628	-3.84726	-3.86779
1,1'-oxybis-octane	629-82-3	Ethers_Aliphatiques	2,4-dimethylpentane	108-08-7	DiMéthylAlcanes	2	303.15	-3.7599	-3.69521	-3.71556	-3.75964	-3.77999
1,1'-oxybis-octane	629-82-3	Ethers_Aliphatiques	2,4-dimethylpentane	108-08-7	DiMéthylAlcanes	2	313.15	-3.6394	-3.57834	-3.59839	-3.64605	-3.6661
1,1'-oxybis-octane	629-82-3	Ethers_Aliphatiques	2,4-dimethylpentane	108-08-7	DiMéthylAlcanes	2	323.15	-3.5097	-3.46569	-3.48534	-3.53606	-3.5557
1,1'-oxybis-octane	629-82-3	Ethers_Aliphatiques	tert-butanol	75-65-0	Autres_Alcools_Aliphatiques	8	303.15	-3.2304	-3.48311	-3.84386	-3.64868	-4.00943
1,1'-oxybis-octane	629-82-3	Ethers_Aliphatiques	tert-butanol	75-65-0	Autres_Alcools_Aliphatiques	8	313.15	-3.0413	-3.30363	-3.65794	-3.47915	-3.83346
1,1'-oxybis-octane	629-82-3	Ethers_Aliphatiques	tert-butanol	75-65-0	Autres_Alcools_Aliphatiques	8	323.15	-2.8982	-3.13307	-3.48012	-3.31768	-3.66473
1,1'-oxybis-octane	629-82-3	Ethers_Aliphatiques	methylbutane	78-78-4	MéthylAlcanes	2	295.65	-2.7666	-2.6611	-2.67394	-2.75061	-2.76345
1,1'-oxybis-octane	629-82-3	Ethers_Aliphatiques	methylbutane	78-78-4	MéthylAlcanes	2	303.15	-2.6908	-2.58698	-2.5999	-2.67841	-2.69133
1,1'-oxybis-octane	629-82-3	Ethers_Aliphatiques	methylbutane	78-78-4	MéthylAlcanes	2	313.15	-2.5849	-2.49138	-2.50435	-2.58495	-2.59791
1,1'-oxybis-octane	629-82-3	Ethers_Aliphatiques	methylbutane	78-78-4	MéthylAlcanes	2	323.15	-2.5172	-2.3993	-2.41226	-2.49458	-2.50753
1,1'-oxybis-octane	629-82-3	Ethers_Aliphatiques	2-methylpentane	107-83-5	MéthylAlcanes	2	295.65	-3.4419	-3.34781	-3.36435	-3.44592	-3.46246
1,1'-oxybis-octane	629-82-3	Ethers_Aliphatiques	2-methylpentane	107-83-5	MéthylAlcanes	2	303.15	-3.349	-3.26298	-3.27957	-3.36233	-3.37892
1,1'-oxybis-octane	629-82-3	Ethers_Aliphatiques	2-methylpentane	107-83-5	MéthylAlcanes	2	313.15	-3.243	-3.1535	-3.17008	-3.25403	-3.27061
1,1'-oxybis-octane	629-82-3	Ethers_Aliphatiques	2-methylpentane	107-83-5	MéthylAlcanes	2	323.15	-3.1263	-3.04798	-3.06448	-3.1492	-3.1657
1,1'-oxybis-octane	629-82-3	Ethers_Aliphatiques	2-propanol	67-63-0	Autres_Alcools_Aliphatiques	8	295.65	-3.2329	-3.68537	-4.15302	-3.31213	-3.77979
1,1'-oxybis-octane	629-82-3	Ethers_Aliphatiques	2-propanol	67-63-0	Autres_Alcools_Aliphatiques	8	303.15	-3.0716	-3.53093	-3.99604	-3.16797	-3.63308
1,1'-oxybis-octane	629-82-3	Ethers_Aliphatiques	2-propanol	67-63-0	Autres_Alcools_Aliphatiques	8	313.15	-2.8869	-3.33389	-3.79457	-2.98394	-3.44462
1,1'-oxybis-octane	629-82-3	Ethers_Aliphatiques	2-propanol	67-63-0	Autres_Alcools_Aliphatiques	8	323.15	-2.7313	-3.14675	-3.60186	-2.80914	-3.26425
1,1'-oxybis-octane	629-82-3	Ethers_Aliphatiques	2-propanol	67-63-0	Autres_Alcools_Aliphatiques	8	323.15	-2.6965	-3.14675	-3.60186	-2.80914	-3.26425
1,1'-oxybis-octane	629-82-3	Ethers_Aliphatiques	3-methyl-hexane	589-34-4	MéthylAlcanes	2	295.65	-4.1638	-4.07587	-4.09451	-4.12301	-4.14165
1,1'-oxybis-octane	629-82-3	Ethers_Aliphatiques	3-methyl-hexane	589-34-4	MéthylAlcanes	2	303.15	-4.0671	-3.98036	-3.99907	-4.02831	-4.04702
1,1'-oxybis-octane	629-82-3	Ethers_Aliphatiques	3-methyl-hexane	589-34-4	MéthylAlcanes	2	313.15	-3.9413	-3.85707	-3.87577	-3.90554	-3.92424
1,1'-oxybis-octane	629-82-3	Ethers_Aliphatiques	3-methyl-hexane	589-34-4	MéthylAlcanes	2	323.15	-3.8051	-3.73818	-3.75679	-3.78662	-3.80522
1,1'-oxybis-octane	629-82-3	Ethers_Aliphatiques	3-methylpentane	96-14-0	MéthylAlcanes	2	295.65	-3.5262	-3.42355	-3.43953	-3.44648	-3.46246
1,1'-oxybis-octane	629-82-3	Ethers_Aliphatiques	3-methylpentane	96-14-0	MéthylAlcanes	2	303.15	-3.4396	-3.3387	-3.35476	-3.36286	-3.37892
1,1'-oxybis-octane	629-82-3	Ethers_Aliphatiques	3-methylpentane	96-14-0	MéthylAlcanes	2	313.15	-3.327	-3.2292	-3.24529	-3.25452	-3.27061
1,1'-oxybis-octane	629-82-3	Ethers_Aliphatiques	3-methylpentane	96-14-0	MéthylAlcanes	2	323.15	-3.2175	-3.12364	-3.13968	-3.14966	-3.1657
1,1'-oxybis-octane	629-82-3	Ethers_Aliphatiques	ethanol	64-17-5	n-Alcools	8	295.65	-2.9259	-3.64908	-3.65229	-3.61238	-3.61559
1,1'-oxybis-octane	629-82-3	Ethers_Aliphatiques	ethanol	64-17-5	n-Alcools	8	303.15	-2.8193	-3.48681	-3.48969	-3.45266	-3.45553
1,1'-oxybis-octane	629-82-3	Ethers_Aliphatiques	ethanol	64-17-5	n-Alcools	8	313.15	-2.6084	-3.27991	-3.28238	-3.24875	-3.25122
1,1'-oxybis-octane	629-82-3	Ethers_Aliphatiques	ethanol	64-17-5	n-Alcools	8	323.15	-2.463	-3.08363	-3.08573	-3.0551	-3.05721
1,1'-oxybis-octane	629-82-3	Ethers_Aliphatiques	n-heptane	142-82-5	n-Alcanes	2	295.65	-4.343	-4.25176	-4.27074	-4.404	-4.42298
1,1'-oxybis-octane	629-82-3	Ethers_Aliphatiques	n-heptane	142-82-5	n-Alcanes	2	303.15	-4.2415	-4.15169	-4.17084	-4.30221	-4.32136
1,1'-oxybis-octane	629-82-3	Ethers_Aliphatiques	n-heptane	142-82-5	n-Alcanes	2	313.15	-4.1033	-4.02247	-4.04178	-4.17022	-4.18952
1,1'-oxybis-octane	629-82-3	Ethers_Aliphatiques	n-heptane	142-82-5	n-Alcanes	2	323.15	-3.9685	-3.89785	-3.91722	-4.04235	-4.06172
1,1'-oxybis-octane	629-82-3	Ethers_Aliphatiques	hexane	110-54-3	n-Alcanes	2	323.15	-3.2895	-3.2404	-3.25678	-3.40259	-3.41896
1,1'-oxybis-octane	629-82-3	Ethers_Aliphatiques	hexane	110-54-3	n-Alcanes	2	295.65	-3.6507	-3.55511	-3.57104	-3.7252	-3.74113
1,1'-oxybis-octane	629-82-3	Ethers_Aliphatiques	hexane	110-54-3	n-Alcanes	2	303.15	-3.5538	-3.46609	-3.4822	-3.63434	-3.65045
1,1'-oxybis-octane	629-82-3	Ethers_Aliphatiques	hexane	110-54-3	n-Alcanes	2	313.15	-3.4438	-3.35118	-3.36746	-3.51659	-3.53286
1,1'-oxybis-octane	629-82-3	Ethers_Aliphatiques	hexane	110-54-3	n-Alcanes	2	323.15	-3.3238	-3.2404	-3.25678	-3.40259	-3.41896
1,1'-oxybis-octane	629-82-3	Ethers_Aliphatiques	methanol	67-56-1	n-Alcools	8	295.65	-2.3957	-3.22435	-3.2244	-3.19878	-3.19883
1,1'-oxybis-octane	629-82-3	Ethers_Aliphatiques	methanol	67-56-1	n-Alcools	8	303.15	-2.2801	-3.05982	-3.05985	-3.03657	-3.03659
1,1'-oxybis-octane	629-82-3	Ethers_Aliphatiques	methanol	67-56-1	n-Alcools	8	313.15	-2.1316	-2.85047	-2.85046	-2.82986	-2.82985
1,1'-oxybis-octane	629-82-3	Ethers_Aliphatiques	methanol	67-56-1	n-Alcools	8	323.15	-1.9867	-2.65248	-2.65244	-2.63408	-2.63404
1,1'-oxybis-octane	629-82-3	Ethers_Aliphatiques	diethylamine	109-89-7	Autres_Amines_Aliphatiques	8	303.15	-3.2989	-3.03931	-3.09091	-3.22718	-3.27878
1,1'-oxybis-octane	629-82-3	Ethers_Aliphatiques	diethylamine	109-89-7	Autres_Amines_Aliphatiques	8	313.15	-3.1771	-2.93154	-2.98239	-3.10234	-3.15318
1,1'-oxybis-octane	629-82-3	Ethers_Aliphatiques	diethylamine	109-89-7	Autres_Amines_Aliphatiques	8	323.15	-3.0652	-2.82765	-2.87774	-2.98158	-3.03168
1,1'-oxybis-octane	629-82-3	Ethers_Aliphatiques	dipropylamine	142-84-7	Autres_Amines_Aliphatiques	8	303.15	-4.5258	-4.45666	-4.50082	-4.72271	-4.76687
1,1'-oxybis-octane	629-82-3	Ethers_Aliphatiques	dipropylamine	142-84-7	Autres_Amines_Aliphatiques	8	313.15	-4.3854	-4.31143	-4.35453	-4.56971	-4.6128
1,1'-oxybis-octane	629-82-3	Ethers_Aliphatiques	dipropylamine	142-84-7	Autres_Amines_Aliphatiques	8	323.15	-4.2349	-4.17118	-4.21324	-4.42138	-4.46344
1,1'-oxybis-octane	629-82-3	Ethers_Aliphatiques	pentane	109-66-0	n-Alcanes	2	295.65	-2.9545	-2.83875	-2.85151	-3.02526	-3.03802
1,1'-oxybis-octane	629-82-3	Ethers_Aliphatiques	pentane	109-66-0	n-Alcanes	2	303.15	-2.8752	-2.76074	-2.77368	-2.94563	-2.95858
1,1'-oxybis-octane	629-82-3	Ethers_Aliphatiques	pentane	109-66-0	n-Alcanes	2	313.15	-2.7649	-2.66008	-2.67322	-2.84251	-2.85565
1,1'-oxybis-octane	629-82-3	Ethers_Aliphatiques	pentane	109-66-0	n-Alcanes	2	323.15	-2.6566	-2.5631	-2.57638	-2.74277	-2.75605
di-n-propylether	111-43-3	Ethers_Aliphatiques	propanol	71-23-8	n-Alcools	8	361.38	-3.342	-3.83595	-4.03481	-3.43345	-3.63231
di-n-propylether	111-43-3	Ethers_Aliphatiques	propanol	71-23-8	n-Alcools	8	348.15	-3.4476	-4.05204	-4.25121	-3.64484	-3.84401
di-n-propylether	111-43-3	Ethers_Aliphatiques	ethoxyethanol	110-80-5	Autres_C,H,O_Polyfonctionnels	8	313.15	-4.9052	-5.78041	-5.71566	-5.06186	-4.99711
di-n-propylether	111-43-3	Ethers_Aliphatiques	ethoxyethanol	110-80-5	Autres_C,H,O_Polyfonctionnels	8	363.63	-4.1322	-4.77434	-4.72494	-4.22384	-4.17444
di-n-propylether	111-43-3	Ethers_Aliphatiques	propanone	67-64-1	Cétones	4	358.95	-2.5363	-2.86772	-2.86743	-2.86667	-2.86638
di-n-propylether	111-43-3	Ethers_Aliphatiques	benzene	71-43-2	n-AlcylBenzènes	2	323.15	-4.0441	-4.15764	-4.24979	-4.11485	-4.207
di-n-propylether	111-43-3	Ethers_Aliphatiques	benzene	71-43-2	n-AlcylBenzènes	2	323.15	-4.0343	-4.15763	-4.24978	-4.11485	-4.20699
di-n-propylether	111-43-3	Ethers_Aliphatiques	benzene	71-43-2	n-AlcylBenzènes	2	323.15	-4.0228	-4.15762	-4.24977	-4.11483	-4.20698
di-n-propylether	111-43-3	Ethers_Aliphatiques	benzene	71-43-2	n-AlcylBenzènes	2	323.15	-4.0282	-4.15761	-4.24975	-4.11482	-4.20696
di-n-propylether	111-43-3	Ethers_Aliphatiques	benzene	71-43-2	n-AlcylBenzènes	2	323.15	-4.0209	-4.15759	-4.24974	-4.1148	-4.20695
di-n-propylether	111-43-3	Ethers_Aliphatiques	benzene	71-43-2	n-AlcylBenzènes	2	333.15	-3.9317	-4.0542	-4.13908	-4.02118	-4.10605
di-n-propylether	111-43-3	Ethers_Aliphatiques	benzene	71-43-2	n-AlcylBenzènes	2	333.15	-3.9118	-4.05421	-4.13908	-4.02118	-4.10605
di-n-propylether	111-43-3	Ethers_Aliphatiques	benzene	71-43-2	n-AlcylBenzènes	2	333.15	-3.9134	-4.05418	-4.13905	-4.02115	-4.10602
di-n-propylether	111-43-3	Ethers_Aliphatiques	benzene	71-43-2	n-AlcylBenzènes	2	333.15	-3.9113	-4.0541	-4.13898	-4.02107	-4.10594
di-n-propylether	111-43-3	Ethers_Aliphatiques	benzene	71-43-2	n-AlcylBenzènes	2	333.15	-3.9055	-4.05408	-4.13896	-4.02105	-4.10592
di-n-propylether	111-43-3	Ethers_Aliphatiques	benzene	71-43-2	n-AlcylBenzènes	2	333.15	-3.9088	-4.05408	-4.13895	-4.02104	-4.10592
di-n-propylether	111-43-3	Ethers_Aliphatiques	benzene	71-43-2	n-AlcylBenzènes	2	343.15	-3.7731	-3.95365	-4.03141	-3.92954	-4.00729
di-n-propylether	111-43-3	Ethers_Aliphatiques	benzene	71-43-2	n-AlcylBenzènes	2	343.15	-3.7963	-3.95364	-4.03139	-3.92952	-4.00727
di-n-propylether	111-43-3	Ethers_Aliphatiques	benzene	71-43-2	n-AlcylBenzènes	2	343.15	-3.7785	-3.95362	-4.03137	-3.9295	-4.00725
di-n-propylether	111-43-3	Ethers_Aliphatiques	benzene	71-43-2	n-AlcylBenzènes	2	343.15	-3.79	-3.95357	-4.03132	-3.92945	-4.0072
di-n-propylether	111-43-3	Ethers_Aliphatiques	ethanol	64-17-5	n-Alcools	8	308.15	-3.4099	-4.17883	-4.18196	-4.14878	-4.15192
di-n-propylether	111-43-3	Ethers_Aliphatiques	ethanol	64-17-5	n-Alcools	8	308.15	-3.5107	-4.17881	-4.18194	-4.14876	-4.1519
di-n-propylether	111-43-3	Ethers_Aliphatiques	ethanol	64-17-5	n-Alcools	8	338.15	-2.961	-3.62818	-3.6304	-3.60552	-3.60774
di-n-propylether	111-43-3	Ethers_Aliphatiques	ethanol	64-17-5	n-Alcools	8	338.15	-3.0689	-3.62812	-3.63034	-3.60547	-3.60769
di-n-propylether	111-43-3	Ethers_Aliphatiques	ethylbenzene	100-41-4	n-AlcylBenzènes	2	323.15	-5.259	-5.41017	-5.49622	-5.38352	-5.46958
di-n-propylether	111-43-3	Ethers_Aliphatiques	ethylbenzene	100-41-4	n-AlcylBenzènes	2	323.15	-5.1504	-5.41017	-5.49622	-5.38352	-5.46958
di-n-propylether	111-43-3	Ethers_Aliphatiques	ethylbenzene	100-41-4	n-AlcylBenzènes	2	323.15	-5.1573	-5.41017	-5.49622	-5.38352	-5.46958
di-n-propylether	111-43-3	Ethers_Aliphatiques	ethylbenzene	100-41-4	n-AlcylBenzènes	2	323.15	-5.0426	-5.41017	-5.49622	-5.38352	-5.46958
di-n-propylether	111-43-3	Ethers_Aliphatiques	ethylbenzene	100-41-4	n-AlcylBenzènes	2	333.15	-5.0563	-5.2813	-5.3622	-5.26079	-5.34168
di-n-propylether	111-43-3	Ethers_Aliphatiques	ethylbenzene	100-41-4	n-AlcylBenzènes	2	333.15	-5.0586	-5.2813	-5.3622	-5.26079	-5.34168
di-n-propylether	111-43-3	Ethers_Aliphatiques	ethylbenzene	100-41-4	n-AlcylBenzènes	2	343.15	-5.028	-5.15584	-5.23158	-5.14061	-5.21635
di-n-propylether	111-43-3	Ethers_Aliphatiques	ethylbenzene	100-41-4	n-AlcylBenzènes	2	343.15	-5.0252	-5.15584	-5.23158	-5.14061	-5.21635
di-n-propylether	111-43-3	Ethers_Aliphatiques	ethylbenzene	100-41-4	n-AlcylBenzènes	2	343.15	-4.9457	-5.15584	-5.23158	-5.14061	-5.21635
di-n-propylether	111-43-3	Ethers_Aliphatiques	ethylbenzene	100-41-4	n-AlcylBenzènes	2	343.15	-5.0226	-5.15584	-5.23158	-5.14061	-5.21635
di-n-propylether	111-43-3	Ethers_Aliphatiques	ethylbenzene	100-41-4	n-AlcylBenzènes	2	343.15	-4.9415	-5.15584	-5.23158	-5.14061	-5.21635
di-n-propylether	111-43-3	Ethers_Aliphatiques	ethylbenzene	100-41-4	n-AlcylBenzènes	2	343.15	-4.9047	-5.15584	-5.23158	-5.14061	-5.21635
di-n-propylether	111-43-3	Ethers_Aliphatiques	ethylbenzene	100-41-4	n-AlcylBenzènes	2	343.15	-4.6981	-5.15584	-5.23158	-5.14061	-5.21635
di-n-propylether	111-43-3	Ethers_Aliphatiques	toluene	108-88-3	n-AlcylBenzènes	2	343.15	-4.4528	-4.58691	-4.65981	-4.64419	-4.71709
di-n-propylether	111-43-3	Ethers_Aliphatiques	toluene	108-88-3	n-AlcylBenzènes	2	343.15	-4.4398	-4.58691	-4.65981	-4.64419	-4.71709
di-n-propylether	111-43-3	Ethers_Aliphatiques	toluene	108-88-3	n-AlcylBenzènes	2	343.15	-4.4022	-4.58691	-4.65981	-4.64419	-4.71709
di-n-propylether	111-43-3	Ethers_Aliphatiques	toluene	108-88-3	n-AlcylBenzènes	2	343.15	-4.1967	-4.58691	-4.65981	-4.64419	-4.71709
di-n-propylether	111-43-3	Ethers_Aliphatiques	dimethylformamide	68-12-2	Amides/Amines_Polyfonctionnels	4	363.77	-4.2898	-4.75961	-4.76002	-4.74229	-4.74271
di-n-propylether	111-43-3	Ethers_Aliphatiques	n-nonane	111-84-2	n-Alcanes	2	363.15	-4.894	-5.13593	-5.18711	-5.1963	-5.24748
di-n-propylether	111-43-3	Ethers_Aliphatiques	octane	111-65-9	n-Alcanes	2	363.15	-4.5115	-4.54997	-4.59577	-4.6326	-4.6784
di-n-propylether	111-43-3	Ethers_Aliphatiques	n-butylpropionate	590-01-2	Propionates/Butyrates	4	375.1	-4.9873	-4.8989	-4.89468	-5.09621	-5.09199
di-n-propylether	111-43-3	Ethers_Aliphatiques	n-butylpropionate	590-01-2	Propionates/Butyrates	4	372.7	-5.0148	-4.92962	-4.9255	-5.12886	-5.12474
di-n-propylether	111-43-3	Ethers_Aliphatiques	n-butylpropionate	590-01-2	Propionates/Butyrates	4	370.75	-5.0258	-4.9547	-4.95065	-5.1555	-5.15145
di-n-propylether	111-43-3	Ethers_Aliphatiques	n-butylpropionate	590-01-2	Propionates/Butyrates	4	368.77	-5.0483	-4.98026	-4.9763	-5.18264	-5.17868
di-n-propylether	111-43-3	Ethers_Aliphatiques	n-butylpropionate	590-01-2	Propionates/Butyrates	4	366.83	-5.0842	-5.00542	-5.00154	-5.20934	-5.20547
di-n-propylether	111-43-3	Ethers_Aliphatiques	n-butylpropionate	590-01-2	Propionates/Butyrates	4	365	-5.0629	-5.02925	-5.02545	-5.23462	-5.23083
di-n-propylether	111-43-3	Ethers_Aliphatiques	trichloroethene	79-01-6	Chlorés_Aliphatiques_C1/C2	6	360.25	-3.7749	-4.08177	-3.97683	-4.03874	-3.9338
di-n-propylether	111-43-3	Ethers_Aliphatiques	chcl3	67-66-3	Chlorés_Aliphatiques_C1/C2	6	333.15	-3.6897	-4.40451	-4.40692	-4.39773	-4.40014
di-n-propylether	111-43-3	Ethers_Aliphatiques	chcl3	67-66-3	Chlorés_Aliphatiques_C1/C2	6	355.81	-3.4311	-4.05211	-4.05392	-4.04924	-4.05105
di-n-propylether	111-43-3	Ethers_Aliphatiques	chcl3	67-66-3	Chlorés_Aliphatiques_C1/C2	6	353.8	-3.4214	-4.08162	-4.08347	-4.07847	-4.08033
di-n-propylether	111-43-3	Ethers_Aliphatiques	chcl3	67-66-3	Chlorés_Aliphatiques_C1/C2	6	342.05	-3.6562	-4.26121	-4.26336	-4.25621	-4.25837
di-n-propylether	111-43-3	Ethers_Aliphatiques	chcl3	67-66-3	Chlorés_Aliphatiques_C1/C2	6	340	-3.6861	-4.29359	-4.2958	-4.28821	-4.29042
di-n-propylether	111-43-3	Ethers_Aliphatiques	chcl3	67-66-3	Chlorés_Aliphatiques_C1/C2	6	349.55	-3.505	-4.14525	-4.14721	-4.14149	-4.14345
diethylsulfide	352-93-2	Sulfures/Theophenes	trans-2-butene	624-64-6	2,3,4-Alcènes	2	317.47	-2.4473	-2.53901	-2.55604	-2.59029	-2.60732
diethylsulfide	352-93-2	Sulfures/Theophenes	trans-2-butene	624-64-6	2,3,4-Alcènes	2	317.47	-2.4532	-2.53884	-2.55586	-2.59011	-2.60713
diethylsulfide	352-93-2	Sulfures/Theophenes	cis-2-butene	590-18-1	2,3,4-Alcènes	2	312.58	-2.5824	-2.64326	-2.64723	-2.63645	-2.64043
diethylsulfide	352-93-2	Sulfures/Theophenes	1-hexene	592-41-6	1-Alcènes	2	323.15	-3.6744	-3.75463	-3.77652	-3.93421	-3.95609
diethylsulfide	352-93-2	Sulfures/Theophenes	2-ethoxy-2-methyl-propane	637-92-3	Ethers_Aliphatiques	4	333.15	-3.826	-3.9362	-3.94604	-4.00437	-4.01421
diethylsulfide	352-93-2	Sulfures/Theophenes	isobutene	115-11-7	MéthylAlcènes	2	312.59	-2.3301	-2.44166	-2.4343	-2.5943	-2.58694
diethylsulfide	352-93-2	Sulfures/Theophenes	isobutene	115-11-7	MéthylAlcènes	2	312.59	-2.3395	-2.44147	-2.4341	-2.59411	-2.58675
diethylsulfide	352-93-2	Sulfures/Theophenes	isobutene	115-11-7	MéthylAlcènes	2	312.59	-2.3457	-2.44127	-2.43391	-2.59391	-2.58655
diethylsulfide	352-93-2	Sulfures/Theophenes	butane	106-97-8	n-Alcanes	2	317.58	-2.318	-2.37491	-2.37411	-2.37549	-2.37469
diethylsulfide	352-93-2	Sulfures/Theophenes	butane	106-97-8	n-Alcanes	2	317.59	-2.3267	-2.37462	-2.37381	-2.37519	-2.37438
diethylsulfide	352-93-2	Sulfures/Theophenes	hexane	110-54-3	n-Alcanes	2	323.15	-3.6687	-3.71588	-3.774	-3.85845	-3.91658
diethylsulfide	352-93-2	Sulfures/Theophenes	hexane	110-54-3	n-Alcanes	2	323.15	-3.6697	-3.71583	-3.77396	-3.8584	-3.91653
diethylsulfide	352-93-2	Sulfures/Theophenes	hexane	110-54-3	n-Alcanes	2	323.15	-3.6915	-3.71577	-3.7739	-3.85835	-3.91647
diethylsulfide	352-93-2	Sulfures/Theophenes	hexane	110-54-3	n-Alcanes	2	338.15	-3.5199	-3.59039	-3.64817	-3.7265	-3.78427
diethylsulfide	352-93-2	Sulfures/Theophenes	hexane	110-54-3	n-Alcanes	2	338.15	-3.5386	-3.59032	-3.64809	-3.72642	-3.7842
diethylsulfide	352-93-2	Sulfures/Theophenes	toluene	108-88-3	n-AlcylBenzènes	2	367.74	-4.3833	-4.46311	-4.48513	-4.52901	-4.55103
diethylsulfide	352-93-2	Sulfures/Theophenes	toluene	108-88-3	n-AlcylBenzènes	2	366.68	-4.3964	-4.47357	-4.49563	-4.53912	-4.56118
diethylsulfide	352-93-2	Sulfures/Theophenes	toluene	108-88-3	n-AlcylBenzènes	2	365.51	-4.4061	-4.48514	-4.50725	-4.55031	-4.57242
diethylsulfide	352-93-2	Sulfures/Theophenes	toluene	108-88-3	n-AlcylBenzènes	2	364.36	-4.4144	-4.49656	-4.51871	-4.56133	-4.58348
diethylsulfide	352-93-2	Sulfures/Theophenes	toluene	108-88-3	n-AlcylBenzènes	2	363.18	-4.4255	-4.5083	-4.53049	-4.57266	-4.59486
diethylsulfide	352-93-2	Sulfures/Theophenes	toluene	108-88-3	n-AlcylBenzènes	2	362.5	-4.4226	-4.51508	-4.5373	-4.57921	-4.60143
1,2,3,4,5,5-hexachloro-1,3-cyclopentadiene	77-47-4	Chlores_Aliphatiques_C3/+	h2o	7732-18-5	Autres_Inorganiques	5	313.15	-0.3698	-0.07667	-0.07764	-0.02927	-0.03025
tetralin	119-64-2	Cyclobenzenes	biphenyl	92-52-4	DiPhényl/PolyAromatiques	1	443.15	-6.7212	-6.81755	-6.81683	-6.89484	-6.89413
tetralin	119-64-2	Cyclobenzenes	biphenyl	92-52-4	DiPhényl/PolyAromatiques	1	463.15	-6.4663	-6.57051	-6.56977	-6.65405	-6.65331
tetralin	119-64-2	Cyclobenzenes	biphenyl	92-52-4	DiPhényl/PolyAromatiques	1	453.15	-6.8095	-6.69269	-6.69196	-6.77332	-6.77259
tetralin	119-64-2	Cyclobenzenes	biphenyl	92-52-4	DiPhényl/PolyAromatiques	1	443.15	-6.8056	-6.81755	-6.81683	-6.89484	-6.89413
tetralin	119-64-2	Cyclobenzenes	biphenyl	92-52-4	DiPhényl/PolyAromatiques	1	443.15	-6.7843	-6.81755	-6.81683	-6.89484	-6.89413
tetralin	119-64-2	Cyclobenzenes	biphenyl	92-52-4	DiPhényl/PolyAromatiques	1	443.15	-6.7812	-6.81755	-6.81683	-6.89484	-6.89413
tetralin	119-64-2	Cyclobenzenes	biphenyl	92-52-4	DiPhényl/PolyAromatiques	1	443.15	-6.7819	-6.81755	-6.81683	-6.89484	-6.89413
tetralin	119-64-2	Cyclobenzenes	biphenyl	92-52-4	DiPhényl/PolyAromatiques	1	463.15	-6.5568	-6.57051	-6.56977	-6.65405	-6.65331
tetralin	119-64-2	Cyclobenzenes	biphenyl	92-52-4	DiPhényl/PolyAromatiques	1	463.15	-6.5305	-6.57051	-6.56977	-6.65405	-6.65331
tetralin	119-64-2	Cyclobenzenes	biphenyl	92-52-4	DiPhényl/PolyAromatiques	1	463.15	-6.5231	-6.57051	-6.56977	-6.65405	-6.65331
tetralin	119-64-2	Cyclobenzenes	biphenyl	92-52-4	DiPhényl/PolyAromatiques	1	463.15	-6.5014	-6.57051	-6.56977	-6.65405	-6.65331
tetralin	119-64-2	Cyclobenzenes	biphenyl	92-52-4	DiPhényl/PolyAromatiques	1	423.15	-7.0104	-7.07609	-7.07538	-7.14523	-7.14453
tetralin	119-64-2	Cyclobenzenes	biphenyl	92-52-4	DiPhényl/PolyAromatiques	1	433.15	-6.8745	-6.94528	-6.94457	-7.01877	-7.01806
tetralin	119-64-2	Cyclobenzenes	biphenyl	92-52-4	DiPhényl/PolyAromatiques	1	453.15	-6.6671	-6.69269	-6.69196	-6.77332	-6.77259
tetralin	119-64-2	Cyclobenzenes	biphenyl	92-52-4	DiPhényl/PolyAromatiques	1	453.15	-6.6686	-6.69269	-6.69196	-6.77332	-6.77259
tetralin	119-64-2	Cyclobenzenes	biphenyl	92-52-4	DiPhényl/PolyAromatiques	1	453.15	-6.6553	-6.69269	-6.69196	-6.77332	-6.77259
tetralin	119-64-2	Cyclobenzenes	acenaphthene	83-32-9	Autres_Cycles_Condensés	1	443.15	-7.3282	-7.33328	-7.33955	-8.14385	-8.15012
tetralin	119-64-2	Cyclobenzenes	acenaphthene	83-32-9	Autres_Cycles_Condensés	1	443.15	-7.3189	-7.33328	-7.33955	-8.14385	-8.15012
tetralin	119-64-2	Cyclobenzenes	acenaphthene	83-32-9	Autres_Cycles_Condensés	1	443.15	-7.3111	-7.33328	-7.33955	-8.14385	-8.15012
tetralin	119-64-2	Cyclobenzenes	acenaphthene	83-32-9	Autres_Cycles_Condensés	1	443.15	-7.3032	-7.33328	-7.33955	-8.14385	-8.15012
tetralin	119-64-2	Cyclobenzenes	acenaphthene	83-32-9	Autres_Cycles_Condensés	1	443.15	-7.285	-7.33328	-7.33955	-8.14385	-8.15012
tetralin	119-64-2	Cyclobenzenes	acenaphthene	83-32-9	Autres_Cycles_Condensés	1	463.15	-7.0656	-7.08546	-7.09159	-7.8642	-7.87033
tetralin	119-64-2	Cyclobenzenes	acenaphthene	83-32-9	Autres_Cycles_Condensés	1	463.15	-7.0492	-7.08546	-7.09159	-7.8642	-7.87033
tetralin	119-64-2	Cyclobenzenes	acenaphthene	83-32-9	Autres_Cycles_Condensés	1	463.15	-7.0117	-7.08546	-7.09159	-7.8642	-7.87033
tetralin	119-64-2	Cyclobenzenes	1,3-cyclohexadiene	592-57-4	Alcadiènes	1	298.15	-4.306	-4.31172	-4.29958	-4.80466	-4.79252
tetralin	119-64-2	Cyclobenzenes	1,4-cyclohexadiene	628-41-1	Alcadiènes	1	298.15	-4.58	-4.3815	-4.37109	-4.80293	-4.79252
tetralin	119-64-2	Cyclobenzenes	1,4-dimethylbenzene	106-42-3	Autres_AlcylBenzènes	1	389.35	-4.6714	-4.66625	-4.65008	-4.82104	-4.80487
tetralin	119-64-2	Cyclobenzenes	1-heptene	592-76-7	1-Alcènes	1	298.15	-4.3666	-4.56512	-4.56059	-4.708	-4.70347
tetralin	119-64-2	Cyclobenzenes	1-heptyne	628-71-7	Alcynes	3	298.15	-4.6606	-4.75255	-4.7416	-4.77451	-4.76356
tetralin	119-64-2	Cyclobenzenes	1-hexene	592-41-6	1-Alcènes	1	298.15	-3.6905	-3.82162	-3.81812	-4.00884	-4.00533
tetralin	119-64-2	Cyclobenzenes	hexyne	693-02-7	Alcynes	3	298.15	-3.9935	-4.0151	-4.01697	-4.02843	-4.0303
tetralin	119-64-2	Cyclobenzenes	1-methylnaphthalene	90-12-0	Naphtalènes	1	463.15	-6.3354	-6.29201	-6.29784	-6.50501	-6.51084
tetralin	119-64-2	Cyclobenzenes	1-octanol	111-87-5	n-Alcools	5	388.07	-5.6818	-5.60448	-5.84158	-5.92705	-6.16414
tetralin	119-64-2	Cyclobenzenes	1-octanol	111-87-5	n-Alcools	5	387.44	-5.7755	-5.61073	-5.84876	-5.93505	-6.17308
tetralin	119-64-2	Cyclobenzenes	1-octanol	111-87-5	n-Alcools	5	429.36	-4.9899	-5.19694	-5.38172	-5.41147	-5.59624
tetralin	119-64-2	Cyclobenzenes	1-octanol	111-87-5	n-Alcools	5	450.15	-4.6421	-4.99512	-5.15956	-5.1606	-5.32504
tetralin	119-64-2	Cyclobenzenes	1-octanol	111-87-5	n-Alcools	5	479.47	-3.9378	-4.71831	-4.85926	-4.82084	-4.96179
tetralin	119-64-2	Cyclobenzenes	1-octanol	111-87-5	n-Alcools	5	472.25	-4.5424	-4.78486	-4.93111	-4.90225	-5.0485
tetralin	119-64-2	Cyclobenzenes	1-octanol	111-87-5	n-Alcools	5	472.37	-4.7132	-4.78374	-4.92991	-4.90089	-5.04705
tetralin	119-64-2	Cyclobenzenes	1-octanol	111-87-5	n-Alcools	5	470.28	-4.7338	-4.80314	-4.9509	-4.92467	-5.07242
tetralin	119-64-2	Cyclobenzenes	2,4-dimethylphenol	105-67-9	Alcools_Aromatiques	5	430.6	-5.9127	-5.68386	-5.75698	-5.75988	-5.833
tetralin	119-64-2	Cyclobenzenes	2,4-dimethylphenol	105-67-9	Alcools_Aromatiques	5	430.4	-5.9208	-5.68642	-5.7596	-5.7625	-5.83568
tetralin	119-64-2	Cyclobenzenes	2,4-dimethylphenol	105-67-9	Alcools_Aromatiques	5	430.2	-5.9422	-5.68898	-5.76223	-5.76512	-5.83836
tetralin	119-64-2	Cyclobenzenes	2,4-dimethylphenol	105-67-9	Alcools_Aromatiques	5	479.9	-5.2279	-5.08376	-5.14421	-5.14433	-5.20478
tetralin	119-64-2	Cyclobenzenes	2,4-dimethylphenol	105-67-9	Alcools_Aromatiques	5	479.9	-5.211	-5.08376	-5.14421	-5.14433	-5.20478
tetralin	119-64-2	Cyclobenzenes	2,4-dimethylphenol	105-67-9	Alcools_Aromatiques	5	480	-5.2354	-5.08261	-5.14303	-5.14314	-5.20357
tetralin	119-64-2	Cyclobenzenes	2,4-dimethylphenol	105-67-9	Alcools_Aromatiques	5	480	-5.2015	-5.08261	-5.14303	-5.14314	-5.20357
tetralin	119-64-2	Cyclobenzenes	2,4-dimethylphenol	105-67-9	Alcools_Aromatiques	5	480.2	-5.2086	-5.08031	-5.14069	-5.14078	-5.20116
tetralin	119-64-2	Cyclobenzenes	2,4-dimethylphenol	105-67-9	Alcools_Aromatiques	5	480.4	-5.1869	-5.07801	-5.13835	-5.13842	-5.19876
tetralin	119-64-2	Cyclobenzenes	isobutene	115-11-7	MéthylAlcènes	1	297.5	-2.0587	-2.32746	-2.30222	-2.47723	-2.45199
tetralin	119-64-2	Cyclobenzenes	2-methyl-benzeneamine	95-53-4	Amines_Aromatiques	5	429.55	-5.3474	-5.30564	-5.22997	-5.43651	-5.36084
tetralin	119-64-2	Cyclobenzenes	2-methyl-benzeneamine	95-53-4	Amines_Aromatiques	5	428.25	-5.425	-5.31988	-5.2438	-5.45127	-5.37519
tetralin	119-64-2	Cyclobenzenes	2-methyl-benzeneamine	95-53-4	Amines_Aromatiques	5	427.45	-5.4042	-5.32866	-5.25232	-5.46037	-5.38404
tetralin	119-64-2	Cyclobenzenes	2-methyl-benzeneamine	95-53-4	Amines_Aromatiques	5	427.15	-5.4281	-5.33196	-5.25552	-5.46379	-5.38736
tetralin	119-64-2	Cyclobenzenes	2-methyl-benzeneamine	95-53-4	Amines_Aromatiques	5	426.65	-5.448	-5.33746	-5.26086	-5.46949	-5.3929
tetralin	119-64-2	Cyclobenzenes	methylbutane	78-78-4	MéthylAlcanes	1	297.5	-2.5802	-2.95186	-2.97834	-3.03308	-3.05957
tetralin	119-64-2	Cyclobenzenes	methylbutane	78-78-4	MéthylAlcanes	1	297.5	-2.5734	-2.95186	-2.97834	-3.03308	-3.05957
tetralin	119-64-2	Cyclobenzenes	2-methylphenol	95-48-7	Alcools_Aromatiques	5	428.85	-5.2021	-5.12287	-5.18943	-5.10633	-5.1729
tetralin	119-64-2	Cyclobenzenes	2-methylphenol	95-48-7	Alcools_Aromatiques	5	475.55	-4.6789	-4.61538	-4.67455	-4.56713	-4.6263
tetralin	119-64-2	Cyclobenzenes	2-methylphenol	95-48-7	Alcools_Aromatiques	5	473.05	-4.7233	-4.64116	-4.70069	-4.59455	-4.65409
tetralin	119-64-2	Cyclobenzenes	3-methylaniline	108-44-1	Amines_Aromatiques	5	428.95	-5.4496	-5.34667	-5.31462	-5.39951	-5.36745
tetralin	119-64-2	Cyclobenzenes	3-methylaniline	108-44-1	Amines_Aromatiques	5	428.25	-5.4359	-5.35463	-5.32245	-5.40737	-5.37519
tetralin	119-64-2	Cyclobenzenes	3-methylaniline	108-44-1	Amines_Aromatiques	5	427.7	-5.4522	-5.36089	-5.3286	-5.41356	-5.38127
tetralin	119-64-2	Cyclobenzenes	4-methylphenol	106-44-5	Alcools_Aromatiques	5	477.7	-4.5478	-4.81809	-4.91485	-4.50575	-4.60252
tetralin	119-64-2	Cyclobenzenes	fluorene	86-73-7	Autres_Cycles_Condensés	1	453.21	-7.792	-7.69939	-7.72657	-8.47934	-8.50652
tetralin	119-64-2	Cyclobenzenes	fluorene	86-73-7	Autres_Cycles_Condensés	1	453.13	-7.7918	-7.70044	-7.72763	-8.48052	-8.50771
tetralin	119-64-2	Cyclobenzenes	fluorene	86-73-7	Autres_Cycles_Condensés	1	453.13	-7.7086	-7.70044	-7.72763	-8.48052	-8.50771
tetralin	119-64-2	Cyclobenzenes	benzene	71-43-2	n-AlcylBenzènes	1	298.15	-4.3315	-4.26542	-4.14691	-4.18963	-4.07112
tetralin	119-64-2	Cyclobenzenes	butane	106-97-8	n-Alcanes	1	297.5	-2.1903	-2.37141	-2.37083	-2.37069	-2.37011
tetralin	119-64-2	Cyclobenzenes	butane	106-97-8	n-Alcanes	1	303.15	-2.0973	-2.32747	-2.3269	-2.32724	-2.32668
tetralin	119-64-2	Cyclobenzenes	butane	106-97-8	n-Alcanes	1	323.15	-1.9607	-2.17975	-2.17922	-2.1806	-2.18006
tetralin	119-64-2	Cyclobenzenes	co2	124-38-9	Gaz_Inorganiques	1	300	-0.1323	-0.63176	-0.6313	-0.63178	-0.63132
tetralin	119-64-2	Cyclobenzenes	cyclohexane	110-82-7	CycloAlcanes	1	298.15	-4.1003	-4.12526	-4.14128	-4.81268	-4.8287
tetralin	119-64-2	Cyclobenzenes	cyclohexene	110-83-8	CycloAlcènes	2	298.15	-4.276	-4.31588	-4.30511	-4.86041	-4.84964
tetralin	119-64-2	Cyclobenzenes	n-heptane	142-82-5	n-Alcanes	1	298.15	-4.3701	-4.55983	-4.59807	-4.70457	-4.74281
tetralin	119-64-2	Cyclobenzenes	hexane	110-54-3	n-Alcanes	1	298.15	-3.6462	-3.848	-3.88651	-4.0098	-4.04832
tetralin	119-64-2	Cyclobenzenes	h2	1333-74-0	Eléments	1	603.15	1.7146	1.09023	1.0902	1.09193	1.09189
tetralin	119-64-2	Cyclobenzenes	h2	1333-74-0	Eléments	1	353.15	1.8903	1.3031	1.30302	1.30479	1.30472
tetralin	119-64-2	Cyclobenzenes	h2	1333-74-0	Eléments	1	403.15	1.8651	1.3364	1.33633	1.33809	1.33802
tetralin	119-64-2	Cyclobenzenes	h2	1333-74-0	Eléments	1	456.15	1.786	1.33465	1.33459	1.33635	1.33629
tetralin	119-64-2	Cyclobenzenes	h2	1333-74-0	Eléments	1	523.15	1.756	1.27343	1.27338	1.27512	1.27507
tetralin	119-64-2	Cyclobenzenes	h2	1333-74-0	Eléments	1	653.15	1.5627	0.9027	0.90267	0.90568	0.90565
tetralin	119-64-2	Cyclobenzenes	pentane	109-66-0	n-Alcanes	1	297.5	-2.7964	-3.12349	-3.16073	-3.30136	-3.3386
tetralin	119-64-2	Cyclobenzenes	pentane	109-66-0	n-Alcanes	1	297.5	-2.7964	-3.12349	-3.16073	-3.30136	-3.3386
tetralin	119-64-2	Cyclobenzenes	pentane	109-66-0	n-Alcanes	1	303.15	-2.8316	-3.07232	-3.10964	-3.24881	-3.28613
tetralin	119-64-2	Cyclobenzenes	pentane	109-66-0	n-Alcanes	1	323.15	-2.6754	-2.90017	-2.93754	-3.07094	-3.10831
tetralin	119-64-2	Cyclobenzenes	phenol	108-95-2	Alcools_Aromatiques	5	422.75	-5.0498	-4.9123	-5.01075	-4.42627	-4.52471
tetralin	119-64-2	Cyclobenzenes	phenol	108-95-2	Alcools_Aromatiques	5	476.65	-4.3156	-4.31784	-4.40526	-3.86679	-3.95422
tetralin	119-64-2	Cyclobenzenes	piperidine	110-89-4	Autres_Amines,_Imines	5	369.35	-4.0652	-4.03485	-4.10405	-4.68532	-4.75453
tetralin	119-64-2	Cyclobenzenes	propane	74-98-6	n-Alcanes	1	303.15	-1.3239	-1.5434	-1.54379	-1.54487	-1.54526
tetralin	119-64-2	Cyclobenzenes	propane	74-98-6	n-Alcanes	1	323.15	-1.2055	-1.41946	-1.41982	-1.42073	-1.42109
tetralin	119-64-2	Cyclobenzenes	pyridine	110-86-1	Amines_Aromatiques	2	369.55	-4.2426	-4.12715	-4.12753	-4.11534	-4.11573
tetralin	119-64-2	Cyclobenzenes	chinoline	91-22-5	Amines_Aromatiques	2	523.15	-5.2639	-5.35503	-5.38043	-5.22103	-5.24643
glycerol-triacetate	102-76-1	Glycerides	di-n-butylether	142-96-1	Ethers_Aliphatiques	4	343	-3.9019	-3.74493	-3.87656	-3.98531	-4.11694
glycerol-triacetate	102-76-1	Glycerides	di-n-butylether	142-96-1	Ethers_Aliphatiques	4	353	-3.7181	-3.62151	-3.75236	-3.84938	-3.98023
glycerol-triacetate	102-76-1	Glycerides	diethylether	60-29-7	Ethers_Aliphatiques	4	323	-2.3713	-2.20688	-2.27695	-2.23679	-2.30686
glycerol-triacetate	102-76-1	Glycerides	diethylether	60-29-7	Ethers_Aliphatiques	4	343	-2.2227	-2.02762	-2.09888	-2.04076	-2.11202
glycerol-triacetate	102-76-1	Glycerides	diethylether	60-29-7	Ethers_Aliphatiques	4	353	-2.1168	-1.94381	-2.01545	-1.94874	-2.02038
glycerol-triacetate	102-76-1	Glycerides	1,2-dichloroethane	107-06-2	Chlorés_Aliphatiques_C1/C2	2	314.15	-4.1382	-4.43473	-4.43532	-4.56784	-4.56843
glycerol-triacetate	102-76-1	Glycerides	1,2-dichloroethane	107-06-2	Chlorés_Aliphatiques_C1/C2	2	324.15	-3.994	-4.30214	-4.30332	-4.45039	-4.45156
glycerol-triacetate	102-76-1	Glycerides	1,2-dichloroethane	107-06-2	Chlorés_Aliphatiques_C1/C2	2	334.15	-3.8525	-4.17415	-4.17587	-4.33645	-4.33817
glycerol-triacetate	102-76-1	Glycerides	1,2-dichloroethane	107-06-2	Chlorés_Aliphatiques_C1/C2	2	343.75	-3.7037	-4.05541	-4.0576	-4.23029	-4.23248
glycerol-triacetate	102-76-1	Glycerides	1,2-dichloroethane	107-06-2	Chlorés_Aliphatiques_C1/C2	2	323	-4.1285	-4.31715	-4.31826	-4.46371	-4.46482
glycerol-triacetate	102-76-1	Glycerides	1,2-dichloroethane	107-06-2	Chlorés_Aliphatiques_C1/C2	2	343	-3.8873	-4.06455	-4.0667	-4.23848	-4.24063
glycerol-triacetate	102-76-1	Glycerides	1,2-dichloroethane	107-06-2	Chlorés_Aliphatiques_C1/C2	2	353	-3.7839	-3.94465	-3.94725	-4.1309	-4.13349
glycerol-triacetate	102-76-1	Glycerides	1-butanol	71-36-3	n-Alcools	8	343	-4.2166	-4.21	-4.31317	-4.0291	-4.13228
glycerol-triacetate	102-76-1	Glycerides	1-butanol	71-36-3	n-Alcools	8	353	-4.0668	-4.08404	-4.17533	-3.89608	-3.98737
glycerol-triacetate	102-76-1	Glycerides	1-hexene	592-41-6	1-Alcènes	2	314.15	-2.3676	-2.45474	-2.53314	-2.64206	-2.72046
glycerol-triacetate	102-76-1	Glycerides	1-hexene	592-41-6	1-Alcènes	2	324.15	-2.2715	-2.35151	-2.42865	-2.53781	-2.61494
glycerol-triacetate	102-76-1	Glycerides	1-hexene	592-41-6	1-Alcènes	2	334.15	-2.1514	-2.25325	-2.32907	-2.43817	-2.51398
glycerol-triacetate	102-76-1	Glycerides	1-hexene	592-41-6	1-Alcènes	2	343.75	-2.0297	-2.16336	-2.23787	-2.34667	-2.42117
glycerol-triacetate	102-76-1	Glycerides	1-hexene	592-41-6	1-Alcènes	2	323	-2.3996	-2.36312	-2.44041	-2.54956	-2.62684
glycerol-triacetate	102-76-1	Glycerides	1-hexene	592-41-6	1-Alcènes	2	343	-2.1821	-2.17023	-2.24484	-2.35368	-2.42828
glycerol-triacetate	102-76-1	Glycerides	1-hexene	592-41-6	1-Alcènes	2	353	-2.0995	-2.08067	-2.15388	-2.26221	-2.33542
glycerol-triacetate	102-76-1	Glycerides	propanol	71-23-8	n-Alcools	8	314.15	-4.0186	-4.17183	-4.34686	-3.73737	-3.91239
glycerol-triacetate	102-76-1	Glycerides	propanol	71-23-8	n-Alcools	8	324.15	-3.8723	-4.03284	-4.19465	-3.60016	-3.76196
glycerol-triacetate	102-76-1	Glycerides	propanol	71-23-8	n-Alcools	8	334.15	-3.7153	-3.89884	-4.04775	-3.46778	-3.61669
glycerol-triacetate	102-76-1	Glycerides	propanol	71-23-8	n-Alcools	8	343.75	-3.5485	-3.77435	-3.9113	-3.34476	-3.48171
glycerol-triacetate	102-76-1	Glycerides	propanol	71-23-8	n-Alcools	8	323	-4.015	-4.04856	-4.21187	-3.61568	-3.77899
glycerol-triacetate	102-76-1	Glycerides	propanol	71-23-8	n-Alcools	8	343	-3.7187	-3.78394	-3.92181	-3.35424	-3.4921
glycerol-triacetate	102-76-1	Glycerides	propanol	71-23-8	n-Alcools	8	353	-3.6128	-3.65784	-3.7837	-3.22964	-3.3555
glycerol-triacetate	102-76-1	Glycerides	2,2,4-trimethylpentane	540-84-1	Autres_Alcanes	2	353.15	-2.2931	-2.2396	-2.32869	-2.27053	-2.35962
glycerol-triacetate	102-76-1	Glycerides	diisopropylether	108-20-3	Ethers_Aliphatiques	4	323	-2.817	-2.68765	-2.43941	-1.75469	-1.50645
[truncated: 58,566 more rows]

## Sheet: free radicals
Solvation Gibbs energies for infinitely diluted C/H/O free radicals in pure solvents
The reference data were calculated by COSMOTherm and the calculated data with the proposed equation of state (PR/COSMO-RS), using GC inputs for the solutes
Name_solvent	CAS_solvent	Family_solvent	Name_solute	CAS_solute	Family_solute	BAC	Type_BAC	T[K]	DGsolv_ref[kcal/mol]	DGsolv_calc[kcal/mol]
1-heptene	592-76-7	1-Alcenes	(H-atom)h2	00-00-00	H-atom	1	1	298.15	1.51094	-3.16114
1-heptene	592-76-7	1-Alcenes	(H-atom)h2	00-00-00	H-atom	1	1	323.15	1.63183	-2.93294
1-heptene	592-76-7	1-Alcenes	(H-atom)h2	00-00-00	H-atom	1	1	348.15	1.74803	-2.72337
1-heptene	592-76-7	1-Alcenes	(H-atom)h2	00-00-00	H-atom	1	1	373.15	1.85973	-2.53017
1-heptene	592-76-7	1-Alcenes	(H-atom)h2	00-00-00	H-atom	1	1	398.15	1.96709	-2.3509
1-hexene	592-41-6	1-Alcenes	(H-atom)h2	00-00-00	H-atom	1	1	298.15	1.46876	-3.22117
1-hexene	592-41-6	1-Alcenes	(H-atom)h2	00-00-00	H-atom	1	1	323.15	1.58646	-2.99532
1-hexene	592-41-6	1-Alcenes	(H-atom)h2	00-00-00	H-atom	1	1	348.15	1.69948	-2.78631
1-hexene	592-41-6	1-Alcenes	(H-atom)h2	00-00-00	H-atom	1	1	373.15	1.80799	-2.59096
1-hexene	592-41-6	1-Alcenes	(H-atom)h2	00-00-00	H-atom	1	1	398.15	1.91217	-2.4054
octene	111-66-0	1-Alcenes	(H-atom)h2	00-00-00	H-atom	1	1	298.15	1.54671	-3.10152
octene	111-66-0	1-Alcenes	(H-atom)h2	00-00-00	H-atom	1	1	323.15	1.67045	-2.86943
octene	111-66-0	1-Alcenes	(H-atom)h2	00-00-00	H-atom	1	1	348.15	1.78951	-2.6568
octene	111-66-0	1-Alcenes	(H-atom)h2	00-00-00	H-atom	1	1	373.15	1.90409	-2.46184
octene	111-66-0	1-Alcenes	(H-atom)h2	00-00-00	H-atom	1	1	398.15	2.01435	-2.28278
pentene	109-67-1	1-Alcenes	(H-atom)h2	00-00-00	H-atom	1	1	298.15	1.4214	-3.28052
pentene	109-67-1	1-Alcenes	(H-atom)h2	00-00-00	H-atom	1	1	323.15	1.53546	-3.05315
pentene	109-67-1	1-Alcenes	(H-atom)h2	00-00-00	H-atom	1	1	348.15	1.64485	-2.83825
pentene	109-67-1	1-Alcenes	(H-atom)h2	00-00-00	H-atom	1	1	373.15	1.74974	-2.63013
pentene	109-67-1	1-Alcenes	(H-atom)h2	00-00-00	H-atom	1	1	398.15	1.85029	-2.42005
trans-2-octene	13389-42-9	2,3,4-Alcenes	(H-atom)h2	00-00-00	H-atom	1	1	298.15	1.55246	-3.12267
trans-2-octene	13389-42-9	2,3,4-Alcenes	(H-atom)h2	00-00-00	H-atom	1	1	323.15	1.67626	-2.89129
trans-2-octene	13389-42-9	2,3,4-Alcenes	(H-atom)h2	00-00-00	H-atom	1	1	348.15	1.79536	-2.67917
trans-2-octene	13389-42-9	2,3,4-Alcenes	(H-atom)h2	00-00-00	H-atom	1	1	373.15	1.90995	-2.48451
trans-2-octene	13389-42-9	2,3,4-Alcenes	(H-atom)h2	00-00-00	H-atom	1	1	398.15	2.0202	-2.30553
trans-3-heptene	14686-14-7	2,3,4-Alcenes	(H-atom)h2	00-00-00	H-atom	1	1	298.15	1.51099	-3.17358
trans-3-heptene	14686-14-7	2,3,4-Alcenes	(H-atom)h2	00-00-00	H-atom	1	1	323.15	1.63224	-2.94519
trans-3-heptene	14686-14-7	2,3,4-Alcenes	(H-atom)h2	00-00-00	H-atom	1	1	348.15	1.74878	-2.73536
trans-3-heptene	14686-14-7	2,3,4-Alcenes	(H-atom)h2	00-00-00	H-atom	1	1	373.15	1.8608	-2.54185
trans-3-heptene	14686-14-7	2,3,4-Alcenes	(H-atom)h2	00-00-00	H-atom	1	1	398.15	1.96846	-2.36228
3-methylbutanal	590-86-3	Aldehydes	(H-atom)h2	00-00-00	H-atom	2	1	298.15	1.45494	-3.17554
3-methylbutanal	590-86-3	Aldehydes	(H-atom)h2	00-00-00	H-atom	2	1	323.15	1.56489	-2.95959
3-methylbutanal	590-86-3	Aldehydes	(H-atom)h2	00-00-00	H-atom	2	1	348.15	1.67037	-2.76311
3-methylbutanal	590-86-3	Aldehydes	(H-atom)h2	00-00-00	H-atom	2	1	373.15	1.77154	-2.58374
3-methylbutanal	590-86-3	Aldehydes	(H-atom)h2	00-00-00	H-atom	2	1	398.15	1.86856	-2.41898
acetaldehyde	75-07-0	Aldehydes	(H-atom)h2	00-00-00	H-atom	2	1	298.15	1.34813	-3.52682
acetaldehyde	75-07-0	Aldehydes	(H-atom)h2	00-00-00	H-atom	2	1	323.15	1.43829	-3.3287
acetaldehyde	75-07-0	Aldehydes	(H-atom)h2	00-00-00	H-atom	2	1	348.15	1.52387	-3.14255
acetaldehyde	75-07-0	Aldehydes	(H-atom)h2	00-00-00	H-atom	2	1	373.15	1.6051	-2.96119
acetaldehyde	75-07-0	Aldehydes	(H-atom)h2	00-00-00	H-atom	2	1	398.15	1.68221	-2.7739
butanal	123-72-8	Aldehydes	(H-atom)h2	00-00-00	H-atom	2	1	298.15	1.41317	-3.2795
butanal	123-72-8	Aldehydes	(H-atom)h2	00-00-00	H-atom	2	1	323.15	1.51783	-3.07102
butanal	123-72-8	Aldehydes	(H-atom)h2	00-00-00	H-atom	2	1	348.15	1.61806	-2.88123
butanal	123-72-8	Aldehydes	(H-atom)h2	00-00-00	H-atom	2	1	373.15	1.714	-2.70749
butanal	123-72-8	Aldehydes	(H-atom)h2	00-00-00	H-atom	2	1	398.15	1.80583	-2.54694
hexanal	66-25-1	Aldehydes	(H-atom)h2	00-00-00	H-atom	2	1	298.15	1.49692	-3.11732
hexanal	66-25-1	Aldehydes	(H-atom)h2	00-00-00	H-atom	2	1	323.15	1.61079	-2.89471
hexanal	66-25-1	Aldehydes	(H-atom)h2	00-00-00	H-atom	2	1	348.15	1.72022	-2.69205
hexanal	66-25-1	Aldehydes	(H-atom)h2	00-00-00	H-atom	2	1	373.15	1.82536	-2.50754
hexanal	66-25-1	Aldehydes	(H-atom)h2	00-00-00	H-atom	2	1	398.15	1.92636	-2.33949
propanal	123-38-6	Aldehydes	(H-atom)h2	00-00-00	H-atom	2	1	298.15	1.37234	-3.38468
propanal	123-38-6	Aldehydes	(H-atom)h2	00-00-00	H-atom	2	1	323.15	1.47074	-3.18378
propanal	123-38-6	Aldehydes	(H-atom)h2	00-00-00	H-atom	2	1	348.15	1.56468	-2.99988
propanal	123-38-6	Aldehydes	(H-atom)h2	00-00-00	H-atom	2	1	373.15	1.65435	-2.82913
propanal	123-38-6	Aldehydes	(H-atom)h2	00-00-00	H-atom	2	1	398.15	1.73991	-2.66681
2,2-dimethyl-1-propanol	75-84-3	Autres_Alcools_Aliphatiques	(H-atom)h2	00-00-00	H-atom	5	2	298.15	1.47784	-3.03114
2,2-dimethyl-1-propanol	75-84-3	Autres_Alcools_Aliphatiques	(H-atom)h2	00-00-00	H-atom	5	2	323.15	1.59162	-2.81085
2,2-dimethyl-1-propanol	75-84-3	Autres_Alcools_Aliphatiques	(H-atom)h2	00-00-00	H-atom	5	2	348.15	1.69957	-2.61221
2,2-dimethyl-1-propanol	75-84-3	Autres_Alcools_Aliphatiques	(H-atom)h2	00-00-00	H-atom	5	2	373.15	1.80208	-2.43325
2,2-dimethyl-1-propanol	75-84-3	Autres_Alcools_Aliphatiques	(H-atom)h2	00-00-00	H-atom	5	2	398.15	1.89956	-2.27182
2-propanol	67-63-0	Autres_Alcools_Aliphatiques	(H-atom)h2	00-00-00	H-atom	5	2	298.15	1.38969	-3.29536
2-propanol	67-63-0	Autres_Alcools_Aliphatiques	(H-atom)h2	00-00-00	H-atom	5	2	323.15	1.49534	-3.09295
2-propanol	67-63-0	Autres_Alcools_Aliphatiques	(H-atom)h2	00-00-00	H-atom	5	2	348.15	1.59475	-2.91082
2-propanol	67-63-0	Autres_Alcools_Aliphatiques	(H-atom)h2	00-00-00	H-atom	5	2	373.15	1.68824	-2.74558
2-propanol	67-63-0	Autres_Alcools_Aliphatiques	(H-atom)h2	00-00-00	H-atom	5	2	398.15	1.77625	-2.59272
4-methyl-2-pentanol	108-11-2	Autres_Alcools_Aliphatiques	(H-atom)h2	00-00-00	H-atom	5	2	298.15	1.51704	-3.0455
4-methyl-2-pentanol	108-11-2	Autres_Alcools_Aliphatiques	(H-atom)h2	00-00-00	H-atom	5	2	323.15	1.63417	-2.82017
4-methyl-2-pentanol	108-11-2	Autres_Alcools_Aliphatiques	(H-atom)h2	00-00-00	H-atom	5	2	348.15	1.74551	-2.61655
4-methyl-2-pentanol	108-11-2	Autres_Alcools_Aliphatiques	(H-atom)h2	00-00-00	H-atom	5	2	373.15	1.85143	-2.43276
4-methyl-2-pentanol	108-11-2	Autres_Alcools_Aliphatiques	(H-atom)h2	00-00-00	H-atom	5	2	398.15	1.95239	-2.26688
isopentanol	123-51-3	Autres_Alcools_Aliphatiques	(H-atom)h2	00-00-00	H-atom	5	2	298.15	1.48612	-3.10163
isopentanol	123-51-3	Autres_Alcools_Aliphatiques	(H-atom)h2	00-00-00	H-atom	5	2	323.15	1.59982	-2.8845
isopentanol	123-51-3	Autres_Alcools_Aliphatiques	(H-atom)h2	00-00-00	H-atom	5	2	348.15	1.70767	-2.68897
isopentanol	123-51-3	Autres_Alcools_Aliphatiques	(H-atom)h2	00-00-00	H-atom	5	2	373.15	1.81001	-2.51307
isopentanol	123-51-3	Autres_Alcools_Aliphatiques	(H-atom)h2	00-00-00	H-atom	5	2	398.15	1.90724	-2.35476
tert-butanol	75-65-0	Autres_Alcools_Aliphatiques	(H-atom)h2	00-00-00	H-atom	5	2	298.15	1.42689	-3.20457
tert-butanol	75-65-0	Autres_Alcools_Aliphatiques	(H-atom)h2	00-00-00	H-atom	5	2	323.15	1.53693	-2.9944
tert-butanol	75-65-0	Autres_Alcools_Aliphatiques	(H-atom)h2	00-00-00	H-atom	5	2	348.15	1.641	-2.80315
tert-butanol	75-65-0	Autres_Alcools_Aliphatiques	(H-atom)h2	00-00-00	H-atom	5	2	373.15	1.73945	-2.62737
tert-butanol	75-65-0	Autres_Alcools_Aliphatiques	(H-atom)h2	00-00-00	H-atom	5	2	398.15	1.83267	-2.46266
2,3-dimethylbutane	79-29-8	DiMethylAlcanes	(H-atom)h2	00-00-00	H-atom	1	1	298.15	1.47193	-3.22329
2,3-dimethylbutane	79-29-8	DiMethylAlcanes	(H-atom)h2	00-00-00	H-atom	1	1	323.15	1.59255	-2.99381
2,3-dimethylbutane	79-29-8	DiMethylAlcanes	(H-atom)h2	00-00-00	H-atom	1	1	348.15	1.7084	-2.78106
2,3-dimethylbutane	79-29-8	DiMethylAlcanes	(H-atom)h2	00-00-00	H-atom	1	1	373.15	1.81966	-2.58181
2,3-dimethylbutane	79-29-8	DiMethylAlcanes	(H-atom)h2	00-00-00	H-atom	1	1	398.15	1.9265	-2.39201
2-methylpentane	107-83-5	MethylAlcanes	(H-atom)h2	00-00-00	H-atom	1	1	298.15	1.47451	-3.21702
2-methylpentane	107-83-5	MethylAlcanes	(H-atom)h2	00-00-00	H-atom	1	1	323.15	1.59541	-2.98681
2-methylpentane	107-83-5	MethylAlcanes	(H-atom)h2	00-00-00	H-atom	1	1	348.15	1.71154	-2.77319
2-methylpentane	107-83-5	MethylAlcanes	(H-atom)h2	00-00-00	H-atom	1	1	373.15	1.82307	-2.57279
2-methylpentane	107-83-5	MethylAlcanes	(H-atom)h2	00-00-00	H-atom	1	1	398.15	1.93018	-2.38136
3-methylheptane	589-81-1	MethylAlcanes	(H-atom)h2	00-00-00	H-atom	1	1	298.15	1.55345	-3.12719
3-methylheptane	589-81-1	MethylAlcanes	(H-atom)h2	00-00-00	H-atom	1	1	323.15	1.6795	-2.89429
3-methylheptane	589-81-1	MethylAlcanes	(H-atom)h2	00-00-00	H-atom	1	1	348.15	1.80081	-2.68071
3-methylheptane	589-81-1	MethylAlcanes	(H-atom)h2	00-00-00	H-atom	1	1	373.15	1.91755	-2.48451
3-methylheptane	589-81-1	MethylAlcanes	(H-atom)h2	00-00-00	H-atom	1	1	398.15	2.02991	-2.3038
2,2,4-trimethylpentane	540-84-1	Autres_Alcanes	(H-atom)h2	00-00-00	H-atom	1	1	298.15	1.54164	-3.11678
2,2,4-trimethylpentane	540-84-1	Autres_Alcanes	(H-atom)h2	00-00-00	H-atom	1	1	323.15	1.66792	-2.88249
2,2,4-trimethylpentane	540-84-1	Autres_Alcanes	(H-atom)h2	00-00-00	H-atom	1	1	348.15	1.78944	-2.66714
2,2,4-trimethylpentane	540-84-1	Autres_Alcanes	(H-atom)h2	00-00-00	H-atom	1	1	373.15	1.90637	-2.46862
2,2,4-trimethylpentane	540-84-1	Autres_Alcanes	(H-atom)h2	00-00-00	H-atom	1	1	398.15	2.0189	-2.28475
methylbutane	78-78-4	MethylAlcanes	(H-atom)h2	00-00-00	H-atom	1	1	298.15	1.42726	-3.27347
methylbutane	78-78-4	MethylAlcanes	(H-atom)h2	00-00-00	H-atom	1	1	323.15	1.54503	-3.0405
methylbutane	78-78-4	MethylAlcanes	(H-atom)h2	00-00-00	H-atom	1	1	348.15	1.65802	-2.81962
methylbutane	78-78-4	MethylAlcanes	(H-atom)h2	00-00-00	H-atom	1	1	373.15	1.7664	-2.60474
methylbutane	78-78-4	MethylAlcanes	(H-atom)h2	00-00-00	H-atom	1	1	398.15	1.87034	-2.38619
2,2,4-trimethyl-2-pentene	107-40-4	Ethyl_eT_+_Alcenes	(H-atom)h2	00-00-00	H-atom	2	1	298.15	1.54367	-3.12977
2,2,4-trimethyl-2-pentene	107-40-4	Ethyl_eT_+_Alcenes	(H-atom)h2	00-00-00	H-atom	2	1	323.15	1.66701	-2.89886
2,2,4-trimethyl-2-pentene	107-40-4	Ethyl_eT_+_Alcenes	(H-atom)h2	00-00-00	H-atom	2	1	348.15	1.78566	-2.6868
2,2,4-trimethyl-2-pentene	107-40-4	Ethyl_eT_+_Alcenes	(H-atom)h2	00-00-00	H-atom	2	1	373.15	1.89979	-2.49155
2,2,4-trimethyl-2-pentene	107-40-4	Ethyl_eT_+_Alcenes	(H-atom)h2	00-00-00	H-atom	2	1	398.15	2.00959	-2.31103
2,3-dimethyl-2-butene	563-79-1	Ethyl_eT_+_Alcenes	(H-atom)h2	00-00-00	H-atom	1	1	298.15	1.48521	-3.26354
2,3-dimethyl-2-butene	563-79-1	Ethyl_eT_+_Alcenes	(H-atom)h2	00-00-00	H-atom	1	1	323.15	1.60156	-3.0407
2,3-dimethyl-2-butene	563-79-1	Ethyl_eT_+_Alcenes	(H-atom)h2	00-00-00	H-atom	1	1	348.15	1.71323	-2.83523
2,3-dimethyl-2-butene	563-79-1	Ethyl_eT_+_Alcenes	(H-atom)h2	00-00-00	H-atom	1	1	373.15	1.82042	-2.64454
2,3-dimethyl-2-butene	563-79-1	Ethyl_eT_+_Alcenes	(H-atom)h2	00-00-00	H-atom	1	1	398.15	1.9233	-2.46573
3-methyl-1-butene	563-45-1	MethylAlcenes	(H-atom)h2	00-00-00	H-atom	1	1	298.15	1.4121	-3.26201
3-methyl-1-butene	563-45-1	MethylAlcenes	(H-atom)h2	00-00-00	H-atom	1	1	323.15	1.52661	-3.03047
3-methyl-1-butene	563-45-1	MethylAlcenes	(H-atom)h2	00-00-00	H-atom	1	1	348.15	1.63644	-2.80951
3-methyl-1-butene	563-45-1	MethylAlcenes	(H-atom)h2	00-00-00	H-atom	1	1	373.15	1.74175	-2.59204
3-methyl-1-butene	563-45-1	MethylAlcenes	(H-atom)h2	00-00-00	H-atom	1	1	398.15	1.84269	-2.36608
cyclohexanol	108-93-0	Alcools_CycloAliphatiques	(H-atom)h2	00-00-00	H-atom	5	2	298.15	1.47721	-3.09791
cyclohexanol	108-93-0	Alcools_CycloAliphatiques	(H-atom)h2	00-00-00	H-atom	5	2	323.15	1.58762	-2.87741
cyclohexanol	108-93-0	Alcools_CycloAliphatiques	(H-atom)h2	00-00-00	H-atom	5	2	348.15	1.69215	-2.67809
cyclohexanol	108-93-0	Alcools_CycloAliphatiques	(H-atom)h2	00-00-00	H-atom	5	2	373.15	1.79116	-2.49825
cyclohexanol	108-93-0	Alcools_CycloAliphatiques	(H-atom)h2	00-00-00	H-atom	5	2	398.15	1.88507	-2.33627
cycloheptane	291-64-5	CycloAlcanes	(H-atom)h2	00-00-00	H-atom	1	1	298.15	1.4799	-3.21016
cycloheptane	291-64-5	CycloAlcanes	(H-atom)h2	00-00-00	H-atom	1	1	323.15	1.59634	-2.98374
cycloheptane	291-64-5	CycloAlcanes	(H-atom)h2	00-00-00	H-atom	1	1	348.15	1.70807	-2.77699
cycloheptane	291-64-5	CycloAlcanes	(H-atom)h2	00-00-00	H-atom	1	1	373.15	1.81529	-2.58822
cycloheptane	291-64-5	CycloAlcanes	(H-atom)h2	00-00-00	H-atom	1	1	398.15	1.9182	-2.41584
cyclohexane	110-82-7	CycloAlcanes	(H-atom)h2	00-00-00	H-atom	1	1	298.15	1.4297	-3.29706
cyclohexane	110-82-7	CycloAlcanes	(H-atom)h2	00-00-00	H-atom	1	1	323.15	1.54383	-3.07665
cyclohexane	110-82-7	CycloAlcanes	(H-atom)h2	00-00-00	H-atom	1	1	348.15	1.65322	-2.87501
cyclohexane	110-82-7	CycloAlcanes	(H-atom)h2	00-00-00	H-atom	1	1	373.15	1.75807	-2.68996
cyclohexane	110-82-7	CycloAlcanes	(H-atom)h2	00-00-00	H-atom	1	1	398.15	1.85857	-2.51926
cyclopentane	287-92-3	CycloAlcanes	(H-atom)h2	00-00-00	H-atom	1	1	298.15	1.38232	-3.39989
cyclopentane	287-92-3	CycloAlcanes	(H-atom)h2	00-00-00	H-atom	1	1	323.15	1.4933	-3.18482
cyclopentane	287-92-3	CycloAlcanes	(H-atom)h2	00-00-00	H-atom	1	1	348.15	1.59954	-2.98654
cyclopentane	287-92-3	CycloAlcanes	(H-atom)h2	00-00-00	H-atom	1	1	373.15	1.70121	-2.80192
cyclopentane	287-92-3	CycloAlcanes	(H-atom)h2	00-00-00	H-atom	1	1	398.15	1.79851	-2.6272
methylcyclohexane	108-87-2	AlcylCycloHexanes	(H-atom)h2	00-00-00	H-atom	1	1	298.15	1.47135	-3.2086
methylcyclohexane	108-87-2	AlcylCycloHexanes	(H-atom)h2	00-00-00	H-atom	1	1	323.15	1.58921	-2.98174
methylcyclohexane	108-87-2	AlcylCycloHexanes	(H-atom)h2	00-00-00	H-atom	1	1	348.15	1.70233	-2.77415
methylcyclohexane	108-87-2	AlcylCycloHexanes	(H-atom)h2	00-00-00	H-atom	1	1	373.15	1.8109	-2.5839
methylcyclohexane	108-87-2	AlcylCycloHexanes	(H-atom)h2	00-00-00	H-atom	1	1	398.15	1.91512	-2.40912
1,2-epoxypropane	75-56-9	Epoxydes	(H-atom)h2	00-00-00	H-atom	2	1	298.15	1.30504	-3.4601
1,2-epoxypropane	75-56-9	Epoxydes	(H-atom)h2	00-00-00	H-atom	2	1	323.15	1.40292	-3.25773
1,2-epoxypropane	75-56-9	Epoxydes	(H-atom)h2	00-00-00	H-atom	2	1	348.15	1.49629	-3.06933
1,2-epoxypropane	75-56-9	Epoxydes	(H-atom)h2	00-00-00	H-atom	2	1	373.15	1.5853	-2.88984
1,2-epoxypropane	75-56-9	Epoxydes	(H-atom)h2	00-00-00	H-atom	2	1	398.15	1.67012	-2.7123
ethyleneoxide	75-21-8	Epoxydes	(H-atom)h2	00-00-00	H-atom	2	1	298.15	1.24419	-3.67979
ethyleneoxide	75-21-8	Epoxydes	(H-atom)h2	00-00-00	H-atom	2	1	323.15	1.33405	-3.49707
ethyleneoxide	75-21-8	Epoxydes	(H-atom)h2	00-00-00	H-atom	2	1	348.15	1.41943	-3.32585
ethyleneoxide	75-21-8	Epoxydes	(H-atom)h2	00-00-00	H-atom	2	1	373.15	1.50049	-3.1593
ethyleneoxide	75-21-8	Epoxydes	(H-atom)h2	00-00-00	H-atom	2	1	398.15	1.57739	-2.98735
thf	109-99-9	Epoxydes	(H-atom)h2	00-00-00	H-atom	2	1	298.15	1.33123	-3.39447
thf	109-99-9	Epoxydes	(H-atom)h2	00-00-00	H-atom	2	1	323.15	1.43334	-3.18892
thf	109-99-9	Epoxydes	(H-atom)h2	00-00-00	H-atom	2	1	348.15	1.5308	-3.00183
thf	109-99-9	Epoxydes	(H-atom)h2	00-00-00	H-atom	2	1	373.15	1.6238	-2.83061
thf	109-99-9	Epoxydes	(H-atom)h2	00-00-00	H-atom	2	1	398.15	1.71255	-2.67243
ethylacetate	141-78-6	Acetates	(H-atom)h2	00-00-00	H-atom	2	1	298.15	1.47166	-3.21556
ethylacetate	141-78-6	Acetates	(H-atom)h2	00-00-00	H-atom	2	1	323.15	1.57642	-3.0033
ethylacetate	141-78-6	Acetates	(H-atom)h2	00-00-00	H-atom	2	1	348.15	1.67681	-2.8097
ethylacetate	141-78-6	Acetates	(H-atom)h2	00-00-00	H-atom	2	1	373.15	1.773	-2.63182
ethylacetate	141-78-6	Acetates	(H-atom)h2	00-00-00	H-atom	2	1	398.15	1.86515	-2.46633
ethylbutyrate	105-54-4	Propionates/Butyrates	(H-atom)h2	00-00-00	H-atom	2	1	298.15	1.53165	-3.10942
ethylbutyrate	105-54-4	Propionates/Butyrates	(H-atom)h2	00-00-00	H-atom	2	1	323.15	1.64608	-2.88687
ethylbutyrate	105-54-4	Propionates/Butyrates	(H-atom)h2	00-00-00	H-atom	2	1	348.15	1.75615	-2.6838
ethylbutyrate	105-54-4	Propionates/Butyrates	(H-atom)h2	00-00-00	H-atom	2	1	373.15	1.86198	-2.49818
ethylbutyrate	105-54-4	Propionates/Butyrates	(H-atom)h2	00-00-00	H-atom	2	1	398.15	1.96373	-2.328
isopropylacetate	108-21-4	Acetates	(H-atom)h2	00-00-00	H-atom	2	1	298.15	1.48905	-3.15812
isopropylacetate	108-21-4	Acetates	(H-atom)h2	00-00-00	H-atom	2	1	323.15	1.59983	-2.93973
isopropylacetate	108-21-4	Acetates	(H-atom)h2	00-00-00	H-atom	2	1	348.15	1.70614	-2.73995
isopropylacetate	108-21-4	Acetates	(H-atom)h2	00-00-00	H-atom	2	1	373.15	1.80816	-2.55615
isopropylacetate	108-21-4	Acetates	(H-atom)h2	00-00-00	H-atom	2	1	398.15	1.90604	-2.38546
methylacetate	79-20-9	Acetates	(H-atom)h2	00-00-00	H-atom	2	1	298.15	1.44242	-3.30615
methylacetate	79-20-9	Acetates	(H-atom)h2	00-00-00	H-atom	2	1	323.15	1.54107	-3.10254
methylacetate	79-20-9	Acetates	(H-atom)h2	00-00-00	H-atom	2	1	348.15	1.63532	-2.91691
methylacetate	79-20-9	Acetates	(H-atom)h2	00-00-00	H-atom	2	1	373.15	1.72536	-2.74564
methylacetate	79-20-9	Acetates	(H-atom)h2	00-00-00	H-atom	2	1	398.15	1.81136	-2.58437
n-butylacetate	123-86-4	Acetates	(H-atom)h2	00-00-00	H-atom	2	1	298.15	1.53759	-3.07388
n-butylacetate	123-86-4	Acetates	(H-atom)h2	00-00-00	H-atom	2	1	323.15	1.65177	-2.85005
n-butylacetate	123-86-4	Acetates	(H-atom)h2	00-00-00	H-atom	2	1	348.15	1.76154	-2.64615
n-butylacetate	123-86-4	Acetates	(H-atom)h2	00-00-00	H-atom	2	1	373.15	1.86705	-2.4603
n-butylacetate	123-86-4	Acetates	(H-atom)h2	00-00-00	H-atom	2	1	398.15	1.96846	-2.29072
n-pentylacetate	628-63-7	Acetates	(H-atom)h2	00-00-00	H-atom	2	1	298.15	1.57091	-3.03144
n-pentylacetate	628-63-7	Acetates	(H-atom)h2	00-00-00	H-atom	2	1	323.15	1.68863	-2.8032
n-pentylacetate	628-63-7	Acetates	(H-atom)h2	00-00-00	H-atom	2	1	348.15	1.80191	-2.5949
n-pentylacetate	628-63-7	Acetates	(H-atom)h2	00-00-00	H-atom	2	1	373.15	1.91092	-2.40485
n-pentylacetate	628-63-7	Acetates	(H-atom)h2	00-00-00	H-atom	2	1	398.15	2.0158	-2.23151
n-propylacetate	109-60-4	Acetates	(H-atom)h2	00-00-00	H-atom	2	1	298.15	1.50249	-3.15086
n-propylacetate	109-60-4	Acetates	(H-atom)h2	00-00-00	H-atom	2	1	323.15	1.61249	-2.93289
n-propylacetate	109-60-4	Acetates	(H-atom)h2	00-00-00	H-atom	2	1	348.15	1.7181	-2.73424
n-propylacetate	109-60-4	Acetates	(H-atom)h2	00-00-00	H-atom	2	1	373.15	1.81948	-2.55258
n-propylacetate	109-60-4	Acetates	(H-atom)h2	00-00-00	H-atom	2	1	398.15	1.91676	-2.38553
1-ethoxybutane	628-81-9	Ethers_Aliphatiques	(H-atom)h2	00-00-00	H-atom	2	1	298.15	1.48411	-3.15364
1-ethoxybutane	628-81-9	Ethers_Aliphatiques	(H-atom)h2	00-00-00	H-atom	2	1	323.15	1.60306	-2.92741
1-ethoxybutane	628-81-9	Ethers_Aliphatiques	(H-atom)h2	00-00-00	H-atom	2	1	348.15	1.71733	-2.7198
1-ethoxybutane	628-81-9	Ethers_Aliphatiques	(H-atom)h2	00-00-00	H-atom	2	1	373.15	1.82711	-2.52836
1-ethoxybutane	628-81-9	Ethers_Aliphatiques	(H-atom)h2	00-00-00	H-atom	2	1	398.15	1.93257	-2.35042
diethylether	60-29-7	Ethers_Aliphatiques	(H-atom)h2	00-00-00	H-atom	2	1	298.15	1.38417	-3.29126
diethylether	60-29-7	Ethers_Aliphatiques	(H-atom)h2	00-00-00	H-atom	2	1	323.15	1.49531	-3.0667
diethylether	60-29-7	Ethers_Aliphatiques	(H-atom)h2	00-00-00	H-atom	2	1	348.15	1.60177	-2.85485
diethylether	60-29-7	Ethers_Aliphatiques	(H-atom)h2	00-00-00	H-atom	2	1	373.15	1.70371	-2.64999
diethylether	60-29-7	Ethers_Aliphatiques	(H-atom)h2	00-00-00	H-atom	2	1	398.15	1.80132	-2.44354
ethylpropylether	628-32-0	Ethers_Aliphatiques	(H-atom)h2	00-00-00	H-atom	2	1	298.15	1.43922	-3.1996
ethylpropylether	628-32-0	Ethers_Aliphatiques	(H-atom)h2	00-00-00	H-atom	2	1	323.15	1.5547	-2.97516
ethylpropylether	628-32-0	Ethers_Aliphatiques	(H-atom)h2	00-00-00	H-atom	2	1	348.15	1.66551	-2.76798
ethylpropylether	628-32-0	Ethers_Aliphatiques	(H-atom)h2	00-00-00	H-atom	2	1	373.15	1.77182	-2.57479
ethylpropylether	628-32-0	Ethers_Aliphatiques	(H-atom)h2	00-00-00	H-atom	2	1	398.15	1.87381	-2.39153
methylethylether	540-67-0	Ethers_Aliphatiques	(H-atom)h2	00-00-00	H-atom	2	1	298.15	1.33312	-3.37895
methylethylether	540-67-0	Ethers_Aliphatiques	(H-atom)h2	00-00-00	H-atom	2	1	323.15	1.43954	-3.15291
methylethylether	540-67-0	Ethers_Aliphatiques	(H-atom)h2	00-00-00	H-atom	2	1	348.15	1.54127	-2.93277
methylethylether	540-67-0	Ethers_Aliphatiques	(H-atom)h2	00-00-00	H-atom	2	1	373.15	1.63848	-2.70764
methylethylether	540-67-0	Ethers_Aliphatiques	(H-atom)h2	00-00-00	H-atom	2	1	398.15	1.73135	-2.45632
h2o	7732-18-5	Autres_Inorganiques	(H-atom)h2	00-00-00	H-atom	5	2	298.15	1.69199	-3.66215
h2o	7732-18-5	Autres_Inorganiques	(H-atom)h2	00-00-00	H-atom	5	2	323.15	1.76301	-3.55802
h2o	7732-18-5	Autres_Inorganiques	(H-atom)h2	00-00-00	H-atom	5	2	348.15	1.82524	-3.48406
h2o	7732-18-5	Autres_Inorganiques	(H-atom)h2	00-00-00	H-atom	5	2	373.15	1.88029	-3.43825
h2o	7732-18-5	Autres_Inorganiques	(H-atom)h2	00-00-00	H-atom	5	2	398.15	1.92986	-3.41808
2-heptanone	110-43-0	Cetones	(H-atom)h2	00-00-00	H-atom	2	1	298.15	1.53142	-3.05474
2-heptanone	110-43-0	Cetones	(H-atom)h2	00-00-00	H-atom	2	1	323.15	1.64865	-2.8271
2-heptanone	110-43-0	Cetones	(H-atom)h2	00-00-00	H-atom	2	1	348.15	1.76138	-2.6194
2-heptanone	110-43-0	Cetones	(H-atom)h2	00-00-00	H-atom	2	1	373.15	1.86978	-2.42997
2-heptanone	110-43-0	Cetones	(H-atom)h2	00-00-00	H-atom	2	1	398.15	1.97402	-2.25733
2-hexanone	591-78-6	Cetones	(H-atom)h2	00-00-00	H-atom	2	1	298.15	1.49424	-3.12032
2-hexanone	591-78-6	Cetones	(H-atom)h2	00-00-00	H-atom	2	1	323.15	1.60765	-2.89829
2-hexanone	591-78-6	Cetones	(H-atom)h2	00-00-00	H-atom	2	1	348.15	1.71655	-2.69604
2-hexanone	591-78-6	Cetones	(H-atom)h2	00-00-00	H-atom	2	1	373.15	1.82113	-2.51174
2-hexanone	591-78-6	Cetones	(H-atom)h2	00-00-00	H-atom	2	1	398.15	1.92154	-2.34365
2-pentanone	107-87-9	Cetones	(H-atom)h2	00-00-00	H-atom	2	1	298.15	1.45537	-3.18592
2-pentanone	107-87-9	Cetones	(H-atom)h2	00-00-00	H-atom	2	1	323.15	1.56452	-2.96942
2-pentanone	107-87-9	Cetones	(H-atom)h2	00-00-00	H-atom	2	1	348.15	1.66918	-2.77233
2-pentanone	107-87-9	Cetones	(H-atom)h2	00-00-00	H-atom	2	1	373.15	1.76951	-2.5925
2-pentanone	107-87-9	Cetones	(H-atom)h2	00-00-00	H-atom	2	1	398.15	1.86568	-2.42778
3-hexanone	589-38-8	Cetones	(H-atom)h2	00-00-00	H-atom	2	1	298.15	1.48351	-3.12907
3-hexanone	589-38-8	Cetones	(H-atom)h2	00-00-00	H-atom	2	1	323.15	1.59734	-2.90684
3-hexanone	589-38-8	Cetones	(H-atom)h2	00-00-00	H-atom	2	1	348.15	1.70668	-2.70435
3-hexanone	589-38-8	Cetones	(H-atom)h2	00-00-00	H-atom	2	1	373.15	1.81168	-2.51973
3-hexanone	589-38-8	Cetones	(H-atom)h2	00-00-00	H-atom	2	1	398.15	1.91252	-2.35122
3-methyl-2-pentanone	565-61-7	Cetones	(H-atom)h2	00-00-00	H-atom	2	1	298.15	1.48934	-3.13045
3-methyl-2-pentanone	565-61-7	Cetones	(H-atom)h2	00-00-00	H-atom	2	1	323.15	1.60365	-2.908
3-methyl-2-pentanone	565-61-7	Cetones	(H-atom)h2	00-00-00	H-atom	2	1	348.15	1.71339	-2.70523
3-methyl-2-pentanone	565-61-7	Cetones	(H-atom)h2	00-00-00	H-atom	2	1	373.15	1.81874	-2.52023
3-methyl-2-pentanone	565-61-7	Cetones	(H-atom)h2	00-00-00	H-atom	2	1	398.15	1.91987	-2.35115
4-methyl-3-penten-2-one	141-79-7	Cetones	(H-atom)h2	00-00-00	H-atom	2	1	298.15	1.51315	-3.16079
4-methyl-3-penten-2-one	141-79-7	Cetones	(H-atom)h2	00-00-00	H-atom	2	1	323.15	1.62335	-2.94185
4-methyl-3-penten-2-one	141-79-7	Cetones	(H-atom)h2	00-00-00	H-atom	2	1	348.15	1.72905	-2.74247
4-methyl-3-penten-2-one	141-79-7	Cetones	(H-atom)h2	00-00-00	H-atom	2	1	373.15	1.83045	-2.56073
4-methyl-3-penten-2-one	141-79-7	Cetones	(H-atom)h2	00-00-00	H-atom	2	1	398.15	1.9277	-2.39487
acetophenone	98-86-2	Cetones	(H-atom)h2	00-00-00	H-atom	2	1	298.15	1.59075	-2.99574
acetophenone	98-86-2	Cetones	(H-atom)h2	00-00-00	H-atom	2	1	323.15	1.6935	-2.76937
acetophenone	98-86-2	Cetones	(H-atom)h2	00-00-00	H-atom	2	1	348.15	1.79222	-2.56292
acetophenone	98-86-2	Cetones	(H-atom)h2	00-00-00	H-atom	2	1	373.15	1.88708	-2.37485
acetophenone	98-86-2	Cetones	(H-atom)h2	00-00-00	H-atom	2	1	398.15	1.97822	-2.20385
butanone	78-93-3	Cetones	(H-atom)h2	00-00-00	H-atom	2	1	298.15	1.41697	-3.26724
butanone	78-93-3	Cetones	(H-atom)h2	00-00-00	H-atom	2	1	323.15	1.52102	-3.05745
butanone	78-93-3	Cetones	(H-atom)h2	00-00-00	H-atom	2	1	348.15	1.62057	-2.86653
butanone	78-93-3	Cetones	(H-atom)h2	00-00-00	H-atom	2	1	373.15	1.71581	-2.69187
butanone	78-93-3	Cetones	(H-atom)h2	00-00-00	H-atom	2	1	398.15	1.80689	-2.53061
isophorone	78-59-1	Cetones	(H-atom)h2	00-00-00	H-atom	2	1	298.15	1.57326	-2.95502
isophorone	78-59-1	Cetones	(H-atom)h2	00-00-00	H-atom	2	1	323.15	1.6878	-2.71601
isophorone	78-59-1	Cetones	(H-atom)h2	00-00-00	H-atom	2	1	348.15	1.79786	-2.49727
isophorone	78-59-1	Cetones	(H-atom)h2	00-00-00	H-atom	2	1	373.15	1.90363	-2.29726
isophorone	78-59-1	Cetones	(H-atom)h2	00-00-00	H-atom	2	1	398.15	2.00528	-2.11473
propanone	67-64-1	Cetones	(H-atom)h2	00-00-00	H-atom	2	1	298.15	1.39149	-3.36513
propanone	67-64-1	Cetones	(H-atom)h2	00-00-00	H-atom	2	1	323.15	1.48907	-3.16133
propanone	67-64-1	Cetones	(H-atom)h2	00-00-00	H-atom	2	1	348.15	1.58204	-2.97513
propanone	67-64-1	Cetones	(H-atom)h2	00-00-00	H-atom	2	1	373.15	1.6706	-2.80285
propanone	67-64-1	Cetones	(H-atom)h2	00-00-00	H-atom	2	1	398.15	1.75496	-2.64001
1-butanol	71-36-3	n-Alcools	(H-atom)h2	00-00-00	H-atom	5	2	298.15	1.44365	-3.18282
1-butanol	71-36-3	n-Alcools	(H-atom)h2	00-00-00	H-atom	5	2	323.15	1.5534	-2.97062
1-butanol	71-36-3	n-Alcools	(H-atom)h2	00-00-00	H-atom	5	2	348.15	1.65718	-2.78018
1-butanol	71-36-3	n-Alcools	(H-atom)h2	00-00-00	H-atom	5	2	373.15	1.75534	-2.60942
1-butanol	71-36-3	n-Alcools	(H-atom)h2	00-00-00	H-atom	5	2	398.15	1.84828	-2.45605
1-heptanol	111-70-6	n-Alcools	(H-atom)h2	00-00-00	H-atom	5	2	298.15	1.55897	-2.95328
1-heptanol	111-70-6	n-Alcools	(H-atom)h2	00-00-00	H-atom	5	2	323.15	1.67921	-2.72019
1-heptanol	111-70-6	n-Alcools	(H-atom)h2	00-00-00	H-atom	5	2	348.15	1.79383	-2.50887
1-heptanol	111-70-6	n-Alcools	(H-atom)h2	00-00-00	H-atom	5	2	373.15	1.90317	-2.31765
1-heptanol	111-70-6	n-Alcools	(H-atom)h2	00-00-00	H-atom	5	2	398.15	2.00763	-2.14498
1-pentanol	71-41-0	n-Alcools	(H-atom)h2	00-00-00	H-atom	5	2	298.15	1.48613	-3.10496
1-pentanol	71-41-0	n-Alcools	(H-atom)h2	00-00-00	H-atom	5	2	323.15	1.59989	-2.88502
1-pentanol	71-41-0	n-Alcools	(H-atom)h2	00-00-00	H-atom	5	2	348.15	1.70783	-2.6869
1-pentanol	71-41-0	n-Alcools	(H-atom)h2	00-00-00	H-atom	5	2	373.15	1.81027	-2.50873
1-pentanol	71-41-0	n-Alcools	(H-atom)h2	00-00-00	H-atom	5	2	398.15	1.90762	-2.34866
ethanol	64-17-5	n-Alcools	(H-atom)h2	00-00-00	H-atom	5	2	298.15	1.34986	-3.43452
ethanol	64-17-5	n-Alcools	(H-atom)h2	00-00-00	H-atom	5	2	323.15	1.44989	-3.24546
ethanol	64-17-5	n-Alcools	(H-atom)h2	00-00-00	H-atom	5	2	348.15	1.54354	-3.07727
ethanol	64-17-5	n-Alcools	(H-atom)h2	00-00-00	H-atom	5	2	373.15	1.63108	-2.92663
ethanol	64-17-5	n-Alcools	(H-atom)h2	00-00-00	H-atom	5	2	398.15	1.71287	-2.78915
methanol	67-56-1	n-Alcools	(H-atom)h2	00-00-00	H-atom	5	2	298.15	1.30707	-3.64141
methanol	67-56-1	n-Alcools	(H-atom)h2	00-00-00	H-atom	5	2	323.15	1.40021	-3.47121
methanol	67-56-1	n-Alcools	(H-atom)h2	00-00-00	H-atom	5	2	348.15	1.48656	-3.32179
methanol	67-56-1	n-Alcools	(H-atom)h2	00-00-00	H-atom	5	2	373.15	1.56637	-3.18939
methanol	67-56-1	n-Alcools	(H-atom)h2	00-00-00	H-atom	5	2	398.15	1.64003	-3.06896
propanol	71-23-8	n-Alcools	(H-atom)h2	00-00-00	H-atom	5	2	298.15	1.39891	-3.29463
propanol	71-23-8	n-Alcools	(H-atom)h2	00-00-00	H-atom	5	2	323.15	1.50472	-3.09294
propanol	71-23-8	n-Alcools	(H-atom)h2	00-00-00	H-atom	5	2	348.15	1.60437	-2.91276
propanol	71-23-8	n-Alcools	(H-atom)h2	00-00-00	H-atom	5	2	373.15	1.69813	-2.75153
propanol	71-23-8	n-Alcools	(H-atom)h2	00-00-00	H-atom	5	2	398.15	1.78638	-2.60619
butane	106-97-8	n-Alcanes	(H-atom)h2	00-00-00	H-atom	1	1	298.15	1.37701	-3.32813
butane	106-97-8	n-Alcanes	(H-atom)h2	00-00-00	H-atom	1	1	323.15	1.49144	-3.08476
butane	106-97-8	n-Alcanes	(H-atom)h2	00-00-00	H-atom	1	1	348.15	1.60107	-2.84318
butane	106-97-8	n-Alcanes	(H-atom)h2	00-00-00	H-atom	1	1	373.15	1.70607	-2.58859
butane	106-97-8	n-Alcanes	(H-atom)h2	00-00-00	H-atom	1	1	398.15	1.80661	-2.28634
hexane	110-54-3	n-Alcanes	(H-atom)h2	00-00-00	H-atom	1	1	298.15	1.47805	-3.22729
hexane	110-54-3	n-Alcanes	(H-atom)h2	00-00-00	H-atom	1	1	323.15	1.59911	-2.9986
hexane	110-54-3	n-Alcanes	(H-atom)h2	00-00-00	H-atom	1	1	348.15	1.71539	-2.78708
hexane	110-54-3	n-Alcanes	(H-atom)h2	00-00-00	H-atom	1	1	373.15	1.82707	-2.58971
hexane	110-54-3	n-Alcanes	(H-atom)h2	00-00-00	H-atom	1	1	398.15	1.93434	-2.40281
n-decane	124-18-5	n-Alcanes	(H-atom)h2	00-00-00	H-atom	1	1	298.15	1.61724	-3.02164
n-decane	124-18-5	n-Alcanes	(H-atom)h2	00-00-00	H-atom	1	1	323.15	1.7481	-2.78206
n-decane	124-18-5	n-Alcanes	(H-atom)h2	00-00-00	H-atom	1	1	348.15	1.8742	-2.56249
n-decane	124-18-5	n-Alcanes	(H-atom)h2	00-00-00	H-atom	1	1	373.15	1.99575	-2.36137
n-decane	124-18-5	n-Alcanes	(H-atom)h2	00-00-00	H-atom	1	1	398.15	2.11291	-2.17732
n-heptane	142-82-5	n-Alcanes	(H-atom)h2	00-00-00	H-atom	1	1	298.15	1.51864	-3.17008
n-heptane	142-82-5	n-Alcanes	(H-atom)h2	00-00-00	H-atom	1	1	323.15	1.64247	-2.93956
n-heptane	142-82-5	n-Alcanes	(H-atom)h2	00-00-00	H-atom	1	1	348.15	1.76154	-2.72775
n-heptane	142-82-5	n-Alcanes	(H-atom)h2	00-00-00	H-atom	1	1	373.15	1.87602	-2.53241
n-heptane	142-82-5	n-Alcanes	(H-atom)h2	00-00-00	H-atom	1	1	398.15	1.9861	-2.35116
n-nonane	111-84-2	n-Alcanes	(H-atom)h2	00-00-00	H-atom	1	1	298.15	1.58771	-3.06803
n-nonane	111-84-2	n-Alcanes	(H-atom)h2	00-00-00	H-atom	1	1	323.15	1.71639	-2.8316
n-nonane	111-84-2	n-Alcanes	(H-atom)h2	00-00-00	H-atom	1	1	348.15	1.84031	-2.61499
n-nonane	111-84-2	n-Alcanes	(H-atom)h2	00-00-00	H-atom	1	1	373.15	1.95965	-2.41653
n-nonane	111-84-2	n-Alcanes	(H-atom)h2	00-00-00	H-atom	1	1	398.15	2.07461	-2.23466
octane	111-65-9	n-Alcanes	(H-atom)h2	00-00-00	H-atom	1	1	298.15	1.55486	-3.11759
octane	111-65-9	n-Alcanes	(H-atom)h2	00-00-00	H-atom	1	1	323.15	1.68123	-2.88425
octane	111-65-9	n-Alcanes	(H-atom)h2	00-00-00	H-atom	1	1	348.15	1.80284	-2.67034
octane	111-65-9	n-Alcanes	(H-atom)h2	00-00-00	H-atom	1	1	373.15	1.91987	-2.474
octane	111-65-9	n-Alcanes	(H-atom)h2	00-00-00	H-atom	1	1	398.15	2.03251	-2.2934
pentane	109-66-0	n-Alcanes	(H-atom)h2	00-00-00	H-atom	1	1	298.15	1.43184	-3.28299
pentane	109-66-0	n-Alcanes	(H-atom)h2	00-00-00	H-atom	1	1	323.15	1.54978	-3.05276
pentane	109-66-0	n-Alcanes	(H-atom)h2	00-00-00	H-atom	1	1	348.15	1.66293	-2.83598
pentane	109-66-0	n-Alcanes	(H-atom)h2	00-00-00	H-atom	1	1	373.15	1.77146	-2.6274
pentane	109-66-0	n-Alcanes	(H-atom)h2	00-00-00	H-atom	1	1	398.15	1.87557	-2.41929
aceticacid	64-19-7	Acides_n-Aliphatiques	(H-atom)h2	00-00-00	H-atom	5	2	298.15	1.48529	-3.22851
aceticacid	64-19-7	Acides_n-Aliphatiques	(H-atom)h2	00-00-00	H-atom	5	2	323.15	1.57545	-3.03653
aceticacid	64-19-7	Acides_n-Aliphatiques	(H-atom)h2	00-00-00	H-atom	5	2	348.15	1.66028	-2.86623
aceticacid	64-19-7	Acides_n-Aliphatiques	(H-atom)h2	00-00-00	H-atom	5	2	373.15	1.73992	-2.71549
aceticacid	64-19-7	Acides_n-Aliphatiques	(H-atom)h2	00-00-00	H-atom	5	2	398.15	1.81456	-2.58223
butyricacid	107-92-6	Acides_n-Aliphatiques	(H-atom)h2	00-00-00	H-atom	5	2	298.15	1.5188	-3.06271
butyricacid	107-92-6	Acides_n-Aliphatiques	(H-atom)h2	00-00-00	H-atom	5	2	323.15	1.62371	-2.84701
butyricacid	107-92-6	Acides_n-Aliphatiques	(H-atom)h2	00-00-00	H-atom	5	2	348.15	1.72323	-2.65311
butyricacid	107-92-6	Acides_n-Aliphatiques	(H-atom)h2	00-00-00	H-atom	5	2	373.15	1.81754	-2.47937
butyricacid	107-92-6	Acides_n-Aliphatiques	(H-atom)h2	00-00-00	H-atom	5	2	398.15	1.90691	-2.32422
n-bucooh	109-52-4	Acides_n-Aliphatiques	(H-atom)h2	00-00-00	H-atom	5	2	298.15	1.5471	-2.97824
n-bucooh	109-52-4	Acides_n-Aliphatiques	(H-atom)h2	00-00-00	H-atom	5	2	323.15	1.65729	-2.7564
n-bucooh	109-52-4	Acides_n-Aliphatiques	(H-atom)h2	00-00-00	H-atom	5	2	348.15	1.76211	-2.55621
n-bucooh	109-52-4	Acides_n-Aliphatiques	(H-atom)h2	00-00-00	H-atom	5	2	373.15	1.86176	-2.3761
n-bucooh	109-52-4	Acides_n-Aliphatiques	(H-atom)h2	00-00-00	H-atom	5	2	398.15	1.95649	-2.21457
n-hexanoicacid	142-62-1	Acides_n-Aliphatiques	(H-atom)h2	00-00-00	H-atom	5	2	298.15	1.56673	-2.90968
n-hexanoicacid	142-62-1	Acides_n-Aliphatiques	(H-atom)h2	00-00-00	H-atom	5	2	323.15	1.68029	-2.68173
n-hexanoicacid	142-62-1	Acides_n-Aliphatiques	(H-atom)h2	00-00-00	H-atom	5	2	348.15	1.78855	-2.47576
n-hexanoicacid	142-62-1	Acides_n-Aliphatiques	(H-atom)h2	00-00-00	H-atom	5	2	373.15	1.89175	-2.29013
n-hexanoicacid	142-62-1	Acides_n-Aliphatiques	(H-atom)h2	00-00-00	H-atom	5	2	398.15	1.99017	-2.12335
propionicacid	79-09-4	Acides_n-Aliphatiques	(H-atom)h2	00-00-00	H-atom	5	2	298.15	1.4963	-3.14419
propionicacid	79-09-4	Acides_n-Aliphatiques	(H-atom)h2	00-00-00	H-atom	5	2	323.15	1.59473	-2.93857
propionicacid	79-09-4	Acides_n-Aliphatiques	(H-atom)h2	00-00-00	H-atom	5	2	348.15	1.68776	-2.75486
propionicacid	79-09-4	Acides_n-Aliphatiques	(H-atom)h2	00-00-00	H-atom	5	2	373.15	1.77556	-2.59115
propionicacid	79-09-4	Acides_n-Aliphatiques	(H-atom)h2	00-00-00	H-atom	5	2	398.15	1.85838	-2.44554
3-chloropropyne	624-65-7	Chlores_Aliphatiques_C3/+	(H-atom)h2	00-00-00	H-atom	3	1	298.15	1.38297	-3.39533
3-chloropropyne	624-65-7	Chlores_Aliphatiques_C3/+	(H-atom)h2	00-00-00	H-atom	3	1	323.15	1.4792	-3.20301
3-chloropropyne	624-65-7	Chlores_Aliphatiques_C3/+	(H-atom)h2	00-00-00	H-atom	3	1	348.15	1.57125	-3.02783
3-chloropropyne	624-65-7	Chlores_Aliphatiques_C3/+	(H-atom)h2	00-00-00	H-atom	3	1	373.15	1.65923	-2.86692
3-chloropropyne	624-65-7	Chlores_Aliphatiques_C3/+	(H-atom)h2	00-00-00	H-atom	3	1	398.15	1.74328	-2.71727
1-heptene	592-76-7	1-Alcenes	(RAC-1)1-heptyne	00-00-00	Acetylenic-radical	5	2	298.15	-4.4474	-4.37047
1-heptene	592-76-7	1-Alcenes	(RAC-1)1-heptyne	00-00-00	Acetylenic-radical	5	2	323.15	-4.17386	-4.11326
1-heptene	592-76-7	1-Alcenes	(RAC-1)1-heptyne	00-00-00	Acetylenic-radical	5	2	348.15	-3.91665	-3.87446
1-heptene	592-76-7	1-Alcenes	(RAC-1)1-heptyne	00-00-00	Acetylenic-radical	5	2	373.15	-3.67639	-3.65109
1-heptene	592-76-7	1-Alcenes	(RAC-1)1-heptyne	00-00-00	Acetylenic-radical	5	2	398.15	-3.45336	-3.43971
1-hexene	592-41-6	1-Alcenes	(RAC-1)1-heptyne	00-00-00	Acetylenic-radical	5	2	298.15	-4.52989	-4.45856
1-hexene	592-41-6	1-Alcenes	(RAC-1)1-heptyne	00-00-00	Acetylenic-radical	5	2	323.15	-4.26262	-4.20231
1-hexene	592-41-6	1-Alcenes	(RAC-1)1-heptyne	00-00-00	Acetylenic-radical	5	2	348.15	-4.01166	-3.96171
1-hexene	592-41-6	1-Alcenes	(RAC-1)1-heptyne	00-00-00	Acetylenic-radical	5	2	373.15	-3.77766	-3.73235
1-hexene	592-41-6	1-Alcenes	(RAC-1)1-heptyne	00-00-00	Acetylenic-radical	5	2	398.15	-3.56088	-3.50861
octene	111-66-0	1-Alcenes	(RAC-1)1-heptyne	00-00-00	Acetylenic-radical	5	2	298.15	-4.36859	-4.28564
octene	111-66-0	1-Alcenes	(RAC-1)1-heptyne	00-00-00	Acetylenic-radical	5	2	323.15	-4.09003	-4.02525
octene	111-66-0	1-Alcenes	(RAC-1)1-heptyne	00-00-00	Acetylenic-radical	5	2	348.15	-3.82774	-3.78468
octene	111-66-0	1-Alcenes	(RAC-1)1-heptyne	00-00-00	Acetylenic-radical	5	2	373.15	-3.58235	-3.56161
octene	111-66-0	1-Alcenes	(RAC-1)1-heptyne	00-00-00	Acetylenic-radical	5	2	398.15	-3.35417	-3.35366
pentene	109-67-1	1-Alcenes	(RAC-1)1-heptyne	00-00-00	Acetylenic-radical	5	2	298.15	-4.63621	-4.54836
pentene	109-67-1	1-Alcenes	(RAC-1)1-heptyne	00-00-00	Acetylenic-radical	5	2	323.15	-4.37679	-4.28748
pentene	109-67-1	1-Alcenes	(RAC-1)1-heptyne	00-00-00	Acetylenic-radical	5	2	348.15	-4.13371	-4.03567
pentene	109-67-1	1-Alcenes	(RAC-1)1-heptyne	00-00-00	Acetylenic-radical	5	2	373.15	-3.90759	-3.78472
pentene	109-67-1	1-Alcenes	(RAC-1)1-heptyne	00-00-00	Acetylenic-radical	5	2	398.15	-3.69873	-3.52173
trans-2-octene	13389-42-9	2,3,4-Alcenes	(RAC-1)1-heptyne	00-00-00	Acetylenic-radical	5	2	298.15	-4.35354	-4.28664
trans-2-octene	13389-42-9	2,3,4-Alcenes	(RAC-1)1-heptyne	00-00-00	Acetylenic-radical	5	2	323.15	-4.07513	-4.02762
trans-2-octene	13389-42-9	2,3,4-Alcenes	(RAC-1)1-heptyne	00-00-00	Acetylenic-radical	5	2	348.15	-3.81294	-3.78817
trans-2-octene	13389-42-9	2,3,4-Alcenes	(RAC-1)1-heptyne	00-00-00	Acetylenic-radical	5	2	373.15	-3.56763	-3.56603
trans-2-octene	13389-42-9	2,3,4-Alcenes	(RAC-1)1-heptyne	00-00-00	Acetylenic-radical	5	2	398.15	-3.33949	-3.35887
trans-3-heptene	14686-14-7	2,3,4-Alcenes	(RAC-1)1-heptyne	00-00-00	Acetylenic-radical	5	2	298.15	-4.42201	-4.35935
trans-3-heptene	14686-14-7	2,3,4-Alcenes	(RAC-1)1-heptyne	00-00-00	Acetylenic-radical	5	2	323.15	-4.14858	-4.10306
trans-3-heptene	14686-14-7	2,3,4-Alcenes	(RAC-1)1-heptyne	00-00-00	Acetylenic-radical	5	2	348.15	-3.89141	-3.8651
trans-3-heptene	14686-14-7	2,3,4-Alcenes	(RAC-1)1-heptyne	00-00-00	Acetylenic-radical	5	2	373.15	-3.65114	-3.64255
trans-3-heptene	14686-14-7	2,3,4-Alcenes	(RAC-1)1-heptyne	00-00-00	Acetylenic-radical	5	2	398.15	-3.42806	-3.4321
3-methylbutanal	590-86-3	Aldehydes	(RAC-1)1-heptyne	00-00-00	Acetylenic-radical	8	4	298.15	-4.45133	-4.45268
3-methylbutanal	590-86-3	Aldehydes	(RAC-1)1-heptyne	00-00-00	Acetylenic-radical	8	4	323.15	-4.19433	-4.20392
3-methylbutanal	590-86-3	Aldehydes	(RAC-1)1-heptyne	00-00-00	Acetylenic-radical	8	4	348.15	-3.95376	-3.97651
3-methylbutanal	590-86-3	Aldehydes	(RAC-1)1-heptyne	00-00-00	Acetylenic-radical	8	4	373.15	-3.73017	-3.76713
3-methylbutanal	590-86-3	Aldehydes	(RAC-1)1-heptyne	00-00-00	Acetylenic-radical	8	4	398.15	-3.52377	-3.57207
acetaldehyde	75-07-0	Aldehydes	(RAC-1)1-heptyne	00-00-00	Acetylenic-radical	8	4	298.15	-4.13436	-4.58693
acetaldehyde	75-07-0	Aldehydes	(RAC-1)1-heptyne	00-00-00	Acetylenic-radical	8	4	323.15	-3.92601	-4.35087
acetaldehyde	75-07-0	Aldehydes	(RAC-1)1-heptyne	00-00-00	Acetylenic-radical	8	4	348.15	-3.73564	-4.13342
acetaldehyde	75-07-0	Aldehydes	(RAC-1)1-heptyne	00-00-00	Acetylenic-radical	8	4	373.15	-3.56315	-3.92429
acetaldehyde	75-07-0	Aldehydes	(RAC-1)1-heptyne	00-00-00	Acetylenic-radical	8	4	398.15	-3.40828	-3.7086
butanal	123-72-8	Aldehydes	(RAC-1)1-heptyne	00-00-00	Acetylenic-radical	8	4	298.15	-4.45756	-4.54142
butanal	123-72-8	Aldehydes	(RAC-1)1-heptyne	00-00-00	Acetylenic-radical	8	4	323.15	-4.21063	-4.30261
butanal	123-72-8	Aldehydes	(RAC-1)1-heptyne	00-00-00	Acetylenic-radical	8	4	348.15	-3.98031	-4.08488
butanal	123-72-8	Aldehydes	(RAC-1)1-heptyne	00-00-00	Acetylenic-radical	8	4	373.15	-3.76707	-3.88444
butanal	123-72-8	Aldehydes	(RAC-1)1-heptyne	00-00-00	Acetylenic-radical	8	4	398.15	-3.57107	-3.69706
hexanal	66-25-1	Aldehydes	(RAC-1)1-heptyne	00-00-00	Acetylenic-radical	8	4	298.15	-4.42932	-4.39577
hexanal	66-25-1	Aldehydes	(RAC-1)1-heptyne	00-00-00	Acetylenic-radical	8	4	323.15	-4.16353	-4.14101
hexanal	66-25-1	Aldehydes	(RAC-1)1-heptyne	00-00-00	Acetylenic-radical	8	4	348.15	-3.91415	-3.90816
hexanal	66-25-1	Aldehydes	(RAC-1)1-heptyne	00-00-00	Acetylenic-radical	8	4	373.15	-3.68173	-3.69487
hexanal	66-25-1	Aldehydes	(RAC-1)1-heptyne	00-00-00	Acetylenic-radical	8	4	398.15	-3.46651	-3.49881
propanal	123-38-6	Aldehydes	(RAC-1)1-heptyne	00-00-00	Acetylenic-radical	8	4	298.15	-4.36799	-4.60302
propanal	123-38-6	Aldehydes	(RAC-1)1-heptyne	00-00-00	Acetylenic-radical	8	4	323.15	-4.13645	-4.3714
propanal	123-38-6	Aldehydes	(RAC-1)1-heptyne	00-00-00	Acetylenic-radical	8	4	348.15	-3.92185	-4.16005
propanal	123-38-6	Aldehydes	(RAC-1)1-heptyne	00-00-00	Acetylenic-radical	8	4	373.15	-3.72447	-3.96327
propanal	123-38-6	Aldehydes	(RAC-1)1-heptyne	00-00-00	Acetylenic-radical	8	4	398.15	-3.54437	-3.77404
2,2-dimethyl-1-propanol	75-84-3	Autres_Alcools_Aliphatiques	(RAC-1)1-heptyne	00-00-00	Acetylenic-radical	9	4	298.15	-4.02502	-4.03182
2,2-dimethyl-1-propanol	75-84-3	Autres_Alcools_Aliphatiques	(RAC-1)1-heptyne	00-00-00	Acetylenic-radical	9	4	323.15	-3.76941	-3.79695
2,2-dimethyl-1-propanol	75-84-3	Autres_Alcools_Aliphatiques	(RAC-1)1-heptyne	00-00-00	Acetylenic-radical	9	4	348.15	-3.5412	-3.59138
2,2-dimethyl-1-propanol	75-84-3	Autres_Alcools_Aliphatiques	(RAC-1)1-heptyne	00-00-00	Acetylenic-radical	9	4	373.15	-3.33831	-3.41034
2,2-dimethyl-1-propanol	75-84-3	Autres_Alcools_Aliphatiques	(RAC-1)1-heptyne	00-00-00	Acetylenic-radical	9	4	398.15	-3.15821	-3.24844
2-propanol	67-63-0	Autres_Alcools_Aliphatiques	(RAC-1)1-heptyne	00-00-00	Acetylenic-radical	9	4	298.15	-3.92676	-4.07542
2-propanol	67-63-0	Autres_Alcools_Aliphatiques	(RAC-1)1-heptyne	00-00-00	Acetylenic-radical	9	4	323.15	-3.67416	-3.85531
2-propanol	67-63-0	Autres_Alcools_Aliphatiques	(RAC-1)1-heptyne	00-00-00	Acetylenic-radical	9	4	348.15	-3.45493	-3.66801
2-propanol	67-63-0	Autres_Alcools_Aliphatiques	(RAC-1)1-heptyne	00-00-00	Acetylenic-radical	9	4	373.15	-3.2667	-3.50682
2-propanol	67-63-0	Autres_Alcools_Aliphatiques	(RAC-1)1-heptyne	00-00-00	Acetylenic-radical	9	4	398.15	-3.10624	-3.3628
4-methyl-2-pentanol	108-11-2	Autres_Alcools_Aliphatiques	(RAC-1)1-heptyne	00-00-00	Acetylenic-radical	9	4	298.15	-4.01592	-4.01177
4-methyl-2-pentanol	108-11-2	Autres_Alcools_Aliphatiques	(RAC-1)1-heptyne	00-00-00	Acetylenic-radical	9	4	323.15	-3.75396	-3.77232
4-methyl-2-pentanol	108-11-2	Autres_Alcools_Aliphatiques	(RAC-1)1-heptyne	00-00-00	Acetylenic-radical	9	4	348.15	-3.51952	-3.56225
4-methyl-2-pentanol	108-11-2	Autres_Alcools_Aliphatiques	(RAC-1)1-heptyne	00-00-00	Acetylenic-radical	9	4	373.15	-3.31021	-3.37684
4-methyl-2-pentanol	108-11-2	Autres_Alcools_Aliphatiques	(RAC-1)1-heptyne	00-00-00	Acetylenic-radical	9	4	398.15	-3.12314	-3.21101
isopentanol	123-51-3	Autres_Alcools_Aliphatiques	(RAC-1)1-heptyne	00-00-00	Acetylenic-radical	9	4	298.15	-3.99556	-4.01588
isopentanol	123-51-3	Autres_Alcools_Aliphatiques	(RAC-1)1-heptyne	00-00-00	Acetylenic-radical	9	4	323.15	-3.73122	-3.78154
isopentanol	123-51-3	Autres_Alcools_Aliphatiques	(RAC-1)1-heptyne	00-00-00	Acetylenic-radical	9	4	348.15	-3.49575	-3.57855
isopentanol	123-51-3	Autres_Alcools_Aliphatiques	(RAC-1)1-heptyne	00-00-00	Acetylenic-radical	9	4	373.15	-3.28732	-3.40217
isopentanol	123-51-3	Autres_Alcools_Aliphatiques	(RAC-1)1-heptyne	00-00-00	Acetylenic-radical	9	4	398.15	-3.10344	-3.24701
tert-butanol	75-65-0	Autres_Alcools_Aliphatiques	(RAC-1)1-heptyne	00-00-00	Acetylenic-radical	9	4	298.15	-3.98944	-4.08493
tert-butanol	75-65-0	Autres_Alcools_Aliphatiques	(RAC-1)1-heptyne	00-00-00	Acetylenic-radical	9	4	323.15	-3.73708	-3.85362
tert-butanol	75-65-0	Autres_Alcools_Aliphatiques	(RAC-1)1-heptyne	00-00-00	Acetylenic-radical	9	4	348.15	-3.51408	-3.65064
tert-butanol	75-65-0	Autres_Alcools_Aliphatiques	(RAC-1)1-heptyne	00-00-00	Acetylenic-radical	9	4	373.15	-3.31841	-3.46936
tert-butanol	75-65-0	Autres_Alcools_Aliphatiques	(RAC-1)1-heptyne	00-00-00	Acetylenic-radical	9	4	398.15	-3.14739	-3.30118
2,3-dimethylbutane	79-29-8	DiMethylAlcanes	(RAC-1)1-heptyne	00-00-00	Acetylenic-radical	5	2	298.15	-4.36753	-4.34205
2,3-dimethylbutane	79-29-8	DiMethylAlcanes	(RAC-1)1-heptyne	00-00-00	Acetylenic-radical	5	2	323.15	-4.10026	-4.09104
2,3-dimethylbutane	79-29-8	DiMethylAlcanes	(RAC-1)1-heptyne	00-00-00	Acetylenic-radical	5	2	348.15	-3.84893	-3.85482
2,3-dimethylbutane	79-29-8	DiMethylAlcanes	(RAC-1)1-heptyne	00-00-00	Acetylenic-radical	5	2	373.15	-3.61425	-3.62905
2,3-dimethylbutane	79-29-8	DiMethylAlcanes	(RAC-1)1-heptyne	00-00-00	Acetylenic-radical	5	2	398.15	-3.39653	-3.40805
2-methylpentane	107-83-5	MethylAlcanes	(RAC-1)1-heptyne	00-00-00	Acetylenic-radical	5	2	298.15	-4.35545	-4.32183
2-methylpentane	107-83-5	MethylAlcanes	(RAC-1)1-heptyne	00-00-00	Acetylenic-radical	5	2	323.15	-4.08786	-4.07009
2-methylpentane	107-83-5	MethylAlcanes	(RAC-1)1-heptyne	00-00-00	Acetylenic-radical	5	2	348.15	-3.83618	-3.83279
2-methylpentane	107-83-5	MethylAlcanes	(RAC-1)1-heptyne	00-00-00	Acetylenic-radical	5	2	373.15	-3.60111	-3.60544
2-methylpentane	107-83-5	MethylAlcanes	(RAC-1)1-heptyne	00-00-00	Acetylenic-radical	5	2	398.15	-3.38299	-3.38212
3-methylheptane	589-81-1	MethylAlcanes	(RAC-1)1-heptyne	00-00-00	Acetylenic-radical	5	2	298.15	-4.23642	-4.19287
3-methylheptane	589-81-1	MethylAlcanes	(RAC-1)1-heptyne	00-00-00	Acetylenic-radical	5	2	323.15	-3.9581	-3.93975
3-methylheptane	589-81-1	MethylAlcanes	(RAC-1)1-heptyne	00-00-00	Acetylenic-radical	5	2	348.15	-3.69567	-3.70532
3-methylheptane	589-81-1	MethylAlcanes	(RAC-1)1-heptyne	00-00-00	Acetylenic-radical	5	2	373.15	-3.44985	-3.48733
3-methylheptane	589-81-1	MethylAlcanes	(RAC-1)1-heptyne	00-00-00	Acetylenic-radical	5	2	398.15	-3.22098	-3.28336
2,2,4-trimethylpentane	540-84-1	Autres_Alcanes	(RAC-1)1-heptyne	00-00-00	Acetylenic-radical	5	2	298.15	-4.25519	-4.20292
2,2,4-trimethylpentane	540-84-1	Autres_Alcanes	(RAC-1)1-heptyne	00-00-00	Acetylenic-radical	5	2	323.15	-3.97705	-3.94546
2,2,4-trimethylpentane	540-84-1	Autres_Alcanes	(RAC-1)1-heptyne	00-00-00	Acetylenic-radical	5	2	348.15	-3.71487	-3.70626
2,2,4-trimethylpentane	540-84-1	Autres_Alcanes	(RAC-1)1-heptyne	00-00-00	Acetylenic-radical	5	2	373.15	-3.46935	-3.4827
2,2,4-trimethylpentane	540-84-1	Autres_Alcanes	(RAC-1)1-heptyne	00-00-00	Acetylenic-radical	5	2	398.15	-3.24081	-3.27187
methylbutane	78-78-4	MethylAlcanes	(RAC-1)1-heptyne	00-00-00	Acetylenic-radical	5	2	298.15	-4.43247	-4.40484
methylbutane	78-78-4	MethylAlcanes	(RAC-1)1-heptyne	00-00-00	Acetylenic-radical	5	2	323.15	-4.17224	-4.14795
methylbutane	78-78-4	MethylAlcanes	(RAC-1)1-heptyne	00-00-00	Acetylenic-radical	5	2	348.15	-3.92792	-3.8989
methylbutane	78-78-4	MethylAlcanes	(RAC-1)1-heptyne	00-00-00	Acetylenic-radical	5	2	373.15	-3.7002	-3.64921
methylbutane	78-78-4	MethylAlcanes	(RAC-1)1-heptyne	00-00-00	Acetylenic-radical	5	2	398.15	-3.48944	-3.38503
2,2,4-trimethyl-2-pentene	107-40-4	Ethyl_eT_+_Alcenes	(RAC-1)1-heptyne	00-00-00	Acetylenic-radical	8	4	298.15	-4.37201	-4.30909
2,2,4-trimethyl-2-pentene	107-40-4	Ethyl_eT_+_Alcenes	(RAC-1)1-heptyne	00-00-00	Acetylenic-radical	8	4	323.15	-4.09408	-4.04869
2,2,4-trimethyl-2-pentene	107-40-4	Ethyl_eT_+_Alcenes	(RAC-1)1-heptyne	00-00-00	Acetylenic-radical	8	4	348.15	-3.83245	-3.80723
2,2,4-trimethyl-2-pentene	107-40-4	Ethyl_eT_+_Alcenes	(RAC-1)1-heptyne	00-00-00	Acetylenic-radical	8	4	373.15	-3.58776	-3.58207
2,2,4-trimethyl-2-pentene	107-40-4	Ethyl_eT_+_Alcenes	(RAC-1)1-heptyne	00-00-00	Acetylenic-radical	8	4	398.15	-3.36028	-3.37042
2,3-dimethyl-2-butene	563-79-1	Ethyl_eT_+_Alcenes	(RAC-1)1-heptyne	00-00-00	Acetylenic-radical	5	2	298.15	-4.53079	-4.49681
2,3-dimethyl-2-butene	563-79-1	Ethyl_eT_+_Alcenes	(RAC-1)1-heptyne	00-00-00	Acetylenic-radical	5	2	323.15	-4.26426	-4.24576
2,3-dimethyl-2-butene	563-79-1	Ethyl_eT_+_Alcenes	(RAC-1)1-heptyne	00-00-00	Acetylenic-radical	5	2	348.15	-4.01412	-4.01166
2,3-dimethyl-2-butene	563-79-1	Ethyl_eT_+_Alcenes	(RAC-1)1-heptyne	00-00-00	Acetylenic-radical	5	2	373.15	-3.78097	-3.79104
2,3-dimethyl-2-butene	563-79-1	Ethyl_eT_+_Alcenes	(RAC-1)1-heptyne	00-00-00	Acetylenic-radical	5	2	398.15	-3.56508	-3.57983
3-methyl-1-butene	563-45-1	MethylAlcenes	(RAC-1)1-heptyne	00-00-00	Acetylenic-radical	5	2	298.15	-4.63335	-4.52332
3-methyl-1-butene	563-45-1	MethylAlcenes	(RAC-1)1-heptyne	00-00-00	Acetylenic-radical	5	2	323.15	-4.37382	-4.25597
3-methyl-1-butene	563-45-1	MethylAlcenes	(RAC-1)1-heptyne	00-00-00	Acetylenic-radical	5	2	348.15	-4.13068	-3.99477
3-methyl-1-butene	563-45-1	MethylAlcenes	(RAC-1)1-heptyne	00-00-00	Acetylenic-radical	5	2	373.15	-3.90454	-3.72942
3-methyl-1-butene	563-45-1	MethylAlcenes	(RAC-1)1-heptyne	00-00-00	Acetylenic-radical	5	2	398.15	-3.69566	-3.4422
cyclohexanol	108-93-0	Alcools_CycloAliphatiques	(RAC-1)1-heptyne	00-00-00	Acetylenic-radical	9	4	298.15	-4.03135	-4.02634
cyclohexanol	108-93-0	Alcools_CycloAliphatiques	(RAC-1)1-heptyne	00-00-00	Acetylenic-radical	9	4	323.15	-3.76535	-3.78845
cyclohexanol	108-93-0	Alcools_CycloAliphatiques	(RAC-1)1-heptyne	00-00-00	Acetylenic-radical	9	4	348.15	-3.52968	-3.58197
cyclohexanol	108-93-0	Alcools_CycloAliphatiques	(RAC-1)1-heptyne	00-00-00	Acetylenic-radical	9	4	373.15	-3.32209	-3.40279
cyclohexanol	108-93-0	Alcools_CycloAliphatiques	(RAC-1)1-heptyne	00-00-00	Acetylenic-radical	9	4	398.15	-3.13971	-3.24631
cycloheptane	291-64-5	CycloAlcanes	(RAC-1)1-heptyne	00-00-00	Acetylenic-radical	5	2	298.15	-4.38782	-4.31833
cycloheptane	291-64-5	CycloAlcanes	(RAC-1)1-heptyne	00-00-00	Acetylenic-radical	5	2	323.15	-4.12323	-4.08235
cycloheptane	291-64-5	CycloAlcanes	(RAC-1)1-heptyne	00-00-00	Acetylenic-radical	5	2	348.15	-3.87442	-3.86551
cycloheptane	291-64-5	CycloAlcanes	(RAC-1)1-heptyne	00-00-00	Acetylenic-radical	5	2	373.15	-3.64212	-3.66596
cycloheptane	291-64-5	CycloAlcanes	(RAC-1)1-heptyne	00-00-00	Acetylenic-radical	5	2	398.15	-3.4267	-3.48186
cyclohexane	110-82-7	CycloAlcanes	(RAC-1)1-heptyne	00-00-00	Acetylenic-radical	5	2	298.15	-4.45718	-4.43138
cyclohexane	110-82-7	CycloAlcanes	(RAC-1)1-heptyne	00-00-00	Acetylenic-radical	5	2	323.15	-4.19868	-4.20175
cyclohexane	110-82-7	CycloAlcanes	(RAC-1)1-heptyne	00-00-00	Acetylenic-radical	5	2	348.15	-3.95596	-3.98971
cyclohexane	110-82-7	CycloAlcanes	(RAC-1)1-heptyne	00-00-00	Acetylenic-radical	5	2	373.15	-3.72976	-3.79265
cyclohexane	110-82-7	CycloAlcanes	(RAC-1)1-heptyne	00-00-00	Acetylenic-radical	5	2	398.15	-3.52045	-3.60771
cyclopentane	287-92-3	CycloAlcanes	(RAC-1)1-heptyne	00-00-00	Acetylenic-radical	5	2	298.15	-4.555	-4.59465
cyclopentane	287-92-3	CycloAlcanes	(RAC-1)1-heptyne	00-00-00	Acetylenic-radical	5	2	323.15	-4.3036	-4.36937
cyclopentane	287-92-3	CycloAlcanes	(RAC-1)1-heptyne	00-00-00	Acetylenic-radical	5	2	348.15	-4.06808	-4.15883
cyclopentane	287-92-3	CycloAlcanes	(RAC-1)1-heptyne	00-00-00	Acetylenic-radical	5	2	373.15	-3.84914	-3.9589
cyclopentane	287-92-3	CycloAlcanes	(RAC-1)1-heptyne	00-00-00	Acetylenic-radical	5	2	398.15	-3.64714	-3.7644
methylcyclohexane	108-87-2	AlcylCycloHexanes	(RAC-1)1-heptyne	00-00-00	Acetylenic-radical	5	2	298.15	-4.38606	-4.31161
methylcyclohexane	108-87-2	AlcylCycloHexanes	(RAC-1)1-heptyne	00-00-00	Acetylenic-radical	5	2	323.15	-4.12015	-4.07146
methylcyclohexane	108-87-2	AlcylCycloHexanes	(RAC-1)1-heptyne	00-00-00	Acetylenic-radical	5	2	348.15	-3.87008	-3.84983
methylcyclohexane	108-87-2	AlcylCycloHexanes	(RAC-1)1-heptyne	00-00-00	Acetylenic-radical	5	2	373.15	-3.63656	-3.64449
methylcyclohexane	108-87-2	AlcylCycloHexanes	(RAC-1)1-heptyne	00-00-00	Acetylenic-radical	5	2	398.15	-3.41996	-3.45312
1,2-epoxypropane	75-56-9	Epoxydes	(RAC-1)1-heptyne	00-00-00	Acetylenic-radical	8	4	298.15	-4.68152	-4.76869
1,2-epoxypropane	75-56-9	Epoxydes	(RAC-1)1-heptyne	00-00-00	Acetylenic-radical	8	4	323.15	-4.45116	-4.536
1,2-epoxypropane	75-56-9	Epoxydes	(RAC-1)1-heptyne	00-00-00	Acetylenic-radical	8	4	348.15	-4.2374	-4.31773
1,2-epoxypropane	75-56-9	Epoxydes	(RAC-1)1-heptyne	00-00-00	Acetylenic-radical	8	4	373.15	-4.04069	-4.10659
1,2-epoxypropane	75-56-9	Epoxydes	(RAC-1)1-heptyne	00-00-00	Acetylenic-radical	8	4	398.15	-3.86119	-3.89237
ethyleneoxide	75-21-8	Epoxydes	(RAC-1)1-heptyne	00-00-00	Acetylenic-radical	8	4	298.15	-4.68188	-5.00114
ethyleneoxide	75-21-8	Epoxydes	(RAC-1)1-heptyne	00-00-00	Acetylenic-radical	8	4	323.15	-4.4762	-4.80397
ethyleneoxide	75-21-8	Epoxydes	(RAC-1)1-heptyne	00-00-00	Acetylenic-radical	8	4	348.15	-4.28707	-4.61926
ethyleneoxide	75-21-8	Epoxydes	(RAC-1)1-heptyne	00-00-00	Acetylenic-radical	8	4	373.15	-4.11485	-4.43699
ethyleneoxide	75-21-8	Epoxydes	(RAC-1)1-heptyne	00-00-00	Acetylenic-radical	8	4	398.15	-3.95962	-4.2424
thf	109-99-9	Epoxydes	(RAC-1)1-heptyne	00-00-00	Acetylenic-radical	8	4	298.15	-4.77921	-4.90711
thf	109-99-9	Epoxydes	(RAC-1)1-heptyne	00-00-00	Acetylenic-radical	8	4	323.15	-4.53001	-4.66544
thf	109-99-9	Epoxydes	(RAC-1)1-heptyne	00-00-00	Acetylenic-radical	8	4	348.15	-4.29823	-4.44414
thf	109-99-9	Epoxydes	(RAC-1)1-heptyne	00-00-00	Acetylenic-radical	8	4	373.15	-4.08425	-4.23954
thf	109-99-9	Epoxydes	(RAC-1)1-heptyne	00-00-00	Acetylenic-radical	8	4	398.15	-3.88815	-4.04745
ethylacetate	141-78-6	Acetates	(RAC-1)1-heptyne	00-00-00	Acetylenic-radical	8	4	298.15	-4.4103	-4.39749
ethylacetate	141-78-6	Acetates	(RAC-1)1-heptyne	00-00-00	Acetylenic-radical	8	4	323.15	-4.16196	-4.14938
ethylacetate	141-78-6	Acetates	(RAC-1)1-heptyne	00-00-00	Acetylenic-radical	8	4	348.15	-3.93005	-3.923
ethylacetate	141-78-6	Acetates	(RAC-1)1-heptyne	00-00-00	Acetylenic-radical	8	4	373.15	-3.71501	-3.71407
ethylacetate	141-78-6	Acetates	(RAC-1)1-heptyne	00-00-00	Acetylenic-radical	8	4	398.15	-3.517	-3.51767
ethylbutyrate	105-54-4	Propionates/Butyrates	(RAC-1)1-heptyne	00-00-00	Acetylenic-radical	8	4	298.15	-4.43681	-4.35689
ethylbutyrate	105-54-4	Propionates/Butyrates	(RAC-1)1-heptyne	00-00-00	Acetylenic-radical	8	4	323.15	-4.16857	-4.09649
ethylbutyrate	105-54-4	Propionates/Butyrates	(RAC-1)1-heptyne	00-00-00	Acetylenic-radical	8	4	348.15	-3.91673	-3.85765
ethylbutyrate	105-54-4	Propionates/Butyrates	(RAC-1)1-heptyne	00-00-00	Acetylenic-radical	8	4	373.15	-3.68184	-3.63765
ethylbutyrate	105-54-4	Propionates/Butyrates	(RAC-1)1-heptyne	00-00-00	Acetylenic-radical	8	4	398.15	-3.46412	-3.43366
isopropylacetate	108-21-4	Acetates	(RAC-1)1-heptyne	00-00-00	Acetylenic-radical	8	4	298.15	-4.438	-4.37591
isopropylacetate	108-21-4	Acetates	(RAC-1)1-heptyne	00-00-00	Acetylenic-radical	8	4	323.15	-4.17846	-4.12045
isopropylacetate	108-21-4	Acetates	(RAC-1)1-heptyne	00-00-00	Acetylenic-radical	8	4	348.15	-3.93531	-3.88548
isopropylacetate	108-21-4	Acetates	(RAC-1)1-heptyne	00-00-00	Acetylenic-radical	8	4	373.15	-3.70908	-3.66731
isopropylacetate	108-21-4	Acetates	(RAC-1)1-heptyne	00-00-00	Acetylenic-radical	8	4	398.15	-3.49996	-3.46178
methylacetate	79-20-9	Acetates	(RAC-1)1-heptyne	00-00-00	Acetylenic-radical	8	4	298.15	-4.30106	-4.41104
methylacetate	79-20-9	Acetates	(RAC-1)1-heptyne	00-00-00	Acetylenic-radical	8	4	323.15	-4.06685	-4.17524
methylacetate	79-20-9	Acetates	(RAC-1)1-heptyne	00-00-00	Acetylenic-radical	8	4	348.15	-3.84941	-3.96212
methylacetate	79-20-9	Acetates	(RAC-1)1-heptyne	00-00-00	Acetylenic-radical	8	4	373.15	-3.649	-3.76628
methylacetate	79-20-9	Acetates	(RAC-1)1-heptyne	00-00-00	Acetylenic-radical	8	4	398.15	-3.46565	-3.58115
n-butylacetate	123-86-4	Acetates	(RAC-1)1-heptyne	00-00-00	Acetylenic-radical	8	4	298.15	-4.41959	-4.31267
n-butylacetate	123-86-4	Acetates	(RAC-1)1-heptyne	00-00-00	Acetylenic-radical	8	4	323.15	-4.15262	-4.05293
n-butylacetate	123-86-4	Acetates	(RAC-1)1-heptyne	00-00-00	Acetylenic-radical	8	4	348.15	-3.90196	-3.81538
n-butylacetate	123-86-4	Acetates	(RAC-1)1-heptyne	00-00-00	Acetylenic-radical	8	4	373.15	-3.66816	-3.59749
n-butylacetate	123-86-4	Acetates	(RAC-1)1-heptyne	00-00-00	Acetylenic-radical	8	4	398.15	-3.45148	-3.39667
n-pentylacetate	628-63-7	Acetates	(RAC-1)1-heptyne	00-00-00	Acetylenic-radical	8	4	298.15	-4.39173	-4.27202
n-pentylacetate	628-63-7	Acetates	(RAC-1)1-heptyne	00-00-00	Acetylenic-radical	8	4	323.15	-4.11837	-4.0073
n-pentylacetate	628-63-7	Acetates	(RAC-1)1-heptyne	00-00-00	Acetylenic-radical	8	4	348.15	-3.86132	-3.76467
n-pentylacetate	628-63-7	Acetates	(RAC-1)1-heptyne	00-00-00	Acetylenic-radical	8	4	373.15	-3.62117	-3.54192
n-pentylacetate	628-63-7	Acetates	(RAC-1)1-heptyne	00-00-00	Acetylenic-radical	8	4	398.15	-3.39817	-3.33694
n-propylacetate	109-60-4	Acetates	(RAC-1)1-heptyne	00-00-00	Acetylenic-radical	8	4	298.15	-4.43632	-4.36789
n-propylacetate	109-60-4	Acetates	(RAC-1)1-heptyne	00-00-00	Acetylenic-radical	8	4	323.15	-4.1773	-4.11359
n-propylacetate	109-60-4	Acetates	(RAC-1)1-heptyne	00-00-00	Acetylenic-radical	8	4	348.15	-3.93464	-3.88104
n-propylacetate	109-60-4	Acetates	(RAC-1)1-heptyne	00-00-00	Acetylenic-radical	8	4	373.15	-3.70886	-3.667
n-propylacetate	109-60-4	Acetates	(RAC-1)1-heptyne	00-00-00	Acetylenic-radical	8	4	398.15	-3.50017	-3.46799
1-ethoxybutane	628-81-9	Ethers_Aliphatiques	(RAC-1)1-heptyne	00-00-00	Acetylenic-radical	8	4	298.15	-4.53955	-4.49221
1-ethoxybutane	628-81-9	Ethers_Aliphatiques	(RAC-1)1-heptyne	00-00-00	Acetylenic-radical	8	4	323.15	-4.26477	-4.22348
1-ethoxybutane	628-81-9	Ethers_Aliphatiques	(RAC-1)1-heptyne	00-00-00	Acetylenic-radical	8	4	348.15	-4.0069	-3.97444
1-ethoxybutane	628-81-9	Ethers_Aliphatiques	(RAC-1)1-heptyne	00-00-00	Acetylenic-radical	8	4	373.15	-3.76642	-3.74164
1-ethoxybutane	628-81-9	Ethers_Aliphatiques	(RAC-1)1-heptyne	00-00-00	Acetylenic-radical	8	4	398.15	-3.54351	-3.52111
diethylether	60-29-7	Ethers_Aliphatiques	(RAC-1)1-heptyne	00-00-00	Acetylenic-radical	8	4	298.15	-4.6996	-4.67514
diethylether	60-29-7	Ethers_Aliphatiques	(RAC-1)1-heptyne	00-00-00	Acetylenic-radical	8	4	323.15	-4.4396	-4.40341
diethylether	60-29-7	Ethers_Aliphatiques	(RAC-1)1-heptyne	00-00-00	Acetylenic-radical	8	4	348.15	-4.1967	-4.14248
diethylether	60-29-7	Ethers_Aliphatiques	(RAC-1)1-heptyne	00-00-00	Acetylenic-radical	8	4	373.15	-3.97133	-3.88399
diethylether	60-29-7	Ethers_Aliphatiques	(RAC-1)1-heptyne	00-00-00	Acetylenic-radical	8	4	398.15	-3.76364	-3.61504
ethylpropylether	628-32-0	Ethers_Aliphatiques	(RAC-1)1-heptyne	00-00-00	Acetylenic-radical	8	4	298.15	-4.61876	-4.56775
ethylpropylether	628-32-0	Ethers_Aliphatiques	(RAC-1)1-heptyne	00-00-00	Acetylenic-radical	8	4	323.15	-4.35047	-4.30017
ethylpropylether	628-32-0	Ethers_Aliphatiques	(RAC-1)1-heptyne	00-00-00	Acetylenic-radical	8	4	348.15	-4.09914	-4.05004
ethylpropylether	628-32-0	Ethers_Aliphatiques	(RAC-1)1-heptyne	00-00-00	Acetylenic-radical	8	4	373.15	-3.86525	-3.81254
ethylpropylether	628-32-0	Ethers_Aliphatiques	(RAC-1)1-heptyne	00-00-00	Acetylenic-radical	8	4	398.15	-3.64895	-3.58142
methylethylether	540-67-0	Ethers_Aliphatiques	(RAC-1)1-heptyne	00-00-00	Acetylenic-radical	8	4	298.15	-4.82686	-4.80593
methylethylether	540-67-0	Ethers_Aliphatiques	(RAC-1)1-heptyne	00-00-00	Acetylenic-radical	8	4	323.15	-4.57795	-4.53141
methylethylether	540-67-0	Ethers_Aliphatiques	(RAC-1)1-heptyne	00-00-00	Acetylenic-radical	8	4	348.15	-4.3463	-4.25753
methylethylether	540-67-0	Ethers_Aliphatiques	(RAC-1)1-heptyne	00-00-00	Acetylenic-radical	8	4	373.15	-4.13229	-3.96816
methylethylether	540-67-0	Ethers_Aliphatiques	(RAC-1)1-heptyne	00-00-00	Acetylenic-radical	8	4	398.15	-3.93602	-3.63161
h2o	7732-18-5	Autres_Inorganiques	(RAC-1)1-heptyne	00-00-00	Acetylenic-radical	9	4	298.15	0.87521	1.08305
h2o	7732-18-5	Autres_Inorganiques	(RAC-1)1-heptyne	00-00-00	Acetylenic-radical	9	4	323.15	1.09587	1.27958
h2o	7732-18-5	Autres_Inorganiques	(RAC-1)1-heptyne	00-00-00	Acetylenic-radical	9	4	348.15	1.24727	1.37103
h2o	7732-18-5	Autres_Inorganiques	(RAC-1)1-heptyne	00-00-00	Acetylenic-radical	9	4	373.15	1.33674	1.3648
h2o	7732-18-5	Autres_Inorganiques	(RAC-1)1-heptyne	00-00-00	Acetylenic-radical	9	4	398.15	1.37207	1.27111
2-heptanone	110-43-0	Cetones	(RAC-1)1-heptyne	00-00-00	Acetylenic-radical	8	4	298.15	-4.34713	-4.32347
2-heptanone	110-43-0	Cetones	(RAC-1)1-heptyne	00-00-00	Acetylenic-radical	8	4	323.15	-4.07605	-4.06
2-heptanone	110-43-0	Cetones	(RAC-1)1-heptyne	00-00-00	Acetylenic-radical	8	4	348.15	-3.82123	-3.81856
2-heptanone	110-43-0	Cetones	(RAC-1)1-heptyne	00-00-00	Acetylenic-radical	8	4	373.15	-3.58329	-3.59709
2-heptanone	110-43-0	Cetones	(RAC-1)1-heptyne	00-00-00	Acetylenic-radical	8	4	398.15	-3.36251	-3.39358
2-hexanone	591-78-6	Cetones	(RAC-1)1-heptyne	00-00-00	Acetylenic-radical	8	4	298.15	-4.3088	-4.38799
2-hexanone	591-78-6	Cetones	(RAC-1)1-heptyne	00-00-00	Acetylenic-radical	8	4	323.15	-4.04385	-4.13074
2-hexanone	591-78-6	Cetones	(RAC-1)1-heptyne	00-00-00	Acetylenic-radical	8	4	348.15	-3.79538	-3.89548
2-hexanone	591-78-6	Cetones	(RAC-1)1-heptyne	00-00-00	Acetylenic-radical	8	4	373.15	-3.56396	-3.67984
2-hexanone	591-78-6	Cetones	(RAC-1)1-heptyne	00-00-00	Acetylenic-radical	8	4	398.15	-3.34979	-3.48141
2-pentanone	107-87-9	Cetones	(RAC-1)1-heptyne	00-00-00	Acetylenic-radical	8	4	298.15	-4.30227	-4.44207
2-pentanone	107-87-9	Cetones	(RAC-1)1-heptyne	00-00-00	Acetylenic-radical	8	4	323.15	-4.04588	-4.19054
2-pentanone	107-87-9	Cetones	(RAC-1)1-heptyne	00-00-00	Acetylenic-radical	8	4	348.15	-3.80606	-3.96087
2-pentanone	107-87-9	Cetones	(RAC-1)1-heptyne	00-00-00	Acetylenic-radical	8	4	373.15	-3.58333	-3.75015
2-pentanone	107-87-9	Cetones	(RAC-1)1-heptyne	00-00-00	Acetylenic-radical	8	4	398.15	-3.37787	-3.55529
3-hexanone	589-38-8	Cetones	(RAC-1)1-heptyne	00-00-00	Acetylenic-radical	8	4	298.15	-4.42147	-4.42095
3-hexanone	589-38-8	Cetones	(RAC-1)1-heptyne	00-00-00	Acetylenic-radical	8	4	323.15	-4.15476	-4.16287
3-hexanone	589-38-8	Cetones	(RAC-1)1-heptyne	00-00-00	Acetylenic-radical	8	4	348.15	-3.90467	-3.92666
3-hexanone	589-38-8	Cetones	(RAC-1)1-heptyne	00-00-00	Acetylenic-radical	8	4	373.15	-3.67172	-3.70987
3-hexanone	589-38-8	Cetones	(RAC-1)1-heptyne	00-00-00	Acetylenic-radical	8	4	398.15	-3.45613	-3.51001
3-methyl-2-pentanone	565-61-7	Cetones	(RAC-1)1-heptyne	00-00-00	Acetylenic-radical	8	4	298.15	-4.39936	-4.41769
3-methyl-2-pentanone	565-61-7	Cetones	(RAC-1)1-heptyne	00-00-00	Acetylenic-radical	8	4	323.15	-4.13379	-4.15932
3-methyl-2-pentanone	565-61-7	Cetones	(RAC-1)1-heptyne	00-00-00	Acetylenic-radical	8	4	348.15	-3.88472	-3.9226
3-methyl-2-pentanone	565-61-7	Cetones	(RAC-1)1-heptyne	00-00-00	Acetylenic-radical	8	4	373.15	-3.65272	-3.70502
3-methyl-2-pentanone	565-61-7	Cetones	(RAC-1)1-heptyne	00-00-00	Acetylenic-radical	8	4	398.15	-3.43802	-3.50396
4-methyl-3-penten-2-one	141-79-7	Cetones	(RAC-1)1-heptyne	00-00-00	Acetylenic-radical	8	4	298.15	-4.31067	-4.40437
4-methyl-3-penten-2-one	141-79-7	Cetones	(RAC-1)1-heptyne	00-00-00	Acetylenic-radical	8	4	323.15	-4.04913	-4.15077
4-methyl-3-penten-2-one	141-79-7	Cetones	(RAC-1)1-heptyne	00-00-00	Acetylenic-radical	8	4	348.15	-3.8041	-3.91926
4-methyl-3-penten-2-one	141-79-7	Cetones	(RAC-1)1-heptyne	00-00-00	Acetylenic-radical	8	4	373.15	-3.57613	-3.7074
4-methyl-3-penten-2-one	141-79-7	Cetones	(RAC-1)1-heptyne	00-00-00	Acetylenic-radical	8	4	398.15	-3.36545	-3.51276
acetophenone	98-86-2	Cetones	(RAC-1)1-heptyne	00-00-00	Acetylenic-radical	8	4	298.15	-4.10387	-4.12125
acetophenone	98-86-2	Cetones	(RAC-1)1-heptyne	00-00-00	Acetylenic-radical	8	4	323.15	-3.85676	-3.87262
acetophenone	98-86-2	Cetones	(RAC-1)1-heptyne	00-00-00	Acetylenic-radical	8	4	348.15	-3.62477	-3.6468
acetophenone	98-86-2	Cetones	(RAC-1)1-heptyne	00-00-00	Acetylenic-radical	8	4	373.15	-3.40859	-3.44176
acetophenone	98-86-2	Cetones	(RAC-1)1-heptyne	00-00-00	Acetylenic-radical	8	4	398.15	-3.20854	-3.25577
butanone	78-93-3	Cetones	(RAC-1)1-heptyne	00-00-00	Acetylenic-radical	8	4	298.15	-4.23911	-4.49861
butanone	78-93-3	Cetones	(RAC-1)1-heptyne	00-00-00	Acetylenic-radical	8	4	323.15	-3.99382	-4.25445
butanone	78-93-3	Cetones	(RAC-1)1-heptyne	00-00-00	Acetylenic-radical	8	4	348.15	-3.7653	-4.03217
butanone	78-93-3	Cetones	(RAC-1)1-heptyne	00-00-00	Acetylenic-radical	8	4	373.15	-3.55396	-3.82805
butanone	78-93-3	Cetones	(RAC-1)1-heptyne	00-00-00	Acetylenic-radical	8	4	398.15	-3.35994	-3.63791
isophorone	78-59-1	Cetones	(RAC-1)1-heptyne	00-00-00	Acetylenic-radical	8	4	298.15	-4.1621	-4.2049
isophorone	78-59-1	Cetones	(RAC-1)1-heptyne	00-00-00	Acetylenic-radical	8	4	323.15	-3.8899	-3.92703
isophorone	78-59-1	Cetones	(RAC-1)1-heptyne	00-00-00	Acetylenic-radical	8	4	348.15	-3.63452	-3.67273
isophorone	78-59-1	Cetones	(RAC-1)1-heptyne	00-00-00	Acetylenic-radical	8	4	373.15	-3.39642	-3.44013
isophorone	78-59-1	Cetones	(RAC-1)1-heptyne	00-00-00	Acetylenic-radical	8	4	398.15	-3.17576	-3.2276
propanone	67-64-1	Cetones	(RAC-1)1-heptyne	00-00-00	Acetylenic-radical	8	4	298.15	-4.07403	-4.50374
propanone	67-64-1	Cetones	(RAC-1)1-heptyne	00-00-00	Acetylenic-radical	8	4	323.15	-3.84421	-4.26129
propanone	67-64-1	Cetones	(RAC-1)1-heptyne	00-00-00	Acetylenic-radical	8	4	348.15	-3.6319	-4.04129
propanone	67-64-1	Cetones	(RAC-1)1-heptyne	00-00-00	Acetylenic-radical	8	4	373.15	-3.43726	-3.83846
propanone	67-64-1	Cetones	(RAC-1)1-heptyne	00-00-00	Acetylenic-radical	8	4	398.15	-3.26023	-3.64633
1-butanol	71-36-3	n-Alcools	(RAC-1)1-heptyne	00-00-00	Acetylenic-radical	9	4	298.15	-4.00241	-4.05383
1-butanol	71-36-3	n-Alcools	(RAC-1)1-heptyne	00-00-00	Acetylenic-radical	9	4	323.15	-3.74375	-3.82584
1-butanol	71-36-3	n-Alcools	(RAC-1)1-heptyne	00-00-00	Acetylenic-radical	9	4	348.15	-3.51541	-3.63072
1-butanol	71-36-3	n-Alcools	(RAC-1)1-heptyne	00-00-00	Acetylenic-radical	9	4	373.15	-3.31536	-3.46341
1-butanol	71-36-3	n-Alcools	(RAC-1)1-heptyne	00-00-00	Acetylenic-radical	9	4	398.15	-3.14088	-3.31798
1-heptanol	111-70-6	n-Alcools	(RAC-1)1-heptyne	00-00-00	Acetylenic-radical	9	4	298.15	-4.00528	-3.91811
1-heptanol	111-70-6	n-Alcools	(RAC-1)1-heptyne	00-00-00	Acetylenic-radical	9	4	323.15	-3.73323	-3.668
1-heptanol	111-70-6	n-Alcools	(RAC-1)1-heptyne	00-00-00	Acetylenic-radical	9	4	348.15	-3.48763	-3.4477
1-heptanol	111-70-6	n-Alcools	(RAC-1)1-heptyne	00-00-00	Acetylenic-radical	9	4	373.15	-3.2666	-3.25298
1-heptanol	111-70-6	n-Alcools	(RAC-1)1-heptyne	00-00-00	Acetylenic-radical	9	4	398.15	-3.06778	-3.07938
1-pentanol	71-41-0	n-Alcools	(RAC-1)1-heptyne	00-00-00	Acetylenic-radical	9	4	298.15	-4.01194	-4.02082
1-pentanol	71-41-0	n-Alcools	(RAC-1)1-heptyne	00-00-00	Acetylenic-radical	9	4	323.15	-3.74702	-3.78452
1-pentanol	71-41-0	n-Alcools	(RAC-1)1-heptyne	00-00-00	Acetylenic-radical	9	4	348.15	-3.51105	-3.58
1-pentanol	71-41-0	n-Alcools	(RAC-1)1-heptyne	00-00-00	Acetylenic-radical	9	4	373.15	-3.30208	-3.40261
1-pentanol	71-41-0	n-Alcools	(RAC-1)1-heptyne	00-00-00	Acetylenic-radical	9	4	398.15	-3.11758	-3.24708
ethanol	64-17-5	n-Alcools	(RAC-1)1-heptyne	00-00-00	Acetylenic-radical	9	4	298.15	-3.823	-4.08319
ethanol	64-17-5	n-Alcools	(RAC-1)1-heptyne	00-00-00	Acetylenic-radical	9	4	323.15	-3.57303	-3.87915
ethanol	64-17-5	n-Alcools	(RAC-1)1-heptyne	00-00-00	Acetylenic-radical	9	4	348.15	-3.35823	-3.71223
ethanol	64-17-5	n-Alcools	(RAC-1)1-heptyne	00-00-00	Acetylenic-radical	9	4	373.15	-3.17707	-3.57576
ethanol	64-17-5	n-Alcools	(RAC-1)1-heptyne	00-00-00	Acetylenic-radical	9	4	398.15	-3.02679	-3.46085
methanol	67-56-1	n-Alcools	(RAC-1)1-heptyne	00-00-00	Acetylenic-radical	9	4	298.15	-3.56828	-3.91327
methanol	67-56-1	n-Alcools	(RAC-1)1-heptyne	00-00-00	Acetylenic-radical	9	4	323.15	-3.33305	-3.72821
methanol	67-56-1	n-Alcools	(RAC-1)1-heptyne	00-00-00	Acetylenic-radical	9	4	348.15	-3.1369	-3.58781
methanol	67-56-1	n-Alcools	(RAC-1)1-heptyne	00-00-00	Acetylenic-radical	9	4	373.15	-2.97816	-3.48482
methanol	67-56-1	n-Alcools	(RAC-1)1-heptyne	00-00-00	Acetylenic-radical	9	4	398.15	-2.85386	-3.40951
propanol	71-23-8	n-Alcools	(RAC-1)1-heptyne	00-00-00	Acetylenic-radical	9	4	298.15	-3.93995	-4.08986
propanol	71-23-8	n-Alcools	(RAC-1)1-heptyne	00-00-00	Acetylenic-radical	9	4	323.15	-3.67977	-3.8734
propanol	71-23-8	n-Alcools	(RAC-1)1-heptyne	00-00-00	Acetylenic-radical	9	4	348.15	-3.45294	-3.69156
propanol	71-23-8	n-Alcools	(RAC-1)1-heptyne	00-00-00	Acetylenic-radical	9	4	373.15	-3.2578	-3.53854
propanol	71-23-8	n-Alcools	(RAC-1)1-heptyne	00-00-00	Acetylenic-radical	9	4	398.15	-3.09156	-3.40711
butane	106-97-8	n-Alcanes	(RAC-1)1-heptyne	00-00-00	Acetylenic-radical	5	2	298.15	-4.5141	-4.47955
butane	106-97-8	n-Alcanes	(RAC-1)1-heptyne	00-00-00	Acetylenic-radical	5	2	323.15	-4.26301	-4.20885
butane	106-97-8	n-Alcanes	(RAC-1)1-heptyne	00-00-00	Acetylenic-radical	5	2	348.15	-4.02778	-3.93108
butane	106-97-8	n-Alcanes	(RAC-1)1-heptyne	00-00-00	Acetylenic-radical	5	2	373.15	-3.80913	-3.62533
butane	106-97-8	n-Alcanes	(RAC-1)1-heptyne	00-00-00	Acetylenic-radical	5	2	398.15	-3.60737	-3.24233
hexane	110-54-3	n-Alcanes	(RAC-1)1-heptyne	00-00-00	Acetylenic-radical	5	2	298.15	-4.3456	-4.32125
hexane	110-54-3	n-Alcanes	(RAC-1)1-heptyne	00-00-00	Acetylenic-radical	5	2	323.15	-4.07783	-4.07294
hexane	110-54-3	n-Alcanes	(RAC-1)1-heptyne	00-00-00	Acetylenic-radical	5	2	348.15	-3.82593	-3.83994
hexane	110-54-3	n-Alcanes	(RAC-1)1-heptyne	00-00-00	Acetylenic-radical	5	2	373.15	-3.59061	-3.6183
hexane	110-54-3	n-Alcanes	(RAC-1)1-heptyne	00-00-00	Acetylenic-radical	5	2	398.15	-3.37222	-3.40297
n-decane	124-18-5	n-Alcanes	(RAC-1)1-heptyne	00-00-00	Acetylenic-radical	5	2	298.15	-4.1411	-4.05254
n-decane	124-18-5	n-Alcanes	(RAC-1)1-heptyne	00-00-00	Acetylenic-radical	5	2	323.15	-3.8546	-3.79257
n-decane	124-18-5	n-Alcanes	(RAC-1)1-heptyne	00-00-00	Acetylenic-radical	5	2	348.15	-3.58398	-3.5524
n-decane	124-18-5	n-Alcanes	(RAC-1)1-heptyne	00-00-00	Acetylenic-radical	5	2	373.15	-3.32996	-3.33037
n-decane	124-18-5	n-Alcanes	(RAC-1)1-heptyne	00-00-00	Acetylenic-radical	5	2	398.15	-3.09288	-3.12493
n-heptane	142-82-5	n-Alcanes	(RAC-1)1-heptyne	00-00-00	Acetylenic-radical	5	2	298.15	-4.28338	-4.24414
n-heptane	142-82-5	n-Alcanes	(RAC-1)1-heptyne	00-00-00	Acetylenic-radical	5	2	323.15	-4.00973	-3.99411
n-heptane	142-82-5	n-Alcanes	(RAC-1)1-heptyne	00-00-00	Acetylenic-radical	5	2	348.15	-3.75196	-3.76175
n-heptane	142-82-5	n-Alcanes	(RAC-1)1-heptyne	00-00-00	Acetylenic-radical	5	2	373.15	-3.51077	-3.54432
n-heptane	142-82-5	n-Alcanes	(RAC-1)1-heptyne	00-00-00	Acetylenic-radical	5	2	398.15	-3.28651	-3.33868
n-nonane	111-84-2	n-Alcanes	(RAC-1)1-heptyne	00-00-00	Acetylenic-radical	5	2	298.15	-4.18049	-4.10761
n-nonane	111-84-2	n-Alcanes	(RAC-1)1-heptyne	00-00-00	Acetylenic-radical	5	2	323.15	-3.89784	-3.85141
n-nonane	111-84-2	n-Alcanes	(RAC-1)1-heptyne	00-00-00	Acetylenic-radical	5	2	348.15	-3.63106	-3.61463
n-nonane	111-84-2	n-Alcanes	(RAC-1)1-heptyne	00-00-00	Acetylenic-radical	5	2	373.15	-3.38086	-3.39542
n-nonane	111-84-2	n-Alcanes	(RAC-1)1-heptyne	00-00-00	Acetylenic-radical	5	2	398.15	-3.1476	-3.19198
octane	111-65-9	n-Alcanes	(RAC-1)1-heptyne	00-00-00	Acetylenic-radical	5	2	298.15	-4.2298	-4.17405
octane	111-65-9	n-Alcanes	(RAC-1)1-heptyne	00-00-00	Acetylenic-radical	5	2	323.15	-3.9512	-3.92097
octane	111-65-9	n-Alcanes	(RAC-1)1-heptyne	00-00-00	Acetylenic-radical	5	2	348.15	-3.68848	-3.68671
octane	111-65-9	n-Alcanes	(RAC-1)1-heptyne	00-00-00	Acetylenic-radical	5	2	373.15	-3.44235	-3.46911
octane	111-65-9	n-Alcanes	(RAC-1)1-heptyne	00-00-00	Acetylenic-radical	5	2	398.15	-3.21317	-3.26592
pentane	109-66-0	n-Alcanes	(RAC-1)1-heptyne	00-00-00	Acetylenic-radical	5	2	298.15	-4.42181	-4.40453
pentane	109-66-0	n-Alcanes	(RAC-1)1-heptyne	00-00-00	Acetylenic-radical	5	2	323.15	-4.16126	-4.15297
pentane	109-66-0	n-Alcanes	(RAC-1)1-heptyne	00-00-00	Acetylenic-radical	5	2	348.15	-3.91657	-3.91113
pentane	109-66-0	n-Alcanes	(RAC-1)1-heptyne	00-00-00	Acetylenic-radical	5	2	373.15	-3.68848	-3.67186
pentane	109-66-0	n-Alcanes	(RAC-1)1-heptyne	00-00-00	Acetylenic-radical	5	2	398.15	-3.47731	-3.42414
aceticacid	64-19-7	Acides_n-Aliphatiques	(RAC-1)1-heptyne	00-00-00	Acetylenic-radical	9	4	298.15	-3.20472	-3.04366
aceticacid	64-19-7	Acides_n-Aliphatiques	(RAC-1)1-heptyne	00-00-00	Acetylenic-radical	9	4	323.15	-2.95999	-2.82014
aceticacid	64-19-7	Acides_n-Aliphatiques	(RAC-1)1-heptyne	00-00-00	Acetylenic-radical	9	4	348.15	-2.7447	-2.63945
aceticacid	64-19-7	Acides_n-Aliphatiques	(RAC-1)1-heptyne	00-00-00	Acetylenic-radical	9	4	373.15	-2.55859	-2.49669
aceticacid	64-19-7	Acides_n-Aliphatiques	(RAC-1)1-heptyne	00-00-00	Acetylenic-radical	9	4	398.15	-2.40054	-2.38664
butyricacid	107-92-6	Acides_n-Aliphatiques	(RAC-1)1-heptyne	00-00-00	Acetylenic-radical	9	4	298.15	-3.78019	-3.62247
butyricacid	107-92-6	Acides_n-Aliphatiques	(RAC-1)1-heptyne	00-00-00	Acetylenic-radical	9	4	323.15	-3.51692	-3.37844
butyricacid	107-92-6	Acides_n-Aliphatiques	(RAC-1)1-heptyne	00-00-00	Acetylenic-radical	9	4	348.15	-3.28107	-3.1696
butyricacid	107-92-6	Acides_n-Aliphatiques	(RAC-1)1-heptyne	00-00-00	Acetylenic-radical	9	4	373.15	-3.07212	-2.99168
butyricacid	107-92-6	Acides_n-Aliphatiques	(RAC-1)1-heptyne	00-00-00	Acetylenic-radical	9	4	398.15	-2.88871	-2.84016
n-bucooh	109-52-4	Acides_n-Aliphatiques	(RAC-1)1-heptyne	00-00-00	Acetylenic-radical	9	4	298.15	-3.85445	-3.67721
n-bucooh	109-52-4	Acides_n-Aliphatiques	(RAC-1)1-heptyne	00-00-00	Acetylenic-radical	9	4	323.15	-3.58183	-3.42802
n-bucooh	109-52-4	Acides_n-Aliphatiques	(RAC-1)1-heptyne	00-00-00	Acetylenic-radical	9	4	348.15	-3.33555	-3.21218
n-bucooh	109-52-4	Acides_n-Aliphatiques	(RAC-1)1-heptyne	00-00-00	Acetylenic-radical	9	4	373.15	-3.11527	-3.02554
n-bucooh	109-52-4	Acides_n-Aliphatiques	(RAC-1)1-heptyne	00-00-00	Acetylenic-radical	9	4	398.15	-2.91982	-2.8638
n-hexanoicacid	142-62-1	Acides_n-Aliphatiques	(RAC-1)1-heptyne	00-00-00	Acetylenic-radical	9	4	298.15	-3.9224	-3.70394
n-hexanoicacid	142-62-1	Acides_n-Aliphatiques	(RAC-1)1-heptyne	00-00-00	Acetylenic-radical	9	4	323.15	-3.65095	-3.44999
n-hexanoicacid	142-62-1	Acides_n-Aliphatiques	(RAC-1)1-heptyne	00-00-00	Acetylenic-radical	9	4	348.15	-3.40473	-3.22837
n-hexanoicacid	142-62-1	Acides_n-Aliphatiques	(RAC-1)1-heptyne	00-00-00	Acetylenic-radical	9	4	373.15	-3.18299	-3.03495
n-hexanoicacid	142-62-1	Acides_n-Aliphatiques	(RAC-1)1-heptyne	00-00-00	Acetylenic-radical	9	4	398.15	-2.98431	-2.86553
propionicacid	79-09-4	Acides_n-Aliphatiques	(RAC-1)1-heptyne	00-00-00	Acetylenic-radical	9	4	298.15	-3.60628	-3.46391
propionicacid	79-09-4	Acides_n-Aliphatiques	(RAC-1)1-heptyne	00-00-00	Acetylenic-radical	9	4	323.15	-3.35258	-3.22833
propionicacid	79-09-4	Acides_n-Aliphatiques	(RAC-1)1-heptyne	00-00-00	Acetylenic-radical	9	4	348.15	-3.12731	-3.03071
propionicacid	79-09-4	Acides_n-Aliphatiques	(RAC-1)1-heptyne	00-00-00	Acetylenic-radical	9	4	373.15	-2.92992	-2.86652
propionicacid	79-09-4	Acides_n-Aliphatiques	(RAC-1)1-heptyne	00-00-00	Acetylenic-radical	9	4	398.15	-2.75896	-2.73076
3-chloropropyne	624-65-7	Chlores_Aliphatiques_C3/+	(RAC-1)1-heptyne	00-00-00	Acetylenic-radical	7	4	298.15	-4.57402	-4.55553
3-chloropropyne	624-65-7	Chlores_Aliphatiques_C3/+	(RAC-1)1-heptyne	00-00-00	Acetylenic-radical	7	4	323.15	-4.33992	-4.33837
3-chloropropyne	624-65-7	Chlores_Aliphatiques_C3/+	(RAC-1)1-heptyne	00-00-00	Acetylenic-radical	7	4	348.15	-4.12213	-4.14352
3-chloropropyne	624-65-7	Chlores_Aliphatiques_C3/+	(RAC-1)1-heptyne	00-00-00	Acetylenic-radical	7	4	373.15	-3.92106	-3.96618
3-chloropropyne	624-65-7	Chlores_Aliphatiques_C3/+	(RAC-1)1-heptyne	00-00-00	Acetylenic-radical	7	4	398.15	-3.7369	-3.80143
1-heptene	592-76-7	1-Alcenes	(RAC-1)butyne	00-00-00	Acetylenic-radical	5	2	298.15	-2.29545	-2.23109
1-heptene	592-76-7	1-Alcenes	(RAC-1)butyne	00-00-00	Acetylenic-radical	5	2	323.15	-2.11484	-2.08891
1-heptene	592-76-7	1-Alcenes	(RAC-1)butyne	00-00-00	Acetylenic-radical	5	2	348.15	-1.94538	-1.96033
1-heptene	592-76-7	1-Alcenes	(RAC-1)butyne	00-00-00	Acetylenic-radical	5	2	373.15	-1.78716	-1.84374
1-heptene	592-76-7	1-Alcenes	(RAC-1)butyne	00-00-00	Acetylenic-radical	5	2	398.15	-1.64011	-1.7374
1-hexene	592-41-6	1-Alcenes	(RAC-1)butyne	00-00-00	Acetylenic-radical	5	2	298.15	-2.36579	-2.32456
1-hexene	592-41-6	1-Alcenes	(RAC-1)butyne	00-00-00	Acetylenic-radical	5	2	323.15	-2.18991	-2.18549
1-hexene	592-41-6	1-Alcenes	(RAC-1)butyne	00-00-00	Acetylenic-radical	5	2	348.15	-2.02521	-2.05865
1-hexene	592-41-6	1-Alcenes	(RAC-1)butyne	00-00-00	Acetylenic-radical	5	2	373.15	-1.87176	-1.94165
1-hexene	592-41-6	1-Alcenes	(RAC-1)butyne	00-00-00	Acetylenic-radical	5	2	398.15	-1.72951	-1.8315
octene	111-66-0	1-Alcenes	(RAC-1)butyne	00-00-00	Acetylenic-radical	5	2	298.15	-2.22781	-2.14536
octene	111-66-0	1-Alcenes	(RAC-1)butyne	00-00-00	Acetylenic-radical	5	2	323.15	-2.04331	-1.99885
octene	111-66-0	1-Alcenes	(RAC-1)butyne	00-00-00	Acetylenic-radical	5	2	348.15	-1.86988	-1.86646
octene	111-66-0	1-Alcenes	(RAC-1)butyne	00-00-00	Acetylenic-radical	5	2	373.15	-1.70762	-1.74704
octene	111-66-0	1-Alcenes	(RAC-1)butyne	00-00-00	Acetylenic-radical	5	2	398.15	-1.5565	-1.63942
pentene	109-67-1	1-Alcenes	(RAC-1)butyne	00-00-00	Acetylenic-radical	5	2	298.15	-2.4537	-2.42862
pentene	109-67-1	1-Alcenes	(RAC-1)butyne	00-00-00	Acetylenic-radical	5	2	323.15	-2.28377	-2.28977
pentene	109-67-1	1-Alcenes	(RAC-1)butyne	00-00-00	Acetylenic-radical	5	2	348.15	-2.12506	-2.15963
pentene	109-67-1	1-Alcenes	(RAC-1)butyne	00-00-00	Acetylenic-radical	5	2	373.15	-1.97764	-2.03372
pentene	109-67-1	1-Alcenes	(RAC-1)butyne	00-00-00	Acetylenic-radical	5	2	398.15	-1.84146	-1.905
trans-2-octene	13389-42-9	2,3,4-Alcenes	(RAC-1)butyne	00-00-00	Acetylenic-radical	5	2	298.15	-2.2094	-2.14731
trans-2-octene	13389-42-9	2,3,4-Alcenes	(RAC-1)butyne	00-00-00	Acetylenic-radical	5	2	323.15	-2.02525	-2.00296
trans-2-octene	13389-42-9	2,3,4-Alcenes	(RAC-1)butyne	00-00-00	Acetylenic-radical	5	2	348.15	-1.85211	-1.87236
trans-2-octene	13389-42-9	2,3,4-Alcenes	(RAC-1)butyne	00-00-00	Acetylenic-radical	5	2	373.15	-1.69009	-1.75437
trans-2-octene	13389-42-9	2,3,4-Alcenes	(RAC-1)butyne	00-00-00	Acetylenic-radical	5	2	398.15	-1.53915	-1.64782
trans-3-heptene	14686-14-7	2,3,4-Alcenes	(RAC-1)butyne	00-00-00	Acetylenic-radical	5	2	298.15	-2.26807	-2.22022
trans-3-heptene	14686-14-7	2,3,4-Alcenes	(RAC-1)butyne	00-00-00	Acetylenic-radical	5	2	323.15	-2.08775	-2.07961
trans-3-heptene	14686-14-7	2,3,4-Alcenes	(RAC-1)butyne	00-00-00	Acetylenic-radical	5	2	348.15	-1.91849	-1.95232
trans-3-heptene	14686-14-7	2,3,4-Alcenes	(RAC-1)butyne	00-00-00	Acetylenic-radical	5	2	373.15	-1.76039	-1.83682
trans-3-heptene	14686-14-7	2,3,4-Alcenes	(RAC-1)butyne	00-00-00	Acetylenic-radical	5	2	398.15	-1.61342	-1.73142
3-methylbutanal	590-86-3	Aldehydes	(RAC-1)butyne	00-00-00	Acetylenic-radical	8	4	298.15	-2.5166	-2.40814
3-methylbutanal	590-86-3	Aldehydes	(RAC-1)butyne	00-00-00	Acetylenic-radical	8	4	323.15	-2.34565	-2.2635
3-methylbutanal	590-86-3	Aldehydes	(RAC-1)butyne	00-00-00	Acetylenic-radical	8	4	348.15	-2.18642	-2.13404
3-methylbutanal	590-86-3	Aldehydes	(RAC-1)butyne	00-00-00	Acetylenic-radical	8	4	373.15	-2.03885	-2.01801
3-methylbutanal	590-86-3	Aldehydes	(RAC-1)butyne	00-00-00	Acetylenic-radical	8	4	398.15	-1.9028	-1.91349
acetaldehyde	75-07-0	Aldehydes	(RAC-1)butyne	00-00-00	Acetylenic-radical	8	4	298.15	-2.51893	-2.69744
acetaldehyde	75-07-0	Aldehydes	(RAC-1)butyne	00-00-00	Acetylenic-radical	8	4	323.15	-2.38271	-2.56667
acetaldehyde	75-07-0	Aldehydes	(RAC-1)butyne	00-00-00	Acetylenic-radical	8	4	348.15	-2.25927	-2.44767
acetaldehyde	75-07-0	Aldehydes	(RAC-1)butyne	00-00-00	Acetylenic-radical	8	4	373.15	-2.1482	-2.33445
acetaldehyde	75-07-0	Aldehydes	(RAC-1)butyne	00-00-00	Acetylenic-radical	8	4	398.15	-2.04906	-2.21808
butanal	123-72-8	Aldehydes	(RAC-1)butyne	00-00-00	Acetylenic-radical	8	4	298.15	-2.56875	-2.51275
butanal	123-72-8	Aldehydes	(RAC-1)butyne	00-00-00	Acetylenic-radical	8	4	323.15	-2.40517	-2.37463
butanal	123-72-8	Aldehydes	(RAC-1)butyne	00-00-00	Acetylenic-radical	8	4	348.15	-2.25346	-2.25109
butanal	123-72-8	Aldehydes	(RAC-1)butyne	00-00-00	Acetylenic-radical	8	4	373.15	-2.11352	-2.14011
butanal	123-72-8	Aldehydes	(RAC-1)butyne	00-00-00	Acetylenic-radical	8	4	398.15	-1.98517	-2.03942
hexanal	66-25-1	Aldehydes	(RAC-1)butyne	00-00-00	Acetylenic-radical	8	4	298.15	-2.46519	-2.33122
hexanal	66-25-1	Aldehydes	(RAC-1)butyne	00-00-00	Acetylenic-radical	8	4	323.15	-2.28788	-2.18024
hexanal	66-25-1	Aldehydes	(RAC-1)butyne	00-00-00	Acetylenic-radical	8	4	348.15	-2.12225	-2.04445
hexanal	66-25-1	Aldehydes	(RAC-1)butyne	00-00-00	Acetylenic-radical	8	4	373.15	-1.96826	-1.92262
hexanal	66-25-1	Aldehydes	(RAC-1)butyne	00-00-00	Acetylenic-radical	8	4	398.15	-1.82578	-1.81358
propanal	123-38-6	Aldehydes	(RAC-1)butyne	00-00-00	Acetylenic-radical	8	4	298.15	-2.57928	-2.60832
propanal	123-38-6	Aldehydes	(RAC-1)butyne	00-00-00	Acetylenic-radical	8	4	323.15	-2.42661	-2.47676
propanal	123-38-6	Aldehydes	(RAC-1)butyne	00-00-00	Acetylenic-radical	8	4	348.15	-2.28604	-2.35911
propanal	123-38-6	Aldehydes	(RAC-1)butyne	00-00-00	Acetylenic-radical	8	4	373.15	-2.1574	-2.25225
propanal	123-38-6	Aldehydes	(RAC-1)butyne	00-00-00	Acetylenic-radical	8	4	398.15	-2.04044	-2.15225
2,2-dimethyl-1-propanol	75-84-3	Autres_Alcools_Aliphatiques	(RAC-1)butyne	00-00-00	Acetylenic-radical	9	4	298.15	-2.14748	-1.98571
2,2-dimethyl-1-propanol	75-84-3	Autres_Alcools_Aliphatiques	(RAC-1)butyne	00-00-00	Acetylenic-radical	9	4	323.15	-1.98083	-1.85834
2,2-dimethyl-1-propanol	75-84-3	Autres_Alcools_Aliphatiques	(RAC-1)butyne	00-00-00	Acetylenic-radical	9	4	348.15	-1.83266	-1.7513
2,2-dimethyl-1-propanol	75-84-3	Autres_Alcools_Aliphatiques	(RAC-1)butyne	00-00-00	Acetylenic-radical	9	4	373.15	-1.70113	-1.66152
2,2-dimethyl-1-propanol	75-84-3	Autres_Alcools_Aliphatiques	(RAC-1)butyne	00-00-00	Acetylenic-radical	9	4	398.15	-1.58426	-1.58576
2-propanol	67-63-0	Autres_Alcools_Aliphatiques	(RAC-1)butyne	00-00-00	Acetylenic-radical	9	4	298.15	-2.18509	-2.13703
2-propanol	67-63-0	Autres_Alcools_Aliphatiques	(RAC-1)butyne	00-00-00	Acetylenic-radical	9	4	323.15	-2.02185	-2.0244
2-propanol	67-63-0	Autres_Alcools_Aliphatiques	(RAC-1)butyne	00-00-00	Acetylenic-radical	9	4	348.15	-1.88132	-1.9349
2-propanol	67-63-0	Autres_Alcools_Aliphatiques	(RAC-1)butyne	00-00-00	Acetylenic-radical	9	4	373.15	-1.76135	-1.86413
2-propanol	67-63-0	Autres_Alcools_Aliphatiques	(RAC-1)butyne	00-00-00	Acetylenic-radical	9	4	398.15	-1.65942	-1.80649
4-methyl-2-pentanol	108-11-2	Autres_Alcools_Aliphatiques	(RAC-1)butyne	00-00-00	Acetylenic-radical	9	4	298.15	-2.11811	-1.98233
4-methyl-2-pentanol	108-11-2	Autres_Alcools_Aliphatiques	(RAC-1)butyne	00-00-00	Acetylenic-radical	9	4	323.15	-1.94688	-1.85205
4-methyl-2-pentanol	108-11-2	Autres_Alcools_Aliphatiques	(RAC-1)butyne	00-00-00	Acetylenic-radical	9	4	348.15	-1.79411	-1.74201
4-methyl-2-pentanol	108-11-2	Autres_Alcools_Aliphatiques	(RAC-1)butyne	00-00-00	Acetylenic-radical	9	4	373.15	-1.65776	-1.64902
4-methyl-2-pentanol	108-11-2	Autres_Alcools_Aliphatiques	(RAC-1)butyne	00-00-00	Acetylenic-radical	9	4	398.15	-1.53562	-1.56987
isopentanol	123-51-3	Autres_Alcools_Aliphatiques	(RAC-1)butyne	00-00-00	Acetylenic-radical	9	4	298.15	-2.13319	-2.00951
isopentanol	123-51-3	Autres_Alcools_Aliphatiques	(RAC-1)butyne	00-00-00	Acetylenic-radical	9	4	323.15	-1.96094	-1.88357
isopentanol	123-51-3	Autres_Alcools_Aliphatiques	(RAC-1)butyne	00-00-00	Acetylenic-radical	9	4	348.15	-1.80823	-1.77911
isopentanol	123-51-3	Autres_Alcools_Aliphatiques	(RAC-1)butyne	00-00-00	Acetylenic-radical	9	4	373.15	-1.67336	-1.69283
isopentanol	123-51-3	Autres_Alcools_Aliphatiques	(RAC-1)butyne	00-00-00	Acetylenic-radical	9	4	398.15	-1.55432	-1.6212
tert-butanol	75-65-0	Autres_Alcools_Aliphatiques	(RAC-1)butyne	00-00-00	Acetylenic-radical	9	4	298.15	-2.18749	-2.12837
tert-butanol	75-65-0	Autres_Alcools_Aliphatiques	(RAC-1)butyne	00-00-00	Acetylenic-radical	9	4	323.15	-2.02339	-2.0112
tert-butanol	75-65-0	Autres_Alcools_Aliphatiques	(RAC-1)butyne	00-00-00	Acetylenic-radical	9	4	348.15	-1.87921	-1.91388
tert-butanol	75-65-0	Autres_Alcools_Aliphatiques	(RAC-1)butyne	00-00-00	Acetylenic-radical	9	4	373.15	-1.75308	-1.83211
tert-butanol	75-65-0	Autres_Alcools_Aliphatiques	(RAC-1)butyne	00-00-00	Acetylenic-radical	9	4	398.15	-1.64289	-1.76054
2,3-dimethylbutane	79-29-8	DiMethylAlcanes	(RAC-1)butyne	00-00-00	Acetylenic-radical	5	2	298.15	-2.20616	-2.20398
2,3-dimethylbutane	79-29-8	DiMethylAlcanes	(RAC-1)butyne	00-00-00	Acetylenic-radical	5	2	323.15	-2.0309	-2.0732
2,3-dimethylbutane	79-29-8	DiMethylAlcanes	(RAC-1)butyne	00-00-00	Acetylenic-radical	5	2	348.15	-1.86635	-1.95358
2,3-dimethylbutane	79-29-8	DiMethylAlcanes	(RAC-1)butyne	00-00-00	Acetylenic-radical	5	2	373.15	-1.71267	-1.84296
2,3-dimethylbutane	79-29-8	DiMethylAlcanes	(RAC-1)butyne	00-00-00	Acetylenic-radical	5	2	398.15	-1.56987	-1.7385
2-methylpentane	107-83-5	MethylAlcanes	(RAC-1)butyne	00-00-00	Acetylenic-radical	5	2	298.15	-2.1954	-2.18796
2-methylpentane	107-83-5	MethylAlcanes	(RAC-1)butyne	00-00-00	Acetylenic-radical	5	2	323.15	-2.01999	-2.0576
2-methylpentane	107-83-5	MethylAlcanes	(RAC-1)butyne	00-00-00	Acetylenic-radical	5	2	348.15	-1.85524	-1.9383
2-methylpentane	107-83-5	MethylAlcanes	(RAC-1)butyne	00-00-00	Acetylenic-radical	5	2	373.15	-1.70134	-1.82781
2-methylpentane	107-83-5	MethylAlcanes	(RAC-1)butyne	00-00-00	Acetylenic-radical	5	2	398.15	-1.5583	-1.72314
3-methylheptane	589-81-1	MethylAlcanes	(RAC-1)butyne	00-00-00	Acetylenic-radical	5	2	298.15	-2.09732	-2.0511
3-methylheptane	589-81-1	MethylAlcanes	(RAC-1)butyne	00-00-00	Acetylenic-radical	5	2	323.15	-1.91353	-1.91442
3-methylheptane	589-81-1	MethylAlcanes	(RAC-1)butyne	00-00-00	Acetylenic-radical	5	2	348.15	-1.74037	-1.7908
3-methylheptane	589-81-1	MethylAlcanes	(RAC-1)butyne	00-00-00	Acetylenic-radical	5	2	373.15	-1.57804	-1.67913
3-methylheptane	589-81-1	MethylAlcanes	(RAC-1)butyne	00-00-00	Acetylenic-radical	5	2	398.15	-1.42655	-1.57828
2,2,4-trimethylpentane	540-84-1	Autres_Alcanes	(RAC-1)butyne	00-00-00	Acetylenic-radical	5	2	298.15	-2.11835	-2.07982
2,2,4-trimethylpentane	540-84-1	Autres_Alcanes	(RAC-1)butyne	00-00-00	Acetylenic-radical	5	2	323.15	-1.93434	-1.94052
2,2,4-trimethylpentane	540-84-1	Autres_Alcanes	(RAC-1)butyne	00-00-00	Acetylenic-radical	5	2	348.15	-1.76104	-1.81418
2,2,4-trimethylpentane	540-84-1	Autres_Alcanes	(RAC-1)butyne	00-00-00	Acetylenic-radical	5	2	373.15	-1.59865	-1.69954
2,2,4-trimethylpentane	540-84-1	Autres_Alcanes	(RAC-1)butyne	00-00-00	Acetylenic-radical	5	2	398.15	-1.44716	-1.59522
methylbutane	78-78-4	MethylAlcanes	(RAC-1)butyne	00-00-00	Acetylenic-radical	5	2	298.15	-2.25649	-2.28071
methylbutane	78-78-4	MethylAlcanes	(RAC-1)butyne	00-00-00	Acetylenic-radical	5	2	323.15	-2.08666	-2.15109
methylbutane	78-78-4	MethylAlcanes	(RAC-1)butyne	00-00-00	Acetylenic-radical	5	2	348.15	-1.92749	-2.02906
methylbutane	78-78-4	MethylAlcanes	(RAC-1)butyne	00-00-00	Acetylenic-radical	5	2	373.15	-1.77918	-1.91022
methylbutane	78-78-4	MethylAlcanes	(RAC-1)butyne	00-00-00	Acetylenic-radical	5	2	398.15	-1.64174	-1.7873
2,2,4-trimethyl-2-pentene	107-40-4	Ethyl_eT_+_Alcenes	(RAC-1)butyne	00-00-00	Acetylenic-radical	8	4	298.15	-2.2291	-2.1825
2,2,4-trimethyl-2-pentene	107-40-4	Ethyl_eT_+_Alcenes	(RAC-1)butyne	00-00-00	Acetylenic-radical	8	4	323.15	-2.04487	-2.03823
2,2,4-trimethyl-2-pentene	107-40-4	Ethyl_eT_+_Alcenes	(RAC-1)butyne	00-00-00	Acetylenic-radical	8	4	348.15	-1.87179	-1.90755
2,2,4-trimethyl-2-pentene	107-40-4	Ethyl_eT_+_Alcenes	(RAC-1)butyne	00-00-00	Acetylenic-radical	8	4	373.15	-1.70993	-1.78902
2,2,4-trimethyl-2-pentene	107-40-4	Ethyl_eT_+_Alcenes	(RAC-1)butyne	00-00-00	Acetylenic-radical	8	4	398.15	-1.55923	-1.68118
2,3-dimethyl-2-butene	563-79-1	Ethyl_eT_+_Alcenes	(RAC-1)butyne	00-00-00	Acetylenic-radical	5	2	298.15	-2.35345	-2.34747
2,3-dimethyl-2-butene	563-79-1	Ethyl_eT_+_Alcenes	(RAC-1)butyne	00-00-00	Acetylenic-radical	5	2	323.15	-2.17853	-2.21102
2,3-dimethyl-2-butene	563-79-1	Ethyl_eT_+_Alcenes	(RAC-1)butyne	00-00-00	Acetylenic-radical	5	2	348.15	-2.0148	-2.08693
2,3-dimethyl-2-butene	563-79-1	Ethyl_eT_+_Alcenes	(RAC-1)butyne	00-00-00	Acetylenic-radical	5	2	373.15	-1.86235	-1.97326
2,3-dimethyl-2-butene	563-79-1	Ethyl_eT_+_Alcenes	(RAC-1)butyne	00-00-00	Acetylenic-radical	5	2	398.15	-1.72109	-1.8678
3-methyl-1-butene	563-45-1	MethylAlcenes	(RAC-1)butyne	00-00-00	Acetylenic-radical	5	2	298.15	-2.45507	-2.42365
3-methyl-1-butene	563-45-1	MethylAlcenes	(RAC-1)butyne	00-00-00	Acetylenic-radical	5	2	323.15	-2.28474	-2.28172
3-methyl-1-butene	563-45-1	MethylAlcenes	(RAC-1)butyne	00-00-00	Acetylenic-radical	5	2	348.15	-2.12569	-2.14701
3-methyl-1-butene	563-45-1	MethylAlcenes	(RAC-1)butyne	00-00-00	Acetylenic-radical	5	2	373.15	-1.97798	-2.01389
3-methyl-1-butene	563-45-1	MethylAlcenes	(RAC-1)butyne	00-00-00	Acetylenic-radical	5	2	398.15	-1.84154	-1.87274
cyclohexanol	108-93-0	Alcools_CycloAliphatiques	(RAC-1)butyne	00-00-00	Acetylenic-radical	9	4	298.15	-2.17504	-1.99181
cyclohexanol	108-93-0	Alcools_CycloAliphatiques	(RAC-1)butyne	00-00-00	Acetylenic-radical	9	4	323.15	-2.00258	-1.86099
cyclohexanol	108-93-0	Alcools_CycloAliphatiques	(RAC-1)butyne	00-00-00	Acetylenic-radical	9	4	348.15	-1.85075	-1.75097
cyclohexanol	108-93-0	Alcools_CycloAliphatiques	(RAC-1)butyne	00-00-00	Acetylenic-radical	9	4	373.15	-1.71749	-1.65882
cyclohexanol	108-93-0	Alcools_CycloAliphatiques	(RAC-1)butyne	00-00-00	Acetylenic-radical	9	4	398.15	-1.60052	-1.58137
cycloheptane	291-64-5	CycloAlcanes	(RAC-1)butyne	00-00-00	Acetylenic-radical	5	2	298.15	-2.21922	-2.0951
cycloheptane	291-64-5	CycloAlcanes	(RAC-1)butyne	00-00-00	Acetylenic-radical	5	2	323.15	-2.04751	-1.96573
cycloheptane	291-64-5	CycloAlcanes	(RAC-1)butyne	00-00-00	Acetylenic-radical	5	2	348.15	-1.8863	-1.84911
cycloheptane	291-64-5	CycloAlcanes	(RAC-1)butyne	00-00-00	Acetylenic-radical	5	2	373.15	-1.7358	-1.7444
cycloheptane	291-64-5	CycloAlcanes	(RAC-1)butyne	00-00-00	Acetylenic-radical	5	2	398.15	-1.59606	-1.65074
cyclohexane	110-82-7	CycloAlcanes	(RAC-1)butyne	00-00-00	Acetylenic-radical	5	2	298.15	-2.2745	-2.20421
cyclohexane	110-82-7	CycloAlcanes	(RAC-1)butyne	00-00-00	Acetylenic-radical	5	2	323.15	-2.10739	-2.08305
cyclohexane	110-82-7	CycloAlcanes	(RAC-1)butyne	00-00-00	Acetylenic-radical	5	2	348.15	-1.9508	-1.97401
cyclohexane	110-82-7	CycloAlcanes	(RAC-1)butyne	00-00-00	Acetylenic-radical	5	2	373.15	-1.80493	-1.87582
cyclohexane	110-82-7	CycloAlcanes	(RAC-1)butyne	00-00-00	Acetylenic-radical	5	2	398.15	-1.66984	-1.78707
cyclopentane	287-92-3	CycloAlcanes	(RAC-1)butyne	00-00-00	Acetylenic-radical	5	2	298.15	-2.3511	-2.35035
cyclopentane	287-92-3	CycloAlcanes	(RAC-1)butyne	00-00-00	Acetylenic-radical	5	2	323.15	-2.18928	-2.23498
cyclopentane	287-92-3	CycloAlcanes	(RAC-1)butyne	00-00-00	Acetylenic-radical	5	2	348.15	-2.03806	-2.13039
cyclopentane	287-92-3	CycloAlcanes	(RAC-1)butyne	00-00-00	Acetylenic-radical	5	2	373.15	-1.89764	-2.03448
cyclopentane	287-92-3	CycloAlcanes	(RAC-1)butyne	00-00-00	Acetylenic-radical	5	2	398.15	-1.76803	-1.94457
methylcyclohexane	108-87-2	AlcylCycloHexanes	(RAC-1)butyne	00-00-00	Acetylenic-radical	5	2	298.15	-2.2209	-2.11923
methylcyclohexane	108-87-2	AlcylCycloHexanes	(RAC-1)butyne	00-00-00	Acetylenic-radical	5	2	323.15	-2.04782	-1.98978
methylcyclohexane	108-87-2	AlcylCycloHexanes	(RAC-1)butyne	00-00-00	Acetylenic-radical	5	2	348.15	-1.8853	-1.87298
methylcyclohexane	108-87-2	AlcylCycloHexanes	(RAC-1)butyne	00-00-00	Acetylenic-radical	5	2	373.15	-1.73355	-1.76776
methylcyclohexane	108-87-2	AlcylCycloHexanes	(RAC-1)butyne	00-00-00	Acetylenic-radical	5	2	398.15	-1.5926	-1.673
1,2-epoxypropane	75-56-9	Epoxydes	(RAC-1)butyne	00-00-00	Acetylenic-radical	8	4	298.15	-2.73298	-2.7159
1,2-epoxypropane	75-56-9	Epoxydes	(RAC-1)butyne	00-00-00	Acetylenic-radical	8	4	323.15	-2.58255	-2.58665
1,2-epoxypropane	75-56-9	Epoxydes	(RAC-1)butyne	00-00-00	Acetylenic-radical	8	4	348.15	-2.44397	-2.46777
1,2-epoxypropane	75-56-9	Epoxydes	(RAC-1)butyne	00-00-00	Acetylenic-radical	8	4	373.15	-2.31715	-2.35518
1,2-epoxypropane	75-56-9	Epoxydes	(RAC-1)butyne	00-00-00	Acetylenic-radical	8	4	398.15	-2.20191	-2.24302
ethyleneoxide	75-21-8	Epoxydes	(RAC-1)butyne	00-00-00	Acetylenic-radical	8	4	298.15	-2.80176	-2.88703
ethyleneoxide	75-21-8	Epoxydes	(RAC-1)butyne	00-00-00	Acetylenic-radical	8	4	323.15	-2.66905	-2.77814
ethyleneoxide	75-21-8	Epoxydes	(RAC-1)butyne	00-00-00	Acetylenic-radical	8	4	348.15	-2.5482	-2.67825
ethyleneoxide	75-21-8	Epoxydes	(RAC-1)butyne	00-00-00	Acetylenic-radical	8	4	373.15	-2.43907	-2.58166
ethyleneoxide	75-21-8	Epoxydes	(RAC-1)butyne	00-00-00	Acetylenic-radical	8	4	398.15	-2.34143	-2.47976
thf	109-99-9	Epoxydes	(RAC-1)butyne	00-00-00	Acetylenic-radical	8	4	298.15	-2.736	-2.69488
thf	109-99-9	Epoxydes	(RAC-1)butyne	00-00-00	Acetylenic-radical	8	4	323.15	-2.57214	-2.5556
thf	109-99-9	Epoxydes	(RAC-1)butyne	00-00-00	Acetylenic-radical	8	4	348.15	-2.42064	-2.4307
thf	109-99-9	Epoxydes	(RAC-1)butyne	00-00-00	Acetylenic-radical	8	4	373.15	-2.28132	-2.31812
thf	109-99-9	Epoxydes	(RAC-1)butyne	00-00-00	Acetylenic-radical	8	4	398.15	-2.15395	-2.21554
ethylacetate	141-78-6	Acetates	(RAC-1)butyne	00-00-00	Acetylenic-radical	8	4	298.15	-2.52737	-2.44065
ethylacetate	141-78-6	Acetates	(RAC-1)butyne	00-00-00	Acetylenic-radical	8	4	323.15	-2.36302	-2.29841
ethylacetate	141-78-6	Acetates	(RAC-1)butyne	00-00-00	Acetylenic-radical	8	4	348.15	-2.21047	-2.17119
ethylacetate	141-78-6	Acetates	(RAC-1)butyne	00-00-00	Acetylenic-radical	8	4	373.15	-2.06961	-2.05669
ethylacetate	141-78-6	Acetates	(RAC-1)butyne	00-00-00	Acetylenic-radical	8	4	398.15	-1.94024	-1.95225
ethylbutyrate	105-54-4	Propionates/Butyrates	(RAC-1)butyne	00-00-00	Acetylenic-radical	8	4	298.15	-2.44887	-2.33821
ethylbutyrate	105-54-4	Propionates/Butyrates	(RAC-1)butyne	00-00-00	Acetylenic-radical	8	4	323.15	-2.2698	-2.18681
ethylbutyrate	105-54-4	Propionates/Butyrates	(RAC-1)butyne	00-00-00	Acetylenic-radical	8	4	348.15	-2.10242	-2.05044
ethylbutyrate	105-54-4	Propionates/Butyrates	(RAC-1)butyne	00-00-00	Acetylenic-radical	8	4	373.15	-1.94668	-1.92763
ethylbutyrate	105-54-4	Propionates/Butyrates	(RAC-1)butyne	00-00-00	Acetylenic-radical	8	4	398.15	-1.80244	-1.81685
isopropylacetate	108-21-4	Acetates	(RAC-1)butyne	00-00-00	Acetylenic-radical	8	4	298.15	-2.49489	-2.39347
isopropylacetate	108-21-4	Acetates	(RAC-1)butyne	00-00-00	Acetylenic-radical	8	4	323.15	-2.32192	-2.24733
isopropylacetate	108-21-4	Acetates	(RAC-1)butyne	00-00-00	Acetylenic-radical	8	4	348.15	-2.16069	-2.11555
isopropylacetate	108-21-4	Acetates	(RAC-1)butyne	00-00-00	Acetylenic-radical	8	4	373.15	-2.01113	-1.99617
isopropylacetate	108-21-4	Acetates	(RAC-1)butyne	00-00-00	Acetylenic-radical	8	4	398.15	-1.87309	-1.8869
methylacetate	79-20-9	Acetates	(RAC-1)butyne	00-00-00	Acetylenic-radical	8	4	298.15	-2.52144	-2.4909
methylacetate	79-20-9	Acetates	(RAC-1)butyne	00-00-00	Acetylenic-radical	8	4	323.15	-2.36799	-2.35657
methylacetate	79-20-9	Acetates	(RAC-1)butyne	00-00-00	Acetylenic-radical	8	4	348.15	-2.22653	-2.23746
methylacetate	79-20-9	Acetates	(RAC-1)butyne	00-00-00	Acetylenic-radical	8	4	373.15	-2.09686	-2.1307
methylacetate	79-20-9	Acetates	(RAC-1)butyne	00-00-00	Acetylenic-radical	8	4	398.15	-1.97873	-2.03272
n-butylacetate	123-86-4	Acetates	(RAC-1)butyne	00-00-00	Acetylenic-radical	8	4	298.15	-2.44511	-2.29552
n-butylacetate	123-86-4	Acetates	(RAC-1)butyne	00-00-00	Acetylenic-radical	8	4	323.15	-2.26713	-2.14296
n-butylacetate	123-86-4	Acetates	(RAC-1)butyne	00-00-00	Acetylenic-radical	8	4	348.15	-2.10077	-2.00569
n-butylacetate	123-86-4	Acetates	(RAC-1)butyne	00-00-00	Acetylenic-radical	8	4	373.15	-1.94602	-1.88245
n-butylacetate	123-86-4	Acetates	(RAC-1)butyne	00-00-00	Acetylenic-radical	8	4	398.15	-1.80274	-1.77198
n-pentylacetate	628-63-7	Acetates	(RAC-1)butyne	00-00-00	Acetylenic-radical	8	4	298.15	-2.3958	-2.2432
n-pentylacetate	628-63-7	Acetates	(RAC-1)butyne	00-00-00	Acetylenic-radical	8	4	323.15	-2.21294	-2.08674
n-pentylacetate	628-63-7	Acetates	(RAC-1)butyne	00-00-00	Acetylenic-radical	8	4	348.15	-2.04168	-1.94541
n-pentylacetate	628-63-7	Acetates	(RAC-1)butyne	00-00-00	Acetylenic-radical	8	4	373.15	-1.88201	-1.81811
n-pentylacetate	628-63-7	Acetates	(RAC-1)butyne	00-00-00	Acetylenic-radical	8	4	398.15	-1.7338	-1.7038
n-propylacetate	109-60-4	Acetates	(RAC-1)butyne	00-00-00	Acetylenic-radical	8	4	298.15	-2.49384	-2.38033
n-propylacetate	109-60-4	Acetates	(RAC-1)butyne	00-00-00	Acetylenic-radical	8	4	323.15	-2.3217	-2.23327
n-propylacetate	109-60-4	Acetates	(RAC-1)butyne	00-00-00	Acetylenic-radical	8	4	348.15	-2.16127	-2.10122
n-propylacetate	109-60-4	Acetates	(RAC-1)butyne	00-00-00	Acetylenic-radical	8	4	373.15	-2.01247	-1.98251
n-propylacetate	109-60-4	Acetates	(RAC-1)butyne	00-00-00	Acetylenic-radical	8	4	398.15	-1.87516	-1.87528
1-ethoxybutane	628-81-9	Ethers_Aliphatiques	(RAC-1)butyne	00-00-00	Acetylenic-radical	8	4	298.15	-2.43347	-2.35939
1-ethoxybutane	628-81-9	Ethers_Aliphatiques	(RAC-1)butyne	00-00-00	Acetylenic-radical	8	4	323.15	-2.24985	-2.20808
1-ethoxybutane	628-81-9	Ethers_Aliphatiques	(RAC-1)butyne	00-00-00	Acetylenic-radical	8	4	348.15	-2.07819	-2.07134
1-ethoxybutane	628-81-9	Ethers_Aliphatiques	(RAC-1)butyne	00-00-00	Acetylenic-radical	8	4	373.15	-1.91839	-1.94722
1-ethoxybutane	628-81-9	Ethers_Aliphatiques	(RAC-1)butyne	00-00-00	Acetylenic-radical	8	4	398.15	-1.77024	-1.83357
diethylether	60-29-7	Ethers_Aliphatiques	(RAC-1)butyne	00-00-00	Acetylenic-radical	8	4	298.15	-2.60859	-2.5713
diethylether	60-29-7	Ethers_Aliphatiques	(RAC-1)butyne	00-00-00	Acetylenic-radical	8	4	323.15	-2.43564	-2.42275
diethylether	60-29-7	Ethers_Aliphatiques	(RAC-1)butyne	00-00-00	Acetylenic-radical	8	4	348.15	-2.2749	-2.28357
diethylether	60-29-7	Ethers_Aliphatiques	(RAC-1)butyne	00-00-00	Acetylenic-radical	8	4	373.15	-2.12619	-2.14902
diethylether	60-29-7	Ethers_Aliphatiques	(RAC-1)butyne	00-00-00	Acetylenic-radical	8	4	398.15	-1.98928	-2.01181
ethylpropylether	628-32-0	Ethers_Aliphatiques	(RAC-1)butyne	00-00-00	Acetylenic-radical	8	4	298.15	-2.51103	-2.43828
ethylpropylether	628-32-0	Ethers_Aliphatiques	(RAC-1)butyne	00-00-00	Acetylenic-radical	8	4	323.15	-2.33218	-2.28879
ethylpropylether	628-32-0	Ethers_Aliphatiques	(RAC-1)butyne	00-00-00	Acetylenic-radical	8	4	348.15	-2.16539	-2.15269
ethylpropylether	628-32-0	Ethers_Aliphatiques	(RAC-1)butyne	00-00-00	Acetylenic-radical	8	4	373.15	-2.0105	-2.02739
ethylpropylether	628-32-0	Ethers_Aliphatiques	(RAC-1)butyne	00-00-00	Acetylenic-radical	8	4	398.15	-1.86733	-1.9096
methylethylether	540-67-0	Ethers_Aliphatiques	(RAC-1)butyne	00-00-00	Acetylenic-radical	8	4	298.15	-2.72901	-2.69597
methylethylether	540-67-0	Ethers_Aliphatiques	(RAC-1)butyne	00-00-00	Acetylenic-radical	8	4	323.15	-2.56391	-2.54706
methylethylether	540-67-0	Ethers_Aliphatiques	(RAC-1)butyne	00-00-00	Acetylenic-radical	8	4	348.15	-2.41112	-2.4016
methylethylether	540-67-0	Ethers_Aliphatiques	(RAC-1)butyne	00-00-00	Acetylenic-radical	8	4	373.15	-2.27047	-2.25034
methylethylether	540-67-0	Ethers_Aliphatiques	(RAC-1)butyne	00-00-00	Acetylenic-radical	8	4	398.15	-2.1417	-2.07513
h2o	7732-18-5	Autres_Inorganiques	(RAC-1)butyne	00-00-00	Acetylenic-radical	9	4	298.15	0.51313	0.88918
h2o	7732-18-5	Autres_Inorganiques	(RAC-1)butyne	00-00-00	Acetylenic-radical	9	4	323.15	0.64541	0.99974
h2o	7732-18-5	Autres_Inorganiques	(RAC-1)butyne	00-00-00	Acetylenic-radical	9	4	348.15	0.73356	1.04452
h2o	7732-18-5	Autres_Inorganiques	(RAC-1)butyne	00-00-00	Acetylenic-radical	9	4	373.15	0.78288	1.02901
h2o	7732-18-5	Autres_Inorganiques	(RAC-1)butyne	00-00-00	Acetylenic-radical	9	4	398.15	0.79885	0.96032
2-heptanone	110-43-0	Cetones	(RAC-1)butyne	00-00-00	Acetylenic-radical	8	4	298.15	-2.40741	-2.26807
2-heptanone	110-43-0	Cetones	(RAC-1)butyne	00-00-00	Acetylenic-radical	8	4	323.15	-2.22595	-2.11227
2-heptanone	110-43-0	Cetones	(RAC-1)butyne	00-00-00	Acetylenic-radical	8	4	348.15	-2.05605	-1.97141
2-heptanone	110-43-0	Cetones	(RAC-1)butyne	00-00-00	Acetylenic-radical	8	4	373.15	-1.8977	-1.84444
2-heptanone	110-43-0	Cetones	(RAC-1)butyne	00-00-00	Acetylenic-radical	8	4	398.15	-1.7508	-1.73039
2-hexanone	591-78-6	Cetones	(RAC-1)butyne	00-00-00	Acetylenic-radical	8	4	298.15	-2.42497	-2.34577
2-hexanone	591-78-6	Cetones	(RAC-1)butyne	00-00-00	Acetylenic-radical	8	4	323.15	-2.24841	-2.19498
2-hexanone	591-78-6	Cetones	(RAC-1)butyne	00-00-00	Acetylenic-radical	8	4	348.15	-2.08356	-2.05909
2-hexanone	591-78-6	Cetones	(RAC-1)butyne	00-00-00	Acetylenic-radical	8	4	373.15	-1.93039	-1.93692
2-hexanone	591-78-6	Cetones	(RAC-1)butyne	00-00-00	Acetylenic-radical	8	4	398.15	-1.78877	-1.82726
2-pentanone	107-87-9	Cetones	(RAC-1)butyne	00-00-00	Acetylenic-radical	8	4	298.15	-2.46203	-2.42112
2-pentanone	107-87-9	Cetones	(RAC-1)butyne	00-00-00	Acetylenic-radical	8	4	323.15	-2.29172	-2.27518
2-pentanone	107-87-9	Cetones	(RAC-1)butyne	00-00-00	Acetylenic-radical	8	4	348.15	-2.13323	-2.14402
2-pentanone	107-87-9	Cetones	(RAC-1)butyne	00-00-00	Acetylenic-radical	8	4	373.15	-1.9865	-2.02615
2-pentanone	107-87-9	Cetones	(RAC-1)butyne	00-00-00	Acetylenic-radical	8	4	398.15	-1.85137	-1.91999
3-hexanone	589-38-8	Cetones	(RAC-1)butyne	00-00-00	Acetylenic-radical	8	4	298.15	-2.48353	-2.35973
3-hexanone	589-38-8	Cetones	(RAC-1)butyne	00-00-00	Acetylenic-radical	8	4	323.15	-2.30555	-2.20833
3-hexanone	589-38-8	Cetones	(RAC-1)butyne	00-00-00	Acetylenic-radical	8	4	348.15	-2.13938	-2.07195
3-hexanone	589-38-8	Cetones	(RAC-1)butyne	00-00-00	Acetylenic-radical	8	4	373.15	-1.98497	-1.94933
3-hexanone	589-38-8	Cetones	(RAC-1)butyne	00-00-00	Acetylenic-radical	8	4	398.15	-1.84214	-1.83921
3-methyl-2-pentanone	565-61-7	Cetones	(RAC-1)butyne	00-00-00	Acetylenic-radical	8	4	298.15	-2.46907	-2.36315
3-methyl-2-pentanone	565-61-7	Cetones	(RAC-1)butyne	00-00-00	Acetylenic-radical	8	4	323.15	-2.29174	-2.21207
3-methyl-2-pentanone	565-61-7	Cetones	(RAC-1)butyne	00-00-00	Acetylenic-radical	8	4	348.15	-2.1261	-2.07586
3-methyl-2-pentanone	565-61-7	Cetones	(RAC-1)butyne	00-00-00	Acetylenic-radical	8	4	373.15	-1.97215	-1.95326
3-methyl-2-pentanone	565-61-7	Cetones	(RAC-1)butyne	00-00-00	Acetylenic-radical	8	4	398.15	-1.82973	-1.84296
4-methyl-3-penten-2-one	141-79-7	Cetones	(RAC-1)butyne	00-00-00	Acetylenic-radical	8	4	298.15	-2.44284	-2.38177
4-methyl-3-penten-2-one	141-79-7	Cetones	(RAC-1)butyne	00-00-00	Acetylenic-radical	8	4	323.15	-2.26994	-2.23363
4-methyl-3-penten-2-one	141-79-7	Cetones	(RAC-1)butyne	00-00-00	Acetylenic-radical	8	4	348.15	-2.10879	-2.10024
4-methyl-3-penten-2-one	141-79-7	Cetones	(RAC-1)butyne	00-00-00	Acetylenic-radical	8	4	373.15	-1.95935	-1.98031
4-methyl-3-penten-2-one	141-79-7	Cetones	(RAC-1)butyne	00-00-00	Acetylenic-radical	8	4	398.15	-1.82146	-1.87257
acetophenone	98-86-2	Cetones	(RAC-1)butyne	00-00-00	Acetylenic-radical	8	4	298.15	-2.29414	-2.13597
acetophenone	98-86-2	Cetones	(RAC-1)butyne	00-00-00	Acetylenic-radical	8	4	323.15	-2.13207	-1.98155
acetophenone	98-86-2	Cetones	(RAC-1)butyne	00-00-00	Acetylenic-radical	8	4	348.15	-1.98085	-1.84219
acetophenone	98-86-2	Cetones	(RAC-1)butyne	00-00-00	Acetylenic-radical	8	4	373.15	-1.84052	-1.71685
acetophenone	98-86-2	Cetones	(RAC-1)butyne	00-00-00	Acetylenic-radical	8	4	398.15	-1.711	-1.60468
butanone	78-93-3	Cetones	(RAC-1)butyne	00-00-00	Acetylenic-radical	8	4	298.15	-2.47435	-2.50064
butanone	78-93-3	Cetones	(RAC-1)butyne	00-00-00	Acetylenic-radical	8	4	323.15	-2.31197	-2.36039
butanone	78-93-3	Cetones	(RAC-1)butyne	00-00-00	Acetylenic-radical	8	4	348.15	-2.16156	-2.23482
butanone	78-93-3	Cetones	(RAC-1)butyne	00-00-00	Acetylenic-radical	8	4	373.15	-2.02303	-2.12203
butanone	78-93-3	Cetones	(RAC-1)butyne	00-00-00	Acetylenic-radical	8	4	398.15	-1.89616	-2.01981
isophorone	78-59-1	Cetones	(RAC-1)butyne	00-00-00	Acetylenic-radical	8	4	298.15	-2.34984	-2.18351
isophorone	78-59-1	Cetones	(RAC-1)butyne	00-00-00	Acetylenic-radical	8	4	323.15	-2.16798	-2.01123
isophorone	78-59-1	Cetones	(RAC-1)butyne	00-00-00	Acetylenic-radical	8	4	348.15	-1.99805	-1.85443
isophorone	78-59-1	Cetones	(RAC-1)butyne	00-00-00	Acetylenic-radical	8	4	373.15	-1.83998	-1.71217
isophorone	78-59-1	Cetones	(RAC-1)butyne	00-00-00	Acetylenic-radical	8	4	398.15	-1.69357	-1.58366
propanone	67-64-1	Cetones	(RAC-1)butyne	00-00-00	Acetylenic-radical	8	4	298.15	-2.443	-2.57263
propanone	67-64-1	Cetones	(RAC-1)butyne	00-00-00	Acetylenic-radical	8	4	323.15	-2.29202	-2.43589
propanone	67-64-1	Cetones	(RAC-1)butyne	00-00-00	Acetylenic-radical	8	4	348.15	-2.15342	-2.31376
propanone	67-64-1	Cetones	(RAC-1)butyne	00-00-00	Acetylenic-radical	8	4	373.15	-2.02697	-2.2034
propanone	67-64-1	Cetones	(RAC-1)butyne	00-00-00	Acetylenic-radical	8	4	398.15	-1.91237	-2.10122
1-butanol	71-36-3	n-Alcools	(RAC-1)butyne	00-00-00	Acetylenic-radical	9	4	298.15	-2.16932	-2.0589
1-butanol	71-36-3	n-Alcools	(RAC-1)butyne	00-00-00	Acetylenic-radical	9	4	323.15	-2.00186	-1.93686
1-butanol	71-36-3	n-Alcools	(RAC-1)butyne	00-00-00	Acetylenic-radical	9	4	348.15	-1.85492	-1.83745
1-butanol	71-36-3	n-Alcools	(RAC-1)butyne	00-00-00	Acetylenic-radical	9	4	373.15	-1.72664	-1.7572
1-butanol	71-36-3	n-Alcools	(RAC-1)butyne	00-00-00	Acetylenic-radical	9	4	398.15	-1.61487	-1.69224
1-heptanol	111-70-6	n-Alcools	(RAC-1)butyne	00-00-00	Acetylenic-radical	9	4	298.15	-2.07813	-1.88126
1-heptanol	111-70-6	n-Alcools	(RAC-1)butyne	00-00-00	Acetylenic-radical	9	4	323.15	-1.89933	-1.74146
1-heptanol	111-70-6	n-Alcools	(RAC-1)butyne	00-00-00	Acetylenic-radical	9	4	348.15	-1.73839	-1.6219
1-heptanol	111-70-6	n-Alcools	(RAC-1)butyne	00-00-00	Acetylenic-radical	9	4	373.15	-1.59358	-1.51959
1-heptanol	111-70-6	n-Alcools	(RAC-1)butyne	00-00-00	Acetylenic-radical	9	4	398.15	-1.46303	-1.43155
1-pentanol	71-41-0	n-Alcools	(RAC-1)butyne	00-00-00	Acetylenic-radical	9	4	298.15	-2.13948	-2.00592
1-pentanol	71-41-0	n-Alcools	(RAC-1)butyne	00-00-00	Acetylenic-radical	9	4	323.15	-1.96696	-1.87724
1-pentanol	71-41-0	n-Alcools	(RAC-1)butyne	00-00-00	Acetylenic-radical	9	4	348.15	-1.81404	-1.77033
1-pentanol	71-41-0	n-Alcools	(RAC-1)butyne	00-00-00	Acetylenic-radical	9	4	373.15	-1.67893	-1.68198
1-pentanol	71-41-0	n-Alcools	(RAC-1)butyne	00-00-00	Acetylenic-radical	9	4	398.15	-1.55958	-1.60868
ethanol	64-17-5	n-Alcools	(RAC-1)butyne	00-00-00	Acetylenic-radical	9	4	298.15	-2.16309	-2.17183
ethanol	64-17-5	n-Alcools	(RAC-1)butyne	00-00-00	Acetylenic-radical	9	4	323.15	-2.00333	-2.06747
ethanol	64-17-5	n-Alcools	(RAC-1)butyne	00-00-00	Acetylenic-radical	9	4	348.15	-1.86745	-1.98865
ethanol	64-17-5	n-Alcools	(RAC-1)butyne	00-00-00	Acetylenic-radical	9	4	373.15	-1.75386	-1.93097
ethanol	64-17-5	n-Alcools	(RAC-1)butyne	00-00-00	Acetylenic-radical	9	4	398.15	-1.66036	-1.88879
methanol	67-56-1	n-Alcools	(RAC-1)butyne	00-00-00	Acetylenic-radical	9	4	298.15	-2.07513	-2.12481
methanol	67-56-1	n-Alcools	(RAC-1)butyne	00-00-00	Acetylenic-radical	9	4	323.15	-1.92623	-2.0328
methanol	67-56-1	n-Alcools	(RAC-1)butyne	00-00-00	Acetylenic-radical	9	4	348.15	-1.80376	-1.97043
methanol	67-56-1	n-Alcools	(RAC-1)butyne	00-00-00	Acetylenic-radical	9	4	373.15	-1.70606	-1.93278
methanol	67-56-1	n-Alcools	(RAC-1)butyne	00-00-00	Acetylenic-radical	9	4	398.15	-1.63076	-1.9135
propanol	71-23-8	n-Alcools	(RAC-1)butyne	00-00-00	Acetylenic-radical	9	4	298.15	-2.17228	-2.12082
propanol	71-23-8	n-Alcools	(RAC-1)butyne	00-00-00	Acetylenic-radical	9	4	323.15	-2.00464	-2.00761
propanol	71-23-8	n-Alcools	(RAC-1)butyne	00-00-00	Acetylenic-radical	9	4	348.15	-1.85972	-1.91834
propanol	71-23-8	n-Alcools	(RAC-1)butyne	00-00-00	Acetylenic-radical	9	4	373.15	-1.73583	-1.84907
propanol	71-23-8	n-Alcools	(RAC-1)butyne	00-00-00	Acetylenic-radical	9	4	398.15	-1.63074	-1.7952
butane	106-97-8	n-Alcanes	(RAC-1)butyne	00-00-00	Acetylenic-radical	5	2	298.15	-2.31651	-2.36201
butane	106-97-8	n-Alcanes	(RAC-1)butyne	00-00-00	Acetylenic-radical	5	2	323.15	-2.15357	-2.22946
butane	106-97-8	n-Alcanes	(RAC-1)butyne	00-00-00	Acetylenic-radical	5	2	348.15	-2.00126	-2.09643
butane	106-97-8	n-Alcanes	(RAC-1)butyne	00-00-00	Acetylenic-radical	5	2	373.15	-1.85976	-1.9517
butane	106-97-8	n-Alcanes	(RAC-1)butyne	00-00-00	Acetylenic-radical	5	2	398.15	-1.7291	-1.76865
hexane	110-54-3	n-Alcanes	(RAC-1)butyne	00-00-00	Acetylenic-radical	5	2	298.15	-2.18578	-2.1792
hexane	110-54-3	n-Alcanes	(RAC-1)butyne	00-00-00	Acetylenic-radical	5	2	323.15	-2.01033	-2.05043
hexane	110-54-3	n-Alcanes	(RAC-1)butyne	00-00-00	Acetylenic-radical	5	2	348.15	-1.8455	-1.93305
hexane	110-54-3	n-Alcanes	(RAC-1)butyne	00-00-00	Acetylenic-radical	5	2	373.15	-1.69149	-1.82511
hexane	110-54-3	n-Alcanes	(RAC-1)butyne	00-00-00	Acetylenic-radical	5	2	398.15	-1.54831	-1.72408
n-decane	124-18-5	n-Alcanes	(RAC-1)butyne	00-00-00	Acetylenic-radical	5	2	298.15	-2.01715	-1.91139
n-decane	124-18-5	n-Alcanes	(RAC-1)butyne	00-00-00	Acetylenic-radical	5	2	323.15	-1.82668	-1.76676
n-decane	124-18-5	n-Alcanes	(RAC-1)butyne	00-00-00	Acetylenic-radical	5	2	348.15	-1.64682	-1.63561
n-decane	124-18-5	n-Alcanes	(RAC-1)butyne	00-00-00	Acetylenic-radical	5	2	373.15	-1.47777	-1.51714
n-decane	124-18-5	n-Alcanes	(RAC-1)butyne	00-00-00	Acetylenic-radical	5	2	398.15	-1.31955	-1.41066
n-heptane	142-82-5	n-Alcanes	(RAC-1)butyne	00-00-00	Acetylenic-radical	5	2	298.15	-2.13561	-2.10034
n-heptane	142-82-5	n-Alcanes	(RAC-1)butyne	00-00-00	Acetylenic-radical	5	2	323.15	-1.95558	-1.9677
n-heptane	142-82-5	n-Alcanes	(RAC-1)butyne	00-00-00	Acetylenic-radical	5	2	348.15	-1.78617	-1.84763
n-heptane	142-82-5	n-Alcanes	(RAC-1)butyne	00-00-00	Acetylenic-radical	5	2	373.15	-1.62756	-1.73879
n-heptane	142-82-5	n-Alcanes	(RAC-1)butyne	00-00-00	Acetylenic-radical	5	2	398.15	-1.47978	-1.63967
n-nonane	111-84-2	n-Alcanes	(RAC-1)butyne	00-00-00	Acetylenic-radical	5	2	298.15	-2.05004	-1.96517
n-nonane	111-84-2	n-Alcanes	(RAC-1)butyne	00-00-00	Acetylenic-radical	5	2	323.15	-1.86279	-1.82468
n-nonane	111-84-2	n-Alcanes	(RAC-1)butyne	00-00-00	Acetylenic-radical	5	2	348.15	-1.68613	-1.69752
n-nonane	111-84-2	n-Alcanes	(RAC-1)butyne	00-00-00	Acetylenic-radical	5	2	373.15	-1.52028	-1.58282
n-nonane	111-84-2	n-Alcanes	(RAC-1)butyne	00-00-00	Acetylenic-radical	5	2	398.15	-1.36524	-1.47973
octane	111-65-9	n-Alcanes	(RAC-1)butyne	00-00-00	Acetylenic-radical	5	2	298.15	-2.09172	-2.03111
octane	111-65-9	n-Alcanes	(RAC-1)butyne	00-00-00	Acetylenic-radical	5	2	323.15	-1.90773	-1.89434
octane	111-65-9	n-Alcanes	(RAC-1)butyne	00-00-00	Acetylenic-radical	5	2	348.15	-1.73435	-1.77064
octane	111-65-9	n-Alcanes	(RAC-1)butyne	00-00-00	Acetylenic-radical	5	2	373.15	-1.57179	-1.659
octane	111-65-9	n-Alcanes	(RAC-1)butyne	00-00-00	Acetylenic-radical	5	2	398.15	-1.42006	-1.55835
pentane	109-66-0	n-Alcanes	(RAC-1)butyne	00-00-00	Acetylenic-radical	5	2	298.15	-2.24597	-2.26791
pentane	109-66-0	n-Alcanes	(RAC-1)butyne	00-00-00	Acetylenic-radical	5	2	323.15	-2.07601	-2.14104
pentane	109-66-0	n-Alcanes	(RAC-1)butyne	00-00-00	Acetylenic-radical	5	2	348.15	-1.91669	-2.02271
pentane	109-66-0	n-Alcanes	(RAC-1)butyne	00-00-00	Acetylenic-radical	5	2	373.15	-1.76818	-1.90922
pentane	109-66-0	n-Alcanes	(RAC-1)butyne	00-00-00	Acetylenic-radical	5	2	398.15	-1.63051	-1.79485
aceticacid	64-19-7	Acides_n-Aliphatiques	(RAC-1)butyne	00-00-00	Acetylenic-radical	9	4	298.15	-1.84333	-1.64954
aceticacid	64-19-7	Acides_n-Aliphatiques	(RAC-1)butyne	00-00-00	Acetylenic-radical	9	4	323.15	-1.68716	-1.52673
aceticacid	64-19-7	Acides_n-Aliphatiques	(RAC-1)butyne	00-00-00	Acetylenic-radical	9	4	348.15	-1.55131	-1.43116
aceticacid	64-19-7	Acides_n-Aliphatiques	(RAC-1)butyne	00-00-00	Acetylenic-radical	9	4	373.15	-1.43514	-1.35948
aceticacid	64-19-7	Acides_n-Aliphatiques	(RAC-1)butyne	00-00-00	Acetylenic-radical	9	4	398.15	-1.33755	-1.30816
butyricacid	107-92-6	Acides_n-Aliphatiques	(RAC-1)butyne	00-00-00	Acetylenic-radical	9	4	298.15	-2.06599	-1.85093
butyricacid	107-92-6	Acides_n-Aliphatiques	(RAC-1)butyne	00-00-00	Acetylenic-radical	9	4	323.15	-1.89506	-1.71444
butyricacid	107-92-6	Acides_n-Aliphatiques	(RAC-1)butyne	00-00-00	Acetylenic-radical	9	4	348.15	-1.74301	-1.60112
butyricacid	107-92-6	Acides_n-Aliphatiques	(RAC-1)butyne	00-00-00	Acetylenic-radical	9	4	373.15	-1.60902	-1.50797
butyricacid	107-92-6	Acides_n-Aliphatiques	(RAC-1)butyne	00-00-00	Acetylenic-radical	9	4	398.15	-1.49183	-1.43201
n-bucooh	109-52-4	Acides_n-Aliphatiques	(RAC-1)butyne	00-00-00	Acetylenic-radical	9	4	298.15	-2.07421	-1.82484
n-bucooh	109-52-4	Acides_n-Aliphatiques	(RAC-1)butyne	00-00-00	Acetylenic-radical	9	4	323.15	-1.89634	-1.68545
n-bucooh	109-52-4	Acides_n-Aliphatiques	(RAC-1)butyne	00-00-00	Acetylenic-radical	9	4	348.15	-1.73658	-1.56802
n-bucooh	109-52-4	Acides_n-Aliphatiques	(RAC-1)butyne	00-00-00	Acetylenic-radical	9	4	373.15	-1.59424	-1.46961
n-bucooh	109-52-4	Acides_n-Aliphatiques	(RAC-1)butyne	00-00-00	Acetylenic-radical	9	4	398.15	-1.46816	-1.38734
n-hexanoicacid	142-62-1	Acides_n-Aliphatiques	(RAC-1)butyne	00-00-00	Acetylenic-radical	9	4	298.15	-2.10062	-1.79351
n-hexanoicacid	142-62-1	Acides_n-Aliphatiques	(RAC-1)butyne	00-00-00	Acetylenic-radical	9	4	323.15	-1.92252	-1.65028
n-hexanoicacid	142-62-1	Acides_n-Aliphatiques	(RAC-1)butyne	00-00-00	Acetylenic-radical	9	4	348.15	-1.76173	-1.52861
n-hexanoicacid	142-62-1	Acides_n-Aliphatiques	(RAC-1)butyne	00-00-00	Acetylenic-radical	9	4	373.15	-1.61728	-1.42549
n-hexanoicacid	142-62-1	Acides_n-Aliphatiques	(RAC-1)butyne	00-00-00	Acetylenic-radical	9	4	398.15	-1.4879	-1.33809
propionicacid	79-09-4	Acides_n-Aliphatiques	(RAC-1)butyne	00-00-00	Acetylenic-radical	9	4	298.15	-2.01569	-1.81869
propionicacid	79-09-4	Acides_n-Aliphatiques	(RAC-1)butyne	00-00-00	Acetylenic-radical	9	4	323.15	-1.85193	-1.68862
propionicacid	79-09-4	Acides_n-Aliphatiques	(RAC-1)butyne	00-00-00	Acetylenic-radical	9	4	348.15	-1.70781	-1.58345
propionicacid	79-09-4	Acides_n-Aliphatiques	(RAC-1)butyne	00-00-00	Acetylenic-radical	9	4	373.15	-1.58247	-1.49998
propionicacid	79-09-4	Acides_n-Aliphatiques	(RAC-1)butyne	00-00-00	Acetylenic-radical	9	4	398.15	-1.47457	-1.43481
3-chloropropyne	624-65-7	Chlores_Aliphatiques_C3/+	(RAC-1)butyne	00-00-00	Acetylenic-radical	7	4	298.15	-2.62068	-2.61499
3-chloropropyne	624-65-7	Chlores_Aliphatiques_C3/+	(RAC-1)butyne	00-00-00	Acetylenic-radical	7	4	323.15	-2.46924	-2.48728
3-chloropropyne	624-65-7	Chlores_Aliphatiques_C3/+	(RAC-1)butyne	00-00-00	Acetylenic-radical	7	4	348.15	-2.3295	-2.37444
3-chloropropyne	624-65-7	Chlores_Aliphatiques_C3/+	(RAC-1)butyne	00-00-00	Acetylenic-radical	7	4	373.15	-2.20133	-2.27375
3-chloropropyne	624-65-7	Chlores_Aliphatiques_C3/+	(RAC-1)butyne	00-00-00	Acetylenic-radical	7	4	398.15	-2.08454	-2.18239
1-heptene	592-76-7	1-Alcenes	(RAC-1)ethine	00-00-00	Acetylenic-radical	3	1	298.15	-0.55117	-0.48756
1-heptene	592-76-7	1-Alcenes	(RAC-1)ethine	00-00-00	Acetylenic-radical	3	1	323.15	-0.4375	-0.39681
1-heptene	592-76-7	1-Alcenes	(RAC-1)ethine	00-00-00	Acetylenic-radical	3	1	348.15	-0.33208	-0.32239
1-heptene	592-76-7	1-Alcenes	(RAC-1)ethine	00-00-00	Acetylenic-radical	3	1	373.15	-0.23423	-0.26338
1-heptene	592-76-7	1-Alcenes	(RAC-1)ethine	00-00-00	Acetylenic-radical	3	1	398.15	-0.14341	-0.21913
1-hexene	592-41-6	1-Alcenes	(RAC-1)ethine	00-00-00	Acetylenic-radical	3	1	298.15	-0.61916	-0.59791
1-hexene	592-41-6	1-Alcenes	(RAC-1)ethine	00-00-00	Acetylenic-radical	3	1	323.15	-0.50884	-0.51326
1-hexene	592-41-6	1-Alcenes	(RAC-1)ethine	00-00-00	Acetylenic-radical	3	1	348.15	-0.40684	-0.44506
1-hexene	592-41-6	1-Alcenes	(RAC-1)ethine	00-00-00	Acetylenic-radical	3	1	373.15	-0.31249	-0.39222
1-hexene	592-41-6	1-Alcenes	(RAC-1)ethine	00-00-00	Acetylenic-radical	3	1	398.15	-0.22524	-0.35382
octene	111-66-0	1-Alcenes	(RAC-1)ethine	00-00-00	Acetylenic-radical	3	1	298.15	-0.4864	-0.39078
octene	111-66-0	1-Alcenes	(RAC-1)ethine	00-00-00	Acetylenic-radical	3	1	323.15	-0.37099	-0.29386
octene	111-66-0	1-Alcenes	(RAC-1)ethine	00-00-00	Acetylenic-radical	3	1	348.15	-0.26341	-0.21284
octene	111-66-0	1-Alcenes	(RAC-1)ethine	00-00-00	Acetylenic-radical	3	1	373.15	-0.1631	-0.14693
octene	111-66-0	1-Alcenes	(RAC-1)ethine	00-00-00	Acetylenic-radical	3	1	398.15	-0.06961	-0.09563
pentene	109-67-1	1-Alcenes	(RAC-1)ethine	00-00-00	Acetylenic-radical	3	1	298.15	-0.69611	-0.72894
pentene	109-67-1	1-Alcenes	(RAC-1)ethine	00-00-00	Acetylenic-radical	3	1	323.15	-0.59062	-0.65042
pentene	109-67-1	1-Alcenes	(RAC-1)ethine	00-00-00	Acetylenic-radical	3	1	348.15	-0.49338	-0.58786
pentene	109-67-1	1-Alcenes	(RAC-1)ethine	00-00-00	Acetylenic-radical	3	1	373.15	-0.40374	-0.53966
pentene	109-67-1	1-Alcenes	(RAC-1)ethine	00-00-00	Acetylenic-radical	3	1	398.15	-0.32119	-0.50395
trans-2-octene	13389-42-9	2,3,4-Alcenes	(RAC-1)ethine	00-00-00	Acetylenic-radical	3	1	298.15	-0.46585	-0.3846
trans-2-octene	13389-42-9	2,3,4-Alcenes	(RAC-1)ethine	00-00-00	Acetylenic-radical	3	1	323.15	-0.35037	-0.29111
trans-2-octene	13389-42-9	2,3,4-Alcenes	(RAC-1)ethine	00-00-00	Acetylenic-radical	3	1	348.15	-0.24282	-0.21295
trans-2-octene	13389-42-9	2,3,4-Alcenes	(RAC-1)ethine	00-00-00	Acetylenic-radical	3	1	373.15	-0.14262	-0.1493
trans-2-octene	13389-42-9	2,3,4-Alcenes	(RAC-1)ethine	00-00-00	Acetylenic-radical	3	1	398.15	-0.04925	-0.09962
trans-3-heptene	14686-14-7	2,3,4-Alcenes	(RAC-1)ethine	00-00-00	Acetylenic-radical	3	1	298.15	-0.53081	-0.46619
trans-3-heptene	14686-14-7	2,3,4-Alcenes	(RAC-1)ethine	00-00-00	Acetylenic-radical	3	1	323.15	-0.41621	-0.37836
trans-3-heptene	14686-14-7	2,3,4-Alcenes	(RAC-1)ethine	00-00-00	Acetylenic-radical	3	1	348.15	-0.31016	-0.30633
trans-3-heptene	14686-14-7	2,3,4-Alcenes	(RAC-1)ethine	00-00-00	Acetylenic-radical	3	1	373.15	-0.21188	-0.24922
trans-3-heptene	14686-14-7	2,3,4-Alcenes	(RAC-1)ethine	00-00-00	Acetylenic-radical	3	1	398.15	-0.12075	-0.20641
3-methylbutanal	590-86-3	Aldehydes	(RAC-1)ethine	00-00-00	Acetylenic-radical	6	3	298.15	-1.34285	-1.50647
[truncated: 44,864 more rows]

## Sheet: Transition state
Solvation Gibbs energies for infinitely diluted H-abstraction transition states in pure solvents
[truncated: 29,197 more rows]
